# Supplementary material for: Integrated Metabolome and Transcriptome Analysis Reveals a Potential Mechanism for Water Accumulation Mediated Translucency in Pineapple (Ananas comosus (L.) Merr.) Fruit
Source: Int J Mol Sci. 2023 Apr 13;24(8):7199. doi: 10.3390/ijms24087199 (PMC10139408; doi:10.3390/ijms24087199)
Supplement: Supplementary file 1 [file ijms-24-07199-s001.zip]

Archive with 11 entries (9 files):
- ijms-2168485-supplementary/
- ijms-2168485-supplementary/Supplementary Files/
- ijms-2168485-supplementary/Supplementary Files/Figure S1.pdf
- ijms-2168485-supplementary/Supplementary Files/Figure S2.pdf
- ijms-2168485-supplementary/Supplementary Files/Figure S3.pdf
- ijms-2168485-supplementary/Supplementary Files/Figure S4.pdf
- ijms-2168485-supplementary/Supplementary Files/Figure S5.pdf
- ijms-2168485-supplementary/Supplementary Files/Table S1.xlsx
- ijms-2168485-supplementary/Supplementary Files/Table S2.xlsx
- ijms-2168485-supplementary/Supplementary Files/Table S3.xlsx
- ijms-2168485-supplementary/Supplementary Files/Table S4.xlsx
