# Supplementary material for: Integrated Metabolome and Transcriptome Analysis Reveals a Potential Mechanism for Water Accumulation Mediated Translucency in Pineapple (Ananas comosus (L.) Merr.) Fruit
Source: Int J Mol Sci. 2023 Apr 13;24(8):7199. doi: 10.3390/ijms24087199 (PMC10139408; doi:10.3390/ijms24087199)
Supplement: Supplementary file 1 [file ijms-24-07199-s001.zip › ijms-2168485-supplementary/Supplementary Files/Table S1.xlsx]

## Sheet: Sheet1
Table S1: Metabolome profile between the watery and non-watery pineapples in low nitrogen (LN) stress conditions.
Sr. No.	Index	£ Type	Q1 (Da)	Q3 (Da)	Molecular Weight (Da)	Formula	Ionization model	Compounds	Class I	Class II	Level	BL_vs_CN	BL_vs_TN4	BL_vs_TN17	BL_vs_TN21	BL_vs_TN23	CN_vs_TN4	CN_TN17	CN_vs_TN21	CN_vs_TN23	MD-2_vs_BL	MD-2_vs_CN	MD-2_vs_TN4	MD-2_vs_TN17	MD-2_vs_TN21	MD-2_vs_TN23	TN4_vs_TN17	TN4_vs_TN21	TN4_vs_TN23	TN17_vs_TN21	TN17_vs_TN23	TN21_vs_TN23	kegg_map
1	pme3200	DAM-S	74	57	73.064	C2H7N3	[M+H]+	1-methylguanidine	Nucleotides and derivatives	Nucleotides and derivatives	3								down	down					down	down							--
2	pmb0782	DAM-S	86.1	69.2	85.089	C5H11N	[M+H]+	Piperidine	Alkaloids	Piperidine alkaloids	3	up		up	up	up	down				down		down				up	up	up				ko00960
3	pme1974	DAM-S	87.01	43	88.016	C3H4O3	[M-H]-	Pyruvic acid	Organic acids	Organic acids	3						down					up		up	up								ko00010,ko00020,ko00030,ko00040,ko00053,ko00250,ko00260,ko00261,ko00270,ko00290,ko00330,ko00350,ko00360,ko00430,ko00440,ko00620,ko00630,ko00650,ko00660,ko00710,ko00730,ko00760,ko00770,ko00900,ko01100,ko01110,ko01200,ko01210,ko01230
4	pme2292	DAM-S	89.11	72.08	88.1	C4H12N2	[M+H]+	Putrescine	Alkaloids	Alkaloids	3	down	down		down	down	down	up	down			down	down		down	down	up	up	up	down	down		ko00330,ko00472,ko00480,ko00960,ko01100,ko01110,ko02010
5	MWS0502	DAM-S	90.06	61.03	89.048	C3H7NO2	[M+H]+	β-Alanine	Amino acids and derivatives	Amino acids and derivatives	3	up							down	down													ko00240,ko00410,ko00640,ko00770,ko01100,ko01110
6	MWS2040	DAM-S	94.98	79.96	95.988	CH4O3S	[M-H]-	Methanesulfonic acid	Organic acids	Organic acids	3	down					up	up		up	up		up	up		up				down			ko00920,ko01100
7	mws4052	DAM-S	102.05	56.05	101.048	C4H7NO2	[M+H]+	1-Aminocyclopropane-1-carboxylic acid	Organic acids	Organic acids	3	up					down																ko00270,ko01100,ko01110
8	Lmgn000219	CONS	101.02	55.02	102.032	C4H6O3	[M-H]-	Succinic semialdehyde	Organic acids	Organic acids	3																						ko00250,ko00350,ko00650,ko00750,ko00760,ko01100,ko01200
9	pmf0256	DAM-S	101.1	84.7	102.104	C6H14O	[M-H]-	3-Methyl-1-pentanol	Others	Saccharides and Alcohols	3												up	up		up		down		down		up	--
10	pme1841	DAM-S	103.12	86.1	102.116	C5H14N2	[M+H]+	Cadaverine	Alkaloids	Alkaloids	3		down		down		down	down	down	down	up	up					up		up	down		up	ko00310,ko00480,ko00960,ko01100,ko01110
11	pme3033	DAM-S	104.07	86	103.063	C4H9NO2	[M+H]+	N,N-Dimethylglycine	Amino acids and derivatives	Amino acids and derivatives	3						down						down										ko00260,ko01100
12	pme3017	CONS	104.07	58	103.063	C4H9NO2	[M+H]+	2-Aminoisobutyric acid*	Organic acids	Organic acids	3																						--
13	pme3011	DAM-S	104.07	68.8	103.063	C4H9NO2	[M+H]+	γ-Aminobutyric acid*	Organic acids	Organic acids	3	up					down			down			down										ko00250,ko00330,ko00410,ko00650,ko00760,ko01100
14	pmb0484	CONS	104.1	60.1	103.091	C5H13NO	[M+H]+	Choline	Alkaloids	Alkaloids	1																						ko00260,ko00564,ko01100,ko02010
15	mws0576	DAM-S	103.04	59.1	104.047	C4H8O3	[M-H]-	3-Hydroxybutyric acid	Organic acids	Organic acids	3	up	up	up	up	up		down	down	down	down			down	down		down	down	down		up		ko00072,ko00650,ko01100
16	pme1975	DAM-S	103	59	104.06	C3H4O4	[M-H]-	Malonic acid	Organic acids	Organic acids	3	up	up			up		down	down		down			down	down		down	down			up	up	ko00061,ko00240,ko00410,ko01100,ko01212
17	pme2433	CONS	106.09	88	105.079	C4H11NO2	[M+H]+	Diethanolamine	Alkaloids	Alkaloids	3																						ko00564
18	MWS2056	CONS	115.08	69.07	114.068	C6H10O2	[M+H]+	Delta-Hexalactone	Others	Others	3																						--
19	pme0006	DAM-S	116.07	70.1	115.063	C5H9NO2	[M+H]+	L-Proline	Amino acids and derivatives	Amino acids and derivatives	1								down											down		up	ko00330,ko00332,ko00970,ko01100,ko01110,ko01230,ko02010
20	mws0376	DAM-S	115	71	116.011	C4H4O4	[M-H]-	Fumaric acid	Organic acids	Organic acids	3		down		down	down	down										up						ko00020,ko00190,ko00220,ko00250,ko00350,ko00360,ko00620,ko00650,ko00760,ko01100,ko01110,ko01200
21	pmb1096	DAM-S	118.07	91	117.058	C8H7N	[M+H]+	Indole	Alkaloids	Plumerane	1	up				up	down	down	down		down	up				up			up		up	up	ko00380,ko00400,ko00402,ko01100,ko01110
22	mws0256	DAM-S	118.09	72.1	117.079	C5H11NO2	[M+H]+	L-Valine	Amino acids and derivatives	Amino acids and derivatives	1	up		up		up	down		down				down				up	up	up			up	ko00280,ko00290,ko00311,ko00460,ko00770,ko00966,ko00970,ko01100,ko01110,ko01210,ko01230,ko02010
23	mws0191	DAM-S	118.09	59	117.079	C5H11NO2	[M+H]+	Betaine	Alkaloids	Alkaloids	3																						ko00260,ko01100,ko02010
24	mws0192	DAM-S	117.02	73	118.027	C4H6O4	[M-H]-	Succinic acid*	Organic acids	Organic acids	2	up								down	down					down							ko00020,ko00190,ko00250,ko00310,ko00350,ko00360,ko00620,ko00630,ko00640,ko00650,ko00760,ko00920,ko01100,ko01110,ko01200
25	mws0470	DAM-S	117.02	73	118.027	C4H6O4	[M-H]-	Methylmalonic acid*	Organic acids	Organic acids	2	up								down	down					down							ko00240,ko00280,ko00640,ko01100
26	mws0147	DAM-S	117.06	59	118.063	C5H10O3	[M-H]-	β-Hydroxyisovaleric acid	Organic acids	Organic acids	3	up					down										up						ko00280,ko01100
27	pme3096	CONS	118	74	119.022	C3H5NO4	[M-H]-	Aminomalonic acid	Organic acids	Organic acids	3																						--
28	mws0671	DAM-S	120.07	74.1	119.058	C4H9NO3	[M+H]+	L-Homoserine	Amino acids and derivatives	Amino acids and derivatives	3					up	down					up				up			up				ko00260,ko00270,ko00300,ko00920,ko01100,ko01110,ko01230
29	mws0230	DAM-S	120.07	74	119.058	C4H9NO3	[M+H]+	L-Threonine	Amino acids and derivatives	Amino acids and derivatives	3					up						up				up			up				ko00260,ko00261,ko00290,ko00860,ko00970,ko01100,ko01110,ko01230,ko02010
30	pma0134	DAM-S	121.04	93.06	120.042	C4H8O4	[M+H]+	D-(-)-Threose	Others	Saccharides and Alcohols	3		down			down		up								down	up				down	down	--
31	MWS4305	CONS	119.04	59.01	120.042	C4H8O4	[M-H]-	Erythrose	Others	Saccharides and Alcohols	3																						--
32	Lmbp000728	DAM-S	121.06	77.04	120.058	C8H8O	[M+H]+	(S)-2-Phenyloxirane	Others	Others	2	down		down		down			up		up				up			up		up		down	ko01100
33	pmb0069	DAM-S	122	105	121.053	C7H7NO	[M+H]+	Benzamide	Phenolic acids	Phenolic acids	3	up	up	up	up	up	down	down	up	down	down	up			up			up		up		down	--
34	mws0491	DAM-S	122.1	105	121.089	C8H11N	[M+H]+	Phenethylamine	Alkaloids	Alkaloids	3	up	up	up	up	up	down	down	up	down	down	up			up			up		up		down	ko00360,ko01100
35	mws0628	CONS	121.03	92	122.037	C7H6O2	[M-H]-	4-Hydroxybenzaldehyde	Phenolic acids	Phenolic acids	3																						ko01100
36	mws0133	CONS	123.06	80.05	122.048	C6H6N2O	[M+H]+	Nicotinamide	Others	Vitamin	3																						ko00760,ko01100
37	pme2134	CONS	121	59	122.058	C4H10O4	[M-H]-	D-Threitol	Others	Saccharides and Alcohols	3																						--
38	ML10179289	DAM-S	105.07	77.04	122.073	C8H10O	[M+H-H2O]+	2-Phenylethanol	Phenolic acids	Phenolic acids	3	up		up	up	up	down		up	down		up			up			up		up		down	ko00360
39	pme0490	DAM-S	124.04	78	123.032	C6H5NO2	[M+H]+	Nicotinic acid (Vitamin B3)	Others	Vitamin	3					up													up		up	up	ko00760,ko00960,ko01100,ko01110
40	mws0982	CONS	126.1	68	125.095	C6H11N3	[M+H]+	1-Methylhistamine	Alkaloids	Alkaloids	3																						ko00340,ko01100
41	MWS0811	DAM-S	130.09	84.08	129.079	C6H11NO2	[M+H]+	DL-Pipecolic Acid	Organic acids	Organic acids	1	up	up	up	down	down			down	down	down				down	down		down	down	down	down		ko00310,ko00960,ko01100,ko01110
42	ML10181668	DAM-S	130.09	84.08	129.079	C6H11NO2	[M+H]+	Cycloleucine	Amino acids and derivatives	Amino acids and derivatives	1		down				down						down				up	up	up		down		--
43	Zmdp000376	DAM-S	130.09	84.08	129.09	C5H11N3O	[M+H]+	4-Guanidinobutanal	Others	Others	2	up		up		down			down	down	down				down	down		down	down	down	down		--
44	Zmgn000217	CONS	129.02	85.03	130.027	C5H6O4	[M-H]-	Methylenesuccinic acid	Organic acids	Organic acids	3																						ko00660,ko01100
45	pme2693	DAM-S	131.12	114.09	130.111	C6H14N2O	[M+H]+	N-Acetylputrescine	Alkaloids	Alkaloids	3		down		down	down	down		down	down													ko00330,ko01100
46	pmb0501	DAM-S	131.13	114.1	130.122	C5H14N4	[M+H]+	Agmatine	Alkaloids	Alkaloids	3		down			down	down	down	down	down		up											ko00330,ko01100
47	mws0712	DAM-S	130.05	86	131.058	C5H9NO3	[M-H]-	N-Propionylglycine	Amino acids and derivatives	Amino acids and derivatives	3		up		up	up	up		up	up			up		up	up	down			up			--
48	MWS2413	DAM-S	130.05	58.03	131.058	C5H9NO3	[M-H]-	N-acetyl-beta-alanine	Amino acids and derivatives	Amino acids and derivatives	3			down		down		down		down			down	down	down	down							ko00410
49	mws0258	DAM-S	132.1	86	131.095	C6H13NO2	[M+H]+	L-Isoleucine*	Amino acids and derivatives	Amino acids and derivatives	1	up		up	up	up	down						down				up	up	up				ko00280,ko00290,ko00460,ko00960,ko00966,ko00970,ko01100,ko01110,ko01210,ko01230,ko02010
50	mws0227	DAM-S	132.1	86.2	131.095	C6H13NO2	[M+H]+	L-Leucine*	Amino acids and derivatives	Amino acids and derivatives	1	up		up	up	up	down						down				up	up	up				ko00280,ko00290,ko00966,ko00970,ko01100,ko01110,ko01210,ko01230,ko02010
51	pmp001198	DAM-S	132.1	57.1	131.095	C6H13NO2	[M+H]+	6-Deoxyfagomine	Alkaloids	Piperidine alkaloids	3	up		up	up	up	down						down				up	up	up				--
52	pme0274	DAM-S	132.1	69	131.095	C6H13NO2	[M+H]+	6-Aminocaproic acid	Organic acids	Organic acids	3	up	down	up	up	up	down						down	up		up	up	up	up			up	ko01100
53	mws1587	DAM-S	132.1	86	131.095	C6H13NO2	[M+H]+	L-Norleucine*	Amino acids and derivatives	Amino acids and derivatives	1	up		up		up	down		down		down		down			up	up	up	up	down		up	--
54	mws0473	DAM-S	131.03	87.05	132.042	C5H8O4	[M-H]-	2-Methylsuccinic acid*	Organic acids	Organic acids	1	up				up	down		down			up				up			up			up	--
55	pme0243	DAM-S	131.03	87.05	132.042	C5H8O4	[M-H]-	Glutaric acid*	Organic acids	Organic acids	1					up				up				down					up	up	up		ko00071,ko00310,ko01100
56	Lmgn000160	DAM-S	131.05	70.03	132.053	C4H8N2O3	[M-H]-	3-Ureidopropionic Acid	Organic acids	Organic acids	1											up		up									ko00240,ko00410,ko00770,ko01100
57	mws1503	DAM-S	133.06	115	132.058	C9H8O	[M+H]+	Cinnamaldehyde	Phenolic acids	Phenolic acids	3					up				up	down	down	down	down	down	down			up	up	up		ko00940,ko01100,ko01110
58	MWSslk225	DAM-S	133.06	77.04	132.058	C9H8O	[M+H]+	1-Indanone	Others	Others	2	down	down	down	up	up	down		up	up		down	down	down		up	up	up	up	up	up	up	--
59	pmc0682	DAM-S	133.1	105.1	132.069	C8H8N2	[M+H]+	4-Aminoindole	Alkaloids	Plumerane	3			up	up	up		up	up	up	down	down	down	down	down		up	up	up		up	up	--
60	mws0341	DAM-S	131.07	85	132.079	C6H12O3	[M-H]-	2-Hydroxyisocaproic acid	Organic acids	Organic acids	3			up							down		down				up						--
61	mws0972	DAM-S	131.07	85	132.079	C6H12O3	[M-H]-	6-Hydroxyhexanoic acid	Organic acids	Organic acids	3	down		down	up	up	up																--
62	mws0219	DAM-S	132.03	88	133.038	C4H7NO4	[M-H]-	L-Aspartic Acid	Amino acids and derivatives	Amino acids and derivatives	1	up		up	up	up	down		up	up		down		down		up	down	up	up	up	up	up	ko00220,ko00250,ko00260,ko00261,ko00270,ko00300,ko00340,ko00410,ko00460,ko00710,ko00760,ko00770,ko00970,ko01100,ko01110,ko01200,ko01210,ko01230,ko02010
63	Lmbn000198	CONS	133.01	71.01	134.022	C4H6O5	[M-H]-	3-Dehydro-L-Threonic Acid	Others	Saccharides and Alcohols	1																						ko00053,ko01100
64	mws0275	DAM-S	133.01	71.01	134.022	C4H6O5	[M-H]-	L-Malic acid	Organic acids	Organic acids	1						down																ko00020,ko00620,ko00630,ko00710,ko01100,ko01110,ko01200
65	MWSmce701	CONS	135.08	79.05	134.073	C9H10O	[M+H]+	4-Ethylbenzaldehyde	Others	Others	3																						--
66	pme0057	CONS	136.04	118.1	135.035	C4H9NO2S	[M+H]+	L-Homocysteine	Amino acids and derivatives	Amino acids and derivatives	3																						ko00270,ko00920,ko01100,ko01110,ko01230
67	Zmdp000972	DAM-S	136.04	91.05	135.035	C4H9NO2S	[M+H]+	S-Methyl-L-cysteine	Amino acids and derivatives	Amino acids and derivatives	3	up				up	down		down							up			up		up	up	ko02010
68	pme0040	DAM-S	136.06	119	135.054	C5H5N5	[M+H]+	Adenine	Nucleotides and derivatives	Nucleotides and derivatives	3	up				up		down	down		down		down	down	down							up	ko00230,ko00908,ko01100
69	pmb0374	DAM-S	136.06	118.9	135.054	C5H5N5	[M+H]+	2-Aminopurine	Nucleotides and derivatives	Nucleotides and derivatives	2	up	up		up	up		down			down			down		down	down			up	up		--
70	HJKP000649	DAM-S	136.07	91.05	135.068	C8H9NO	[M+H]+	N-benzylformamide	Alkaloids	Alkaloids	1	up				up	down		down							up			up		up	up	--
71	mws0889	DAM-S	135.03	75.01	136.037	C4H8O5	[M-H]-	D-Threonic Acid	Others	Saccharides and Alcohols	3	up	up	down		up		down	down	up	down	down	down	down	down		down	down	up		up	up	--
72	pme1173	DAM-S	137.05	110	136.039	C5H4N4O	[M+H]+	Allopurinol	Nucleotides and derivatives	Nucleotides and derivatives	3	down	down	down	down	down					up	down			down	down					down		--
73	pme0033	DAM-S	137.05	119	136.039	C5H4N4O	[M+H]+	Hypoxanthine	Nucleotides and derivatives	Nucleotides and derivatives	3	down	down		down	down					up					down							ko00230,ko01100
74	pme2268	CONS	138.05	94.07	137.048	C7H7NO2	[M+H]+	Trigonelline	Alkaloids	Pyridine alkaloids	1																						ko00760
75	mws1336	DAM-S	138.06	120	137.048	C7H7NO2	[M+H]+	4-Aminobenzoic acid	Phenolic acids	Phenolic acids	3	down	down	down	up	down		up	up		up	down	down		up		up	up	up	up		down	ko00790,ko01100
76	pme1002	DAM-S	138.09	103	137.084	C8H11NO	[M+H]+	L-Tyramine	Amino acids and derivatives	Amino acids and derivatives	3	down		down					up		up				up			up		up			ko00350,ko00950,ko01100,ko01110
77	pma0948	DAM-S	138.09	121.1	137.084	C8H11NO	[M+H]+	Phenylethanolamine	Alkaloids	Alkaloids	3	down		down					up		up				up		down			up	up		--
78	mws0749	DAM-S	137.02	93	138.032	C7H6O3	[M-H]-	4-Hydroxybenzoic acid	Phenolic acids	Phenolic acids	3	down	down						up	up	up				up	up		up	up	up			ko00130,ko00790,ko01100,ko01110
79	pme2828	DAM-S	140	99	139.027	C6H5NO3	[M+H]+	4-Nitrophenol	Phenolic acids	Phenolic acids	3	up						down	down	down	down				down	down							--
80	pme1137	DAM-S	140.03	94	139.027	C6H5NO3	[M+H]+	6-Hydroxynicotinic acid	Alkaloids	Pyridine alkaloids	3					down		up				down				down	up		down		down	down	ko00760,ko01100
81	MWSmce585	CONS	104.07	59.01	139.04	C4H9NO2	[M-Cl]+	Methyl 3-aminopropanoate	Amino acids and derivatives	Amino acids and derivatives	3																						--
82	mws0704	DAM-S	140.01	78.96	141.019	C2H8NO4P	[M-H]-	O-Phosphorylethanolamine	Alkaloids	Alkaloids	3						down			down			down			down	up						ko00564,ko00600,ko01100
83	pma2987	CONS	142.1	124.09	141.09	C6H11N3O	[M+H]+	Histidinol	Alkaloids	Alkaloids	3																						ko00340,ko01100,ko01110,ko01230
84	pmb0764	DAM-S	144.05	113.2	143.04	C6H9NOS	[M+H]+	4-Methyl-5-thiazoleethanol	Others	Others	3	up										up											ko00730,ko01100
85	Lmcp000611	DAM-S	144.08	84.06	143.069	C5H9N3O2	[M+H]+	2-Amino-4,5-dihydro-1H-imidazole-4-acetic acid	Alkaloids	Alkaloids	3		down		down	down		up					down		down	down	up			down	down		--
86	Hmsp000364	DAM-S	144.1	98.09	143.095	C7H13NO2	[M+H]+	L-Cyclopentylglycine	Amino acids and derivatives	Amino acids and derivatives	3	up	up			up		down	down	down	down			down	down	down	down	down					--
87	Rfmb320	DAM-S	144.1	84.08	143.095	C7H13NO2	[M+H]+	1-Methylpiperidine-2-carboxylic acid	Organic acids	Organic acids	3		down		down	down		up					down		down	down	up			down	down		--
88	MWS3020	CONS	145.13	86.1	144.126	C7H16N2O	[M+H]+	N-Acetylcadaverine	Alkaloids	Alkaloids	3																						--
89	Lmqp000427	CONS	146.08	82.07	145.074	C6H11NO3	[M+H]+	N-Methyl-Trans-4-Hydroxy-L-Proline	Amino acids and derivatives	Amino acids and derivatives	3																						--
90	mws0567	DAM-S	146.09	87	145.085	C5H11N3O2	[M+H]+	4-Guanidinobutyric acid	Organic acids	Organic acids	3	up		down			down	down	down		up	up			up	up			up	up	up		ko00330,ko01100
91	mws0017	DAM-S	146.17	72.2	145.158	C7H19N3	[M+H]+	Spermidine	Alkaloids	Alkaloids	3	down	down	down	down	down		up			up			up			up	up	up	down	down		ko00330,ko00410,ko00480,ko00940,ko01100,ko02010
92	pme2380	DAM-S	145.01	101	146.022	C5H6O5	[M-H]-	α-Ketoglutaric acid	Organic acids	Organic acids	3																down						ko00020,ko00040,ko00053,ko00220,ko00250,ko00300,ko00310,ko00340,ko00430,ko00630,ko00650,ko00660,ko01100,ko01110,ko01200,ko01210,ko01230
93	Wmzn000227	CONS	145.06	109.04	146.058	C6H10O4	[M-H]-	2,2-Dimethylsuccinic acid	Organic acids	Organic acids	2																						--
94	mws0208	DAM-S	145.05	101	146.058	C6H10O4	[M-H]-	Adipic Acid	Organic acids	Organic acids	3		up	down		up		down	down		down			down	down		down	down			up	up	ko01100
95	pme0193	DAM-S	147.08	84	146.069	C5H10N2O3	[M+H]+	L-Glutamine	Amino acids and derivatives	Amino acids and derivatives	3		down				down						down				up	up	up				ko00220,ko00230,ko00240,ko00250,ko00630,ko00750,ko00910,ko00970,ko01100,ko01230,ko02010
96	pme0026	DAM-S	147.11	84	146.106	C6H14N2O2	[M+H]+	L-Lysine	Amino acids and derivatives	Amino acids and derivatives	3		down				down						down				up	up	up				ko00300,ko00310,ko00780,ko00960,ko00970,ko01100,ko01110,ko01210,ko01230,ko02010
97	Zmzn000113	DAM-S	146.05	102.06	147.053	C5H9NO4	[M-H]-	L-threo-3-Methylaspartate	Amino acids and derivatives	Amino acids and derivatives	3	up					down	down		down													ko00630,ko00660,ko01100,ko01200
98	pme0014	DAM-S	148.06	84	147.053	C5H9NO4	[M+H]+	L-Glutamic acid	Amino acids and derivatives	Amino acids and derivatives	1	up					down	down						down									ko00220,ko00250,ko00330,ko00332,ko00340,ko00430,ko00480,ko00630,ko00650,ko00660,ko00860,ko00910,ko00970,ko01100,ko01110,ko01200,ko01210,ko01230,ko02010
99	mws1050	DAM-S	148.06	88	147.053	C5H9NO4	[M+H]+	O-Acetylserine	Amino acids and derivatives	Amino acids and derivatives	3						down						down				up		up				ko00270,ko00908,ko00920,ko01100,ko01110,ko01200,ko01230,ko04122
100	MWSmce608	DAM-S	148.1	74.02	147.09	C6H13NO3	[M+H]+	4-Hydoxy-L-Isoleucine	Amino acids and derivatives	Amino acids and derivatives	3	up				up	down	down	down			up											--
101	pmp001285	CONS	149.02	65.04	148.016	C8H4O3	[M+H]+	Phthalic anhydride	Phenolic acids	Phenolic acids	1																						--
102	Lmbn000216	CONS	147.03	57.03	148.037	C5H8O5	[M-H]-	3-Methylmalic acid*	Organic acids	Organic acids	1																						ko00290,ko00660,ko01100,ko01210,ko01230
103	Zmyn000230	CONS	147.03	57.03	148.037	C5H8O5	[M-H]-	2-Dehydro-3-deoxy-L-arabinonate	Others	Saccharides and Alcohols	1																						ko00053,ko01100
104	ML10171848	CONS	147.03	85.03	148.037	C5H8O5	[M-H]-	D-Arabinono-1,4-lactone	Others	Saccharides and Alcohols	2																						--
105	pmb2826	DAM-S	147.03	87.1	148.037	C5H8O5	[M-H]-	L-Citramalic acid*	Organic acids	Organic acids	1										down			down	down								ko00660,ko01100
106	MWS3036	CONS	147.03	85.03	148.037	C5H8O5	[M-H]-	3-Hydroxyglutaric acid	Organic acids	Organic acids	3																						--
107	mws2213	DAM-S	147.05	77.01	148.052	C9H8O2	[M-H]-	Cinnamic acid	Phenolic acids	Phenolic acids	3	up					down	down	down	down	down		down	down	down	down							ko00130,ko00360,ko00940,ko00998,ko01100,ko01110
108	MWSmce439	DAM-S	147.05	119.05	148.052	C9H8O2	[M-H]-	3,4-Dihydrocoumarin	Lignans and Coumarins	Coumarins	3	down	down		down		down				up			up		up	up		up				--
109	mws1024	DAM-S	147.05	129	148.052	C9H8O2	[M-H]-	p-Coumaraldehyde	Phenolic acids	Phenolic acids	3	down	down		down	down	down				up			up			up	up	up	down			ko00940,ko01100,ko01110
110	Lmgp000796	DAM-S	150.06	61.01	149.048	C8H7NO2	[M+H]+	4-Hydroxymandelonitrile	Alkaloids	Phenolamine	1	up		up		up			down			up		up									--
111	pme1210	DAM-S	150.06	61	149.051	C5H11NO2S	[M+H]+	L-Methionine	Amino acids and derivatives	Amino acids and derivatives	1	up		up		up			down			up		up		up							ko00270,ko00966,ko00970,ko01100,ko01110,ko01210,ko01230
112	mws0224	DAM-S	150.1	61	149.051	C5H11NO2S	[M+H]+	DL-Methionine	Amino acids and derivatives	Amino acids and derivatives	3	up		up		up						up											--
113	mws0847	DAM-S	150.08	133	149.07	C6H7N5	[M+H]+	1-Methyladenine	Nucleotides and derivatives	Nucleotides and derivatives	3	up		up		up	down		down			up											--
114	mws0262	DAM-S	149.01	87	150.016	C4H6O6	[M-H]-	L-Tartaric acid	Organic acids	Organic acids	3											up				up							ko00630,ko01100
115	MWSmce199	CONS	149.05	59.02	150.053	C5H10O5	[M-H]-	L-Xylose*	Others	Saccharides and Alcohols	3																						--
116	mws1499	CONS	149.05	59.01	150.053	C5H10O5	[M-H]-	D-Arabinose*	Others	Saccharides and Alcohols	3																						--
117	Lmxp001668	DAM-S	151.08	91.05	150.068	C9H10O2	[M+H]+	2-Methoxy-4-ethenylphenol	Phenolic acids	Phenolic acids	3	down	up	down	down		up		down			down	up	down	down		down	down					--
118	mws0921	DAM-S	149.06	131	150.068	C9H10O2	[M-H]-	p-Coumaryl alcohol	Phenolic acids	Phenolic acids	1		down		down		down				up	up	down	up			up	up	up	down		up	ko00940,ko01100,ko01110
119	pmf0420	CONS	149.06	74.9	150.068	C9H10O2	[M-H]-	Benzyl acetate	Organic acids	Organic acids	3																						--
120	Lmxn006423	CONS	150	122.01	151.009	C7H5NOS	[M-H]-	2(3H)-Benzothiazolone	Alkaloids	Alkaloids	3																						--
121	pme1109	DAM-S	152.06	135	151.049	C5H5N5O	[M+H]+	Guanine*	Nucleotides and derivatives	Nucleotides and derivatives	1	up	up	up	up				down		down						up				down	down	ko00230,ko01100
122	pme0183	DAM-S	152.06	135	151.049	C5H5N5O	[M+H]+	Isoguanine*	Nucleotides and derivatives	Nucleotides and derivatives	1	up		up		up	down					up		up		up	up						--
123	MWS2984	DAM-S	153.05	136.03	152.045	C4H4N6O	[M+H]+	8-Azaguanine	Nucleotides and derivatives	Nucleotides and derivatives	3																up				down	down	--
124	mws0458	DAM-S	151.04	136	152.047	C8H8O3	[M-H]-	Vanillin	Phenolic acids	Phenolic acids	3															down						down	ko00998,ko01100,ko01110
125	MWS1962	CONS	153.13	83.05	152.12	C10H16O	[M+H]+	cis-Citral	Organic acids	Organic acids	3																						ko01110
126	MWSslk102	CONS	155.01	119.04	154.005	C5H3ClN4	[M+H]+	6-Chloropurine	Nucleotides and derivatives	Nucleotides and derivatives	3																						--
127	mws0254	DAM-S	156.08	110	155.069	C6H9N3O2	[M+H]+	L-Histidine	Amino acids and derivatives	Amino acids and derivatives	3						down					up		up	up			up					ko00340,ko00410,ko00970,ko01100,ko01110,ko01230,ko02010
128	pme2165	DAM-S	155.01	111	156.017	C5H4N2O4	[M-H]-	Orotic acid	Others	Vitamin	3								down														ko00240,ko01100
129	pmb0819	DAM-S	157	130	156.069	C10H8N2	[M+H]+	3-Indoleacetonitrile	Alkaloids	Plumerane	3	up			down	up	down	down			down		down	down	down			down	up	down	up	up	ko00380,ko01100
130	Lmbn001467	DAM-S	158.08	116.07	159.09	C7H13NO3	[M-H]-	5-Acetamidopentanoic Acid	Organic acids	Organic acids	3	down	down			down					up							up					ko00310,ko01100
131	Zmdp000917	DAM-S	160.11	114.04	159.101	C6H13N3O2	[M+H]+	δ-Guanidinovaleric acid	Organic acids	Organic acids	3	up	up		up	up																	--
132	mws0987	DAM-S	161.06	115	160.052	C10H8O2	[M+H]+	6-MethylCoumarin	Lignans and Coumarins	Coumarins	3	up		up	up	up	down	up		up	down	down	down		down		up		up	down		up	--
133	pme0128	DAM-S	159.08	88	160.085	C6H12N2O3	[M-H]-	L-Alanyl-L-Alanine	Amino acids and derivatives	Amino acids and derivatives	3		down																up				--
134	mws0005	DAM-S	161.11	144	160.1	C10H12N2	[M+H]+	Tryptamine	Alkaloids	Plumerane	1	down	down			down	down	up		down	up			up	up	down	up	up			down	down	ko00380,ko00901,ko01100,ko01110
135	Lmgp001898	DAM-S	162.06	116.05	161.048	C9H7NO2	[M+H]+	4,6-Dihydroxyquinoline	Alkaloids	Quinoline alkaloids	3	up	up	up	up	up			down		down								up		up	up	ko00380,ko01100
136	mws1550	DAM-S	162.06	73.1	161.051	C6H11NO2S	[M+H]+	S-Allyl-L-cysteine	Amino acids and derivatives	Amino acids and derivatives	3	up	up	up		up	down	down		down	down		down	down	down	down			down	down	down		--
137	mws1346	DAM-S	162.08	98	161.069	C6H11NO4	[M+H]+	DL-2-Aminoadipic acid	Alkaloids	Alkaloids	3	up					down	down		down												down	ko00300,ko00310,ko00311,ko01100,ko01110,ko01210,ko01230
138	pme3382	CONS	160.06	98	161.069	C6H11NO4	[M-H]-	N-Acetyl-L-threonine	Amino acids and derivatives	Amino acids and derivatives	3																						--
139	pme2914	DAM-S	161.05	99	162.053	C6H10O5	[M-H]-	3-Hydroxy-3-methylpentane-1,5-dioic acid	Amino acids and derivatives	Amino acids and derivatives	3																down						--
140	MWS0559	CONS	161.05	71.01	162.053	C6H10O5	[M-H]-	1,6-anhydro-β-D-glucose	Others	Saccharides and Alcohols	1																						--
141	Lmqp008175	DAM-S	163.08	103.05	162.068	C10H10O2	[M+H]+	Methyl Cinnamate	Phenolic acids	Phenolic acids	3					up				up		down		down	down				up		up	up	--
142	pmf0440	CONS	163.08	91.1	162.068	C10H10O2	[M+H]+	4-MethoxycinnaMaldehyde	Phenolic acids	Phenolic acids	3																						--
143	pme1419	DAM-S	164.07	104	163.067	C6H13NO2S	[M+H]+	L-Methionine methyl ester	Amino acids and derivatives	Amino acids and derivatives	1		down				down						down				up	up	up				--
144	Lmmn001643	DAM-S	163.04	119.05	164.047	C9H8O3	[M-H]-	2-Hydroxycinnamic acid	Phenolic acids	Phenolic acids	3			up	up	up		up	up	up					up								ko00360,ko00940,ko01100,ko01110
145	MWSCX015	DAM-S	165.05	91.05	164.047	C9H8O3	[M+H]+	(E)-3-(3,4-dihydroxyphenyl)acrylaldehyde	Phenolic acids	Phenolic acids	3			up	up										up					up			ko00940,ko01110
146	pme2435	DAM-S	163	59	164.068	C6H12O5	[M-H]-	L-Fucose	Others	Saccharides and Alcohols	3																	down					ko00051,ko00520,ko01100
147	pme2529	DAM-S	163.2	101	164.068	C6H12O5	[M-H]-	1,5-Anhydro-D-glucitol	Others	Saccharides and Alcohols	3											up	up	up		up							--
148	mws0854	CONS	163	59.01	164.068	C6H12O5	[M-H]-	Rhamnose	Others	Saccharides and Alcohols	3																						ko00051,ko01100
149	Lmmn004032	DAM-S	163.11	148.06	164.12	C11H16O	[M-H]-	Cis-Jasmone	Others	Others	3		up	up		up	up	up		up	down	down		down	down								--
150	pme3083	DAM-S	164.04	120	165.043	C8H7NO3	[M-H]-	2-(Formylamino)benzoic acid	Phenolic acids	Phenolic acids	3			up	up	up			up	up					up								ko00380,ko01100
151	pme2617	CONS	166.05	102	165.046	C5H11NO3S	[M+H]+	L-Methionine Sulfoxide	Amino acids and derivatives	Amino acids and derivatives	3																						ko00270
152	MWS4525	DAM-S	166.07	124.05	165.065	C6H7N5O	[M+H]+	6-O-methylguanine*	Nucleotides and derivatives	Nucleotides and derivatives	3	up				up	down		down							up			up		up	up	--
153	pme3968	DAM-S	166.07	149.05	165.065	C6H7N5O	[M+H]+	7-Methylguanine*	Nucleotides and derivatives	Nucleotides and derivatives	3		down				down						down			down	up	up			down	down	--
154	pme0021	DAM-S	166.09	120.08	165.07	C9H11NO2	[M+H]+	L-Phenylalanine	Amino acids and derivatives	Amino acids and derivatives	1	up		up	up	up	down	down	down	down	down		down	down	down	down	up		up				ko00360,ko00400,ko00460,ko00940,ko00960,ko00966,ko00970,ko00998,ko01100,ko01110,ko01210,ko01230,ko02010
155	pme0282	DAM-S	165.02	77.04	166.027	C8H6O4	[M-H]-	Phthalic acid*	Phenolic acids	Phenolic acids	3		up			up							up			up							ko01100,ko02010
156	pme0281	CONS	165.02	121.03	166.027	C8H6O4	[M-H]-	Terephthalic acid*	Phenolic acids	Phenolic acids	3																						ko01100
157	pmc0274	DAM-S	167.1	121.1	166.031	C6H6N4S	[M+H]+	6-Methylmercaptopurine	Nucleotides and derivatives	Nucleotides and derivatives	3	up		up	up	up	down	down	down	down	down		down	down	down	down	up		up				--
158	mws0344	CONS	165.04	75	166.048	C5H10O6	[M-H]-	D-Xylonic acid	Others	Saccharides and Alcohols	1																						ko00040,ko01100
159	MWSmce165	CONS	165.08	59.02	166.084	C6H14O5	[M-H]-	L-Fucitol	Others	Saccharides and Alcohols	3																						--
160	pmn001681	CONS	165.09	149.06	166.099	C10H14O2	[M-H]-	1-(4-Methoxyphenyl)-1-propanol	Phenolic acids	Phenolic acids	3																						--
161	Zmjp000624	DAM-S	168.06	150.05	167.058	C8H9NO3	[M+H]+	Pyridoxal	Others	Vitamin	3	up	up		up	up	up	down			down		up	down			down		down	up	up		ko00750,ko01100
162	NK10253223	DAM-S	168.06	94.06	167.058	C8H9NO3	[M+H]+	2-Amino-3-methoxybenzoic acid	Phenolic acids	Phenolic acids	3	up	up		up	up	up	down			down		up	down			down			up	up		ko00380
163	mws2125	DAM-S	166.98	78.7	167.982	C3H5O6P	[M-H]-	Phosphoenolpyruvate	Organic acids	Organic acids	3	down				down		up			up			up						down	down		ko00010,ko00020,ko00400,ko00440,ko00620,ko00710,ko00998,ko01100,ko01110,ko01200,ko01230
164	Hmbp001276	DAM-S	169.05	65.03	168.042	C8H8O4	[M+H]+	Gallacetophenone	Phenolic acids	Phenolic acids	1	up		up	up	up	down	up	up		down		down		up		up	up	up				--
165	pme1383	DAM-S	170.08	134.1	169.074	C8H11NO3	[M+H]+	Pyridoxine	Others	Vitamin	3			down	up				up	up	up	up	up	up	up	up		up	up	up	up	down	ko00750,ko01100
166	MWS0933	DAM-S	170.09	124.09	169.085	C7H11N3O2	[M+H]+	1-Methylhistidine	Amino acids and derivatives	Amino acids and derivatives	3							up			up		up	up	up	up							--
167	pme0181	DAM-S	170.09	124	169.085	C7H11N3O2	[M+H]+	3-Methyl-L-Histidine	Amino acids and derivatives	Amino acids and derivatives	3							up			up		up	up	up	up							ko00340,ko01100
168	pme3186	DAM-S	169	79	169.998	C3H7O6P	[M-H]-	DL-Glyceraldehyde-3-phosphate	Organic acids	Organic acids	3												down				up	up					--
169	Zmzn000078	DAM-S	168.99	78.96	169.998	C3H7O6P	[M-H]-	Dihydroxyacetone phosphate	Others	Saccharides and Alcohols	3										down	down	down		down	down							ko00010,ko00040,ko00051,ko00052,ko00561,ko00562,ko00564,ko00640,ko00710,ko00760,ko01100,ko01110,ko01200,ko01230
170	pme3009	DAM-S	175.02	99	174.016	C6H6O6	[M+H]+	Trans-Citridic acid	Organic acids	Organic acids	3	up					down	down	down	down					down	down							ko00660,ko01100
171	MA10039492	DAM-S	173.01	71.03	174.016	C6H6O6	[M-H]-	Dehydroascorbic acid	Others	Vitamin	3	down			down	down	up	up				down	down	down	down	down			down		down		ko00053,ko00480,ko01100
172	mws0154	DAM-S	173.05	93	174.053	C7H10O5	[M-H]-	Shikimic acid	Organic acids	Organic acids	3	up	up		up	up	up	down			down			down			down	down		up	up		ko00400,ko01100,ko01110,ko01230
173	Lmgn002555	DAM-S	173.08	59.01	174.089	C8H14O4	[M-H]-	2-Propylglutaric acid	Organic acids	Organic acids	3									up			up	down	up	up	down			up	up		--
174	Zmyn000155	DAM-S	173.11	131.08	174.1	C7H14N2O3	[M-H]-	N-α-Acetyl-L-ornithine	Amino acids and derivatives	Amino acids and derivatives	3		down				down										up						ko00220,ko01100,ko01110,ko01210,ko01230
175	mws0260	DAM-S	175.12	116	174.112	C6H14N4O2	[M+H]+	L-Arginine	Amino acids and derivatives	Amino acids and derivatives	3		down				down					up		up			up	up	up				ko00220,ko00261,ko00330,ko00472,ko00970,ko01100,ko01110,ko01230,ko02010
176	mws1208	DAM-S	175.17	157	174.162	C10H22O2	[M+H]+	1,10-Decanediol	Others	Saccharides and Alcohols	3		up	up	up	up	up	up	up	up			up	up	up	up	up	up	up		up	up	--
177	mws4175	DAM-S	175.02	85.03	176.032	C6H8O6	[M-H]-	D-Glucurono-6,3-lactone	Others	Saccharides and Alcohols	3	down		down	down					up		down	down	down	down								ko00053,ko01100
178	Hmfn000531	DAM-S	175.02	87.01	176.032	C6H8O6	[M-H]-	L-Ascorbic acid (Vitamin C)	Others	Vitamin	1	down	down	down	down	down		up	up			down	down	down	down	down	up				down	down	ko00053,ko00480,ko01100,ko01110
179	pmb3101	DAM-S	175.06	115	176.068	C7H12O5	[M-H]-	2-Isopropylmalic Acid	Organic acids	Organic acids	1						up		up			down								up			ko00290,ko00620,ko01100,ko01110,ko01210,ko01230
180	pme2024	DAM-S	177.1	160	176.095	C10H12N2O	[M+H]+	Serotonin*	Alkaloids	Plumerane	1				up				up		up	up		up	up			up		up		down	ko00380,ko01100
181	pmb0774	DAM-S	177.1	160.3	176.095	C10H12N2O	[M+H]+	N-Hydroxytryptamine*	Alkaloids	Plumerane	1				up				up		up	up		up	up			up		up		down	ko00380,ko01100
182	pmb0468	DAM-S	178	161	177.046	C6H11NO3S	[M+H]+	N-Formyl-L-Methionine	Amino acids and derivatives	Amino acids and derivatives	3				up				up		up	up		up	up			up		up		down	ko00270
183	pmb2795	DAM-S	177	145	178.063	C10H10O3	[M-H]-	4-Methoxycinnamic acid	Phenolic acids	Phenolic acids	3		up	up		up	up	up	up	up	up		up	up	up	up						up	--
184	mws1195	DAM-S	179.07	147.1	178.063	C10H10O3	[M+H]+	p-Coumaric acid methyl ester	Phenolic acids	Phenolic acids	3		up	up	up	up	up	up	up	up			up	up	up	up						up	--
185	pmb0786	CONS	180.09	163.06	179.079	C6H13NO5	[M+H]+	D-Glucosamine	Others	Saccharides and Alcohols	3																						ko00520,ko01100
186	mws2212	DAM-S	179.03	135.05	180.042	C9H8O4	[M-H]-	Caffeic acid	Phenolic acids	Phenolic acids	3	up	up	up	up	up	up	up	up					up			up			down	down		ko00940,ko01100,ko01110
187	mws1164	CONS	179.06	59.01	180.063	C6H12O6	[M-H]-	D-Fructose*	Others	Saccharides and Alcohols	1																						--
188	Hmln000297	CONS	179.05	59.01	180.063	C6H12O6	[M-H]-	Inositol*	Others	Saccharides and Alcohols	1																						ko00052,ko00053,ko00562,ko01100,ko01110,ko02010,ko04070
189	pmf0138	CONS	179.06	59	180.063	C6H12O6	[M-H]-	D-Mannose*	Others	Saccharides and Alcohols	1																						ko00051,ko00052,ko00520,ko01100,ko02010
190	pmf0139	CONS	179.06	59	180.063	C6H12O6	[M-H]-	D-Galactose*	Others	Saccharides and Alcohols	1																						ko00052,ko01100
191	MWSmce576	CONS	179.06	59.01	180.063	C6H12O6	[M-H]-	L-Glucose*	Others	Saccharides and Alcohols	1																						--
192	Lmbn004847	DAM-S	179.07	146.04	180.079	C10H12O3	[M-H]-	4-Methoxyphenylpropionic acid	Phenolic acids	Phenolic acids	3			up	down	down	down		down	down	down	down	down		down	down	up			down	down		--
193	mws0093	DAM-S	179.07	146	180.079	C10H12O3	[M-H]-	Coniferyl alcohol	Phenolic acids	Phenolic acids	3	up		up	down	down	down		down	down	down	down	down		down	down	up	down	down	down	down		ko00940,ko00998,ko01100,ko01110
194	MWStz070	DAM-S	182.08	91.05	181.074	C9H11NO3	[M+H]+	N-(2-Hydroxy-4-methoxyphenyl)acetamide	Alkaloids	Phenolamine	1	up				up	down		down							up			up		up	up	--
195	mws0250	DAM-S	182.08	136.1	181.074	C9H11NO3	[M+H]+	L-Tyrosine	Amino acids and derivatives	Amino acids and derivatives	1	up				up	down		down							up			up		up	up	ko00130,ko00261,ko00350,ko00360,ko00400,ko00460,ko00730,ko00940,ko00950,ko00965,ko00966,ko00970,ko00998,ko01100,ko01110,ko01210,ko01230
196	mws1350	DAM-S	181.05	151	182.058	C9H10O4	[M-H]-	Syringaldehyde; 4-Hydroxy-3,5-Dimethoxybenzaldehyde	Phenolic acids	Phenolic acids	3	up		up	up	up					down		down				up	up	up				--
197	mws0214	CONS	181.07	71	182.079	C6H14O6	[M-H]-	D-Sorbitol*	Others	Saccharides and Alcohols	3																						ko00051,ko00052,ko01100,ko02010
198	mws1155	DAM-S	181.07	101.02	182.079	C6H14O6	[M-H]-	D-Mannitol*	Others	Saccharides and Alcohols	3	up				up						up				up					up	up	ko00051,ko01100,ko02010
199	pme2237	DAM-S	181.07	101	182.079	C6H14O6	[M-H]-	Dulcitol*	Others	Saccharides and Alcohols	3					up															up	up	ko00052,ko01100
200	pme2596	DAM-S	184.06	148	183.053	C8H9NO4	[M+H]+	4-Pyridoxic acid	Others	Vitamin	3		down			up	down			up			down				up	up	up				ko00750,ko01100
201	pmb1754	CONS	184	125	184.073	C5H15NO4P+	[M]+	O-Phosphocholine	Alkaloids	Alkaloids	3																						ko00564,ko01100
202	Zmgn000447	CONS	184.98	78.96	185.993	C3H7O7P	[M-H]-	3-Phospho-D-glyceric acid	Others	Saccharides and Alcohols	3																						ko00010,ko00030,ko00260,ko00270,ko00561,ko00630,ko00710,ko01100,ko01110,ko01200,ko01230
203	mws0752	CONS	185.15	185.16	186.162	C11H22O2	[M-H]-	Undecylic Acid	Lipids	Free fatty acids	1																						--
204	Hmmp001310	DAM-S	188.07	118.07	187.063	C11H9NO2	[M+H]+	3-Indoleacrylic acid	Alkaloids	Plumerane	1	up			down	up	down	down	down		down	up			down			down	up	down	up	up	--
205	pmn001492	DAM-S	187.1	123.1	188.041	C11H8O3	[M-H]-	Ayapin	Lignans and Coumarins	Coumarins	3							down		down		up											--
206	pme0137	DAM-S	187.07	125	188.08	C7H12N2O4	[M-H]-	N-Acetyl-L-Glutamine	Amino acids and derivatives	Amino acids and derivatives	3																						--
207	mws0237	DAM-S	187.1	125	188.105	C9H16O4	[M-H]-	Azelaic acid	Organic acids	Organic acids	1							down	down	down		up											--
208	pme2006	DAM-S	189.11	87	188.105	C9H16O4	[M+H]+	Diethyl glutarate	Organic acids	Organic acids	3		up		up	up	up		up	up			up		up	up	down			up	up		--
209	mws5041	CONS	189.12	86.1	188.116	C8H16N2O3	[M+H]+	L-Glycyl-L-isoleucine*	Amino acids and derivatives	Amino acids and derivatives	1																	up					--
210	pme0122	DAM-S	189.12	126	188.116	C8H16N2O3	[M+H]+	N6-Acetyl-L-lysine	Amino acids and derivatives	Amino acids and derivatives	3	up				up	down		down													up	ko00310,ko01100
211	mws0736	CONS	189.12	86	188.116	C8H16N2O3	[M+H]+	N-Glycyl-L-leucine*	Amino acids and derivatives	Amino acids and derivatives	1																	up					--
212	pme3388	DAM-S	189.13	144	188.127	C7H16N4O2	[M+H]+	Homoarginine	Amino acids and derivatives	Amino acids and derivatives	3			up	up					down		up		up	up		up	up			down	down	--
213	Zmdp000292	DAM-S	189.14	70.07	188.127	C7H16N4O2	[M+H]+	Arginine methyl ester	Amino acids and derivatives	Amino acids and derivatives	3		down				down						down				up	up				down	--
214	Zmjp000182	DAM-S	189.13	70.07	188.127	C7H16N4O2	[M+H]+	N-Monomethyl-L-arginine	Amino acids and derivatives	Amino acids and derivatives	3		down										down				up	up				down	--
215	Zmzp000145	CONS	189.16	84.08	188.152	C9H20N2O2	[M+H]+	Trimethyllysine	Amino acids and derivatives	Amino acids and derivatives	3																						ko00310,ko01100
216	mws0193	DAM-S	190.12	127	189.111	C7H15N3O3	[M+H]+	L-Homocitrulline	Amino acids and derivatives	Amino acids and derivatives	3								down														--
217	pme0278	DAM-S	191.1	128	190.095	C7H14N2O4	[M+H]+	2,6-Diaminooimelic acid	Organic acids	Organic acids	3				down						up	up	up	up		up	down	down	down				ko00300,ko01100,ko01110,ko01230
218	MWSslk140	CONS	192.07	56.05	191.062	C7H13NO3S	[M+H]+	N-Acetyl-L-Methionine	Amino acids and derivatives	Amino acids and derivatives	3																						--
219	mws0281	CONS	191.02	111.01	192.027	C6H8O7	[M-H]-	Citric Acid*	Organic acids	Organic acids	1																						ko00020,ko00250,ko00630,ko01100,ko01110,ko01200,ko01210,ko01230
220	Zmyn000453	CONS	191.02	111.01	192.027	C6H8O7	[M-H]-	Isocitric Acid*	Organic acids	Organic acids	1																						ko00020,ko00630,ko01100,ko01110,ko01200,ko01210,ko01230
221	mws0277	CONS	191.06	85	192.063	C7H12O6	[M-H]-	Quinic Acid	Organic acids	Organic acids	2																						ko00400,ko01100
222	Lmmp002080	DAM-S	193.13	105.03	192.126	C11H16N2O	[M+H]+	N-(4-Aminobutyl)benzamide	Alkaloids	Alkaloids	3	up	up	up	up	up		down		up	down	up	up	down	up	up	down			up	up		--
223	MWS1933	DAM-S	194.08	119.05	193.074	C10H11NO3	[M+H]+	N-(2-Methylbenzoyl)glycine	Amino acids and derivatives	Amino acids and derivatives	3	up		up		down	down		down	down	up	up		up			up			down	down		--
224	pme2743	DAM-S	194.08	91	193.074	C10H11NO3	[M+H]+	N-Phenylacetylglycine	Amino acids and derivatives	Amino acids and derivatives	3	up	up	up		up	down	down	down		up	up	up	up	up	up			up		up	up	ko00360
225	mws1189	DAM-S	193.04	72.8	194.033	C6H10O7	[M-H]-	D-Galacturonic acid*	Others	Saccharides and Alcohols	1								down	up	down	down	down	down	down				up		up	up	ko00040,ko00053,ko00520,ko01100,ko02010
226	pme3705	DAM-S	193.04	73	194.043	C6H10O7	[M-H]-	D-Glucoronic acid*	Others	Saccharides and Alcohols	1								down	up	down	down	down	down	down				up		up	up	ko00040,ko00053,ko00520,ko00562,ko01100
227	mws0014	DAM-S	193.05	134.01	194.058	C10H10O4	[M-H]-	Ferulic acid*	Phenolic acids	Phenolic acids	3		up	up	up	up		up	up	up			up	up	up	up		up	up	up	up		ko00940,ko01100,ko01110
228	MWSslk097	CONS	195.06	163.04	194.058	C10H10O4	[M+H]+	Dimethyl phthalate	Phenolic acids	Phenolic acids	3																						--
229	MWSmce632	DAM-S	195.06	93.03	194.058	C10H10O4	[M+H]+	Vanillin acetate	Phenolic acids	Phenolic acids	3				up	up			up	up	up	up	up	up	up	up		up	up	up	up		--
230	Lmdn003756	DAM-S	193.05	135.05	194.058	C10H10O4	[M-H]-	Methyl caffeate	Phenolic acids	Phenolic acids	3	up	up	up	up	up		up	down					up		up	up	down	up	down		up	--
231	pme0422	DAM-S	193.06	134	194.058	C10H10O4	[M-H]-	Isoferulic Acid*	Phenolic acids	Phenolic acids	3		up	up	up	up			up	up			up	up	up	up		up	up	up	up		--
232	mws2104	DAM-S	193.07	99.01	194.079	C7H14O6	[M-H]-	D-Pinitol	Others	Saccharides and Alcohols	3	up				up																	--
233	MWS1771	DAM-S	196.1	91.05	195.09	C10H13NO3	[M+H]+	L-Tyrosine methyl ester	Amino acids and derivatives	Amino acids and derivatives	1		down						up	up								up	up				--
234	pme0534	DAM-S	195.05	74.9	196.058	C6H12O7	[M-H]-	Gluconic acid	Others	Saccharides and Alcohols	1		up			up	up			up			up			up	down	down	up		up	up	ko00030,ko01100,ko01110,ko01200
235	mws0027	DAM-S	197.05	123	198.053	C9H10O5	[M-H]-	Syringic acid	Phenolic acids	Phenolic acids	3										down	down	down	down	down	down			up				--
236	Zmzn000079	DAM-S	199	78.96	200.009	C4H9O7P	[M-H]-	D-Erythrose-4-phosphate	Others	Saccharides and Alcohols	3		down				down						down				up	up					ko00030,ko00400,ko00710,ko00750,ko00998,ko01100,ko01110,ko01200,ko01230
237	pmb2640	CONS	199.17	199.17	200.178	C12H24O2	[M-H]-	Dodecanoic acid (Lauric acid)	Lipids	Free fatty acids	1																						ko00061,ko01100,ko01110
238	pmb0130	DAM-S	203.12	144	202.111	C12H14N2O	[M+H]+	Acetryptine	Alkaloids	Plumerane	3		down		down	down	down	down	down	down	up	up				down			down	down	down	down	--
239	mws5037	DAM-S	203.14	86.1	202.132	C9H18N2O3	[M+H]+	L-Alanyl-L-leucine	Amino acids and derivatives	Amino acids and derivatives	3	down	down			down		up	up				down				up	up				down	--
240	MWS1844	CONS	203.14	129.07	202.136	C14H18O	[M+H]+	2-Pentyl-3-phenyl-2-propenal	Others	Others	3																						--
241	MWS5164	DAM-S	203.15	70.07	202.143	C8H18N4O2	[M+H]+	N,N'-Dimethylarginine;SDMA	Amino acids and derivatives	Amino acids and derivatives	3														up			up				down	--
242	mws0018	CONS	203.22	83	202.216	C10H26N4	[M+H]+	Spermine	Alkaloids	Alkaloids	3																						ko00330,ko00410,ko00480,ko00770,ko01100
243	mws0282	DAM-S	203.08	116.05	204.09	C11H12N2O2	[M-H]-	L-Tryptophan	Amino acids and derivatives	Amino acids and derivatives	1	up			down	up	down	down	down		down		down		down			down	up	down		up	ko00260,ko00380,ko00400,ko00901,ko00966,ko00970,ko00998,ko01100,ko01110,ko01210,ko01230
244	pmb0818	DAM-S	206.1	147.5	205.074	C11H11NO3	[M+H]+	Methoxyindoleacetic acid	Alkaloids	Plumerane	3	up			down	up	down	down	down		down	up	down		down			down	up	down	up	up	ko00380
245	pme1261	DAM-S	206.14	76	205.131	C9H19NO4	[M+H]+	D-Panthenol	Others	Saccharides and Alcohols	3			down						up	up					up			up		up		ko00770
246	MWSmce082	DAM-S	207.06	151.07	206.058	C11H10O4	[M+H]+	Scoparone	Lignans and Coumarins	Coumarins	3	down	down	up	down			up		up	up			up		up	up		up	down	down	up	--
247	MWSmce577	DAM-S	207.1	161.06	206.094	C12H14O3	[M+H]+	(E)-Ethyl p-methoxycinnamate	Phenolic acids	Phenolic acids	2				up	up			up	up					up	up		up	up	up	up	up	--
248	Lmbn013410	DAM-S	205.16	189.13	206.167	C14H22O	[M-H]-	2,4-Di-Tert-Butylphenol*	Phenolic acids	Phenolic acids	1						up					down	up										--
249	Lmln010063	DAM-S	205.16	189.13	206.167	C14H22O	[M-H]-	2,6-Di-tert-butylphenol*	Phenolic acids	Phenolic acids	1		up	down							down	up		down			down						--
250	Zmdp000976	DAM-S	208.06	119.02	207.057	C7H13NO4S	[M+H]+	S-(2-Carboxypropyl)cysteine	Amino acids and derivatives	Amino acids and derivatives	3				down	up	up				up		up	up	down			down	down	down	up	up	--
251	Zmgn002106	DAM-S	206.08	58.03	207.09	C11H13NO3	[M-H]-	N-Acetyl-L-phenylalanine	Amino acids and derivatives	Amino acids and derivatives	3	up	up	up	down				down		down						down			down			ko00360,ko01100
252	pmb2620	DAM-S	207.07	133.1	208.074	C11H12O4	[M-H]-	3,4-Dimethoxycinnamic acid	Phenolic acids	Phenolic acids	3	up	up	up	up	up		up	up	up	down	down			up	up	up			up	up		--
253	pme3443	DAM-S	207.07	192	208.074	C11H12O4	[M-H]-	Sinapinaldehyde	Phenolic acids	Phenolic acids	1				up	up												up	up				ko00940,ko01100,ko01110
254	mws1212	DAM-S	209.08	177.3	208.074	C11H12O4	[M+H]+	Methyl ferulate	Phenolic acids	Phenolic acids	3	up	up	up	up	up				up	down								up				--
255	Lmsn000954	DAM-S	207.09	59.01	208.095	C8H16O6	[M-H]-	Dambonitol	Others	Saccharides and Alcohols	3		up		up	up	up		up	up	down		up	down	up	up	down	up		up	up		--
256	Zmpn000199	DAM-S	209.03	85.03	210.038	C6H10O8	[M-H]-	D-Galactaric acid*	Others	Saccharides and Alcohols	1	up	up		up	up					down												ko00053,ko01100
257	Zmyn000108	DAM-S	209.03	85.03	210.038	C6H10O8	[M-H]-	D-Saccharic acid*	Others	Saccharides and Alcohols	1	up			up	up					down			down									ko00053,ko01100
258	Hmcn000192	DAM-S	209.07	59.01	210.073	C7H14O7	[M-H]-	Sedoheptulose	Others	Saccharides and Alcohols	3					up					down												ko00710,ko01100
259	mws0853	DAM-S	209.08	179	210.089	C11H14O4	[M-H]-	Sinapyl alcohol	Phenolic acids	Phenolic acids	1	up	down	up	down	down	down	up	down	down	up	up		up			up			down	down		ko00940,ko01100,ko01110
260	pme1654	DAM-S	209.12	59.02	210.126	C12H18O3	[M-H]-	Jasmonic acid	Organic acids	Organic acids	3	up	up	up	up			up	up	down		up	up	up	up			up	down	up	down	down	ko00592,ko01100,ko01110,ko04075
261	Zmgn003633	CONS	211.13	183.14	212.141	C12H20O3	[M-H]-	12-Oxo-10E-Dodecenoic Acid	Lipids	Free fatty acids	3																						ko00592,ko01110
262	Hmln002597	DAM-S	193.05	161.02	216.04	C10H9NaO4	[M-Na]-	Sodium ferulate	Phenolic acids	Phenolic acids	3		up	up	up	up	up	up	up	up			up				down	down	down				--
263	MWS1900	CONS	215.13	153.13	216.136	C11H20O4	[M-H]-	Undecanedioic acid	Lipids	Free fatty acids	3																						--
264	pme2566	CONS	217.08	199	218.09	C8H14N2O5	[M-H]-	5-L-Glutamyl-L-amino acid	Amino acids and derivatives	Amino acids and derivatives	3																						--
265	mws0677	DAM-S	219.11	160	218.106	C12H14N2O2	[M+H]+	N-Acetyl-5-hydroxytryptamine	Alkaloids	Plumerane	3		down										down				up	up	up				ko00380,ko01100
266	Lmrj001698	DAM-S	219.13	60.04	218.127	C9H18N2O4	[M+H]+	L-Seryl-L-Isoleucine	Amino acids and derivatives	Amino acids and derivatives	1												down					up		up			--
267	mws1337	CONS	220.12	202.1	219.111	C9H17NO5	[M+H]+	D-Pantothenic Acid	Others	Vitamin	1																						ko00410,ko00770,ko01100,ko01110
268	mws2608	CONS	222.1	84.05	221.09	C8H15NO6	[M+H]+	N-Acetyl-D-galactosamine*	Others	Saccharides and Alcohols	3																						ko00052,ko01100
269	pme2755	CONS	222	144	221.09	C8H15NO6	[M+H]+	N-Acetyl-D-glucosamine*	Others	Saccharides and Alcohols	3																						ko00520,ko01100,ko02010
270	mws4174	DAM-S	222.1	138	221.09	C8H15NO6	[M+H]+	N-Acetyl-D-mannosamine*	Others	Saccharides and Alcohols	3																		down				ko00520,ko01100
271	MWS4296	DAM-S	223.11	120.08	222.1	C11H14N2O3	[M+H]+	Glycylphenylalanine	Amino acids and derivatives	Amino acids and derivatives	1						down				down		down					up					--
272	Zmln002252	DAM-S	223.03	149.03	224.032	C10H8O6	[M-H]-	Sideretin (5,7,8-Trihydroxy-6-methoxycoumarin)	Lignans and Coumarins	Coumarins	3	down		down	down	down	up	down	down	down	up	down	up	down	down	down	down	down	down				--
273	mws4085	DAM-S	223.06	193	224.068	C11H12O5	[M-H]-	Sinapic acid	Phenolic acids	Phenolic acids	1	down		down	down	down	up	down	down	down	up	down	up	down	down	down	down	down	down	down		up	ko00940,ko01100,ko01110
274	Cmsp002787	DAM-S	227.09	181.05	226.084	C11H14O5	[M+H]+	3,4'-Dihydroxy-3',5'-dimethoxypropiophenone	Phenolic acids	Phenolic acids	1	up	up	up	up	up					down	down	down	down	down	down							--
275	HJAP051	DAM-S	227.13	181.09	226.121	C12H18O4	[M+H]+	3-(3,4,5-Trimethoxyphenyl)propan-1-ol	Phenolic acids	Phenolic acids	3	down	down	down	down	down		up		up	up	down	down	up	down	up	up		up	down		up	--
276	pmb2643	CONS	225.19	207	226.193	C14H26O2	[M-H]-	Myristoleic acid	Lipids	Free fatty acids	1																						--
277	mws0119	CONS	227.2	227.2	228.209	C14H28O2	[M-H]-	Myristic Acid	Lipids	Free fatty acids	1																						ko00061,ko01100
278	pma6455	DAM-S	229.01	96.97	230.02	C5H11O8P	[M-H]-	Ribulose-5-phosphate	Others	Saccharides and Alcohols	3						down	up					down	up			up	up	up		down		ko00030,ko00230,ko00440,ko00710,ko00750,ko01100,ko01110,ko01200,ko01230
279	mws0474	CONS	229.14	211	230.152	C12H22O4	[M-H]-	Dodecanedioic aicd	Lipids	Free fatty acids	1																						--
280	Lmhp001670	DAM-S	231.16	72.08	231.17	C11H22N2O3	[M+H]+	L-Valyl-L-Leucine	Amino acids and derivatives	Amino acids and derivatives	1				up													up		up			--
281	pmb0490	DAM-S	235.14	147.04	234.137	C13H18N2O2	[M+H]+	p-Coumaroylputrescine	Alkaloids	Phenolamine	3	down	down					up	up				down				up	up	up				ko00330,ko01100
282	mws4176	DAM-S	237.12	120.09	236.116	C12H16N2O3	[M+H]+	L-Alanyl-L-Phenylalanine	Amino acids and derivatives	Amino acids and derivatives	1												down					up					--
283	Lmyn000160	CONS	237.06	87.01	238.069	C8H14O8	[M-H]-	Mucic acid Dimethyl Ester	Phenolic acids	Phenolic acids	2																						--
284	pmn001669	DAM-S	237.08	147	238.084	C12H14O5	[M-H]-	Methyl sinapate	Phenolic acids	Phenolic acids	3		up	down	down		up	down	down		down	down	up	down	down	down	down	down	down		up	up	--
285	pme0428	DAM-S	237.08	103	238.084	C12H14O5	[M-H]-	3,4,5-Trimethoxycinnamic acid	Phenolic acids	Phenolic acids	3	down	down	down	down	down	up	up	up	up	up		up	up	up	up						up	--
286	pmn001320	DAM-S	237.08	163.04	238.084	C12H14O5	[M-H]-	1-O-p-Cumaroylglycerol	Phenolic acids	Phenolic acids	1		down		down	down	down	down	down	down			down	down	down	down			down	down	down	down	--
287	MWS0552	DAM-S	239.2	223.03	240.209	C15H28O2	[M-H]-	Cis-10-Pentadecenoic Acid(C15: 1)	Lipids	Free fatty acids	3	down	down			down											up	up					--
288	pme2827	CONS	239	223	240.245	C16H32O	[M-H]-	Palmitaldehyde	Lipids	Free fatty acids	3																						ko00071
289	mws1383	DAM-S	243.09	145	242.08	C12H10N4O2	[M+H]+	Lumichrome	Alkaloids	Alkaloids	3						down						down					up					ko00740
290	pme0264	DAM-S	243.1	127	242.09	C10H14N2O5	[M+H]+	Thymidine	Nucleotides and derivatives	Nucleotides and derivatives	3													down									ko00240,ko01100
291	MWS2430	CONS	241.22	241.21	242.225	C15H30O2	[M-H]-	13-methylmyristic acid	Lipids	Free fatty acids	1																						--
292	pme3732	DAM-S	244.09	112	243.086	C9H13N3O5	[M+H]+	Cytidine	Nucleotides and derivatives	Nucleotides and derivatives	1												down	down									ko00240,ko01100,ko02010
293	ML10180524	DAM-S	244.09	112.05	243.086	C9H13N3O5	[M+H]+	Cytarabine	Nucleotides and derivatives	Nucleotides and derivatives	1										down												--
294	mws0248	DAM-S	243.06	110	244.07	C9H12N2O6	[M-H]-	Uridine	Nucleotides and derivatives	Nucleotides and derivatives	3	up	up					down	down		down			down	down		down				up		ko00240,ko01100,ko02010
295	MWS5231	CONS	243.16	181.16	244.167	C13H24O4	[M-H]-	Tridecanedioic acid	Lipids	Free fatty acids	1																						--
296	Lmhp002031	DAM-S	245.18	86.1	245.186	C12H24N2O3	[M+H]+	L-Leucyl-L-Leucine	Amino acids and derivatives	Amino acids and derivatives	1												down					up					--
297	Lmrj002087	DAM-S	247.13	86.09	246.121	C10H18N2O5	[M+H]+	L-Isoleucyl-L-Aspartate	Amino acids and derivatives	Amino acids and derivatives	3	down	down			down	down	up	up			down	down			down	up	up	up		down	down	--
298	Zmdp001647	DAM-S	247.13	184.1	246.122	C10H18N2O5	[M+H]+	γ-Glutamyl-L-valine	Amino acids and derivatives	Amino acids and derivatives	2		down				down	up		up			down				up	up	up				--
299	Lmhp002153	DAM-S	251.14	147.04	250.132	C13H18N2O3	[M+H]+	N-p-Coumaroylhydroxyputrescine	Alkaloids	Phenolamine	3	down	down			down		up	up		up	down	down				up	up			down	down	--
300	Hmbp003234	DAM-S	255.09	163.03	254.079	C12H14O6	[M+H]+	1-O-Caffeoylglycerol	Lipids	Glycerol ester	3									down								down	down		down		--
301	Lmcn009122	DAM-S	253.22	235.21	254.225	C16H30O2	[M-H]-	(7Z)-Hexadecenoic acid*	Lipids	Free fatty acids	1																	up					--
302	mws0361	CONS	253.22	235.19	254.225	C16H30O2	[M-H]-	Palmitoleic Acid*	Lipids	Free fatty acids	1																						ko00061
303	pma3101	DAM-S	256.2	124.1	256.082	C11H14NO6+	[M+H]+	Nicotinate D-ribonucleoside	Others	Vitamin	3	down		down	down	down					up												ko00760,ko01100
304	mws1488	CONS	255.23	237.22	256.24	C16H32O2	[M-H]-	Palmitic acid	Lipids	Free fatty acids	1																						ko00061,ko00062,ko00071,ko00073,ko01040,ko01100,ko01212
305	MWSslk133	CONS	257.18	195.18	258.183	C14H26O4	[M-H]-	1,14-Tetradecanedioic Acid	Lipids	Free fatty acids	3																						--
306	Zmyn000110	DAM-S	258.04	78.96	259.046	C6H14NO8P	[M-H]-	D-Glucosamine 1-phosphate	Others	Saccharides and Alcohols	3			down	down	down				down						down		down	down		down	down	ko00520,ko01100
307	mws1090	DAM-S	259.02	97	260.03	C6H13O9P	[M-H]-	Glucose-1-phosphate*	Others	Saccharides and Alcohols	1		down				down						down				up	up	up				ko00010,ko00040,ko00052,ko00500,ko00520,ko00523,ko00561,ko01100,ko01110
308	pme3313	DAM-S	259	97	260.03	C6H13O9P	[M-H]-	D-Fructose 6-phosphate*	Others	Saccharides and Alcohols	1		down				down						down			down	up	up	up				ko00052,ko00500,ko00710,ko01100,ko01110,ko01200
309	mws0866	DAM-S	259.02	97	260.03	C6H13O9P	[M-H]-	D-Glucose 6-phosphate*	Others	Saccharides and Alcohols	1		down				down						down				up	up	up				ko00500,ko00562,ko00998,ko01100,ko01110
310	Zmdp002216	DAM-S	261.14	86.1	260.137	C11H20N2O5	[M+H]+	L-γ-Glutamyl-L-leucine	Amino acids and derivatives	Amino acids and derivatives	2	up	up	up	up	up	down		down		down		down		down				up			up	--
311	Zmpn000095	DAM-S	261.04	78.96	262.045	C6H15O9P	[M-H]-	Sorbitol-6-phosphate	Others	Saccharides and Alcohols	3						down																ko00051,ko01100
312	Lmtn004049	DAM-S	263.13	204.12	264.136	C15H20O4	[M-H]-	Abscisic acid	Organic acids	Organic acids	1	down	down	down	down					up	up	up	up	up	up	up					up		ko00906,ko01100,ko01110,ko04075
313	Lmlp003161	DAM-S	265.15	177.06	264.147	C14H20N2O3	[M+H]+	N-Feruloylputrescine	Alkaloids	Phenolamine	3	down	down	down	down	down						down	down			down	up	up	up				ko00330,ko01100
314	Lmhp002001	DAM-S	265.15	72.08	264.147	C14H20N2O3	[M+H]+	L-Valyl-L-Phenylalanine	Amino acids and derivatives	Amino acids and derivatives	1				up													up	up	up	up		--
315	Lmbp008779	DAM-S	267.1	176.05	266.094	C17H14O3	[M+H]+	2-(2-Hydroxy-2-phenylethyl)chromone	Others	Others	3		down	up	up	up	down	up	up	up				up		up	up	up	up	down		up	--
316	Lmmp002013	DAM-S	267.17	179.07	266.163	C14H22N2O3	[M+H]+	Dihydroferuloylputrescine	Alkaloids	Phenolamine	3		down			down	down		up				down			down	up	up	up			down	--
317	pme0230	DAM-S	268.1	136.06	267.097	C10H13N5O4	[M+H]+	Adenosine	Nucleotides and derivatives	Nucleotides and derivatives	1	up	up	up	up	up		down			down			down			down			up	up		ko00230,ko01100,ko02010
318	pme2890	DAM-S	269.06	136	268.055	C8H16N2O4S2	[M+H]+	L-Homocystine	Amino acids and derivatives	Amino acids and derivatives	3					down										down						down	ko00270
319	pme1119	DAM-S	269.09	137	268.081	C10H12N4O5	[M+H]+	Inosine	Nucleotides and derivatives	Nucleotides and derivatives	3	down		down		down						down		down		down	down		down				ko00230,ko01100,ko02010
320	mws1060	DAM-S	267.07	135	268.081	C10H12N4O5	[M-H]-	9-(Arabinosyl)hypoxanthine	Nucleotides and derivatives	Nucleotides and derivatives	3		down	down		down																	--
321	mws0383	DAM-S	267.23	267.23	268.24	C17H32O2	[M-H]-	10-Heptadecenoic Acid	Lipids	Free fatty acids	3	down	down						up									up					--
322	Lmfn006411	DAM-S	269.08	165.02	270.089	C16H14O4	[M-H]-	Cryptostrobin (8-C-Methyl-5,7-Dihydroxyflavanone)	Flavonoids	Flavanones	2		down	down	down	down							down	down	down	down							--
323	MWSmce675	DAM-S	271.08	108.02	272.09	C12H16O7	[M-H]-	Arbutin	Phenolic acids	Phenolic acids	3						down											up		up			ko00010
324	Lmmn003323	CONS	271.23	225.22	272.235	C16H32O3	[M-H]-	2-Hydroxyhexadecanoic acid	Organic acids	Organic acids	2																						--
325	pmp001264	CONS	274.27	256.27	273.267	C16H35NO2	[M+H]+	Hexadecylsphingosine	Lipids	Sphingolipids	1																						--
326	Zmdp001663	DAM-S	279.1	133.03	278.094	C10H18N2O5S	[M+H]+	γ-glutamylmethionine	Amino acids and derivatives	Amino acids and derivatives	3	up	up	up		up			down			up				up			up		up	up	--
327	mws1038	CONS	277.12	146	278.13	C11H22N2O4S	[M-H]-	Pantetheine	Others	Others	3																						ko00332,ko00770,ko01110
328	Lmlp012720	CONS	279.16	149.02	278.152	C16H22O4	[M+H]+	Dibutyl phthalate*	Phenolic acids	Phenolic acids	1																						--
329	MWSmce341	CONS	279.16	149.03	278.152	C16H22O4	[M+H]+	Butyl isobutyl phthalate*	Phenolic acids	Phenolic acids	1																						--
330	Lmxp011770	CONS	279.16	149.02	278.152	C16H22O4	[M+H]+	Diisobutyl phthalate*	Phenolic acids	Phenolic acids	1																						--
331	mws5035	DAM-S	279.17	120.08	278.163	C15H22N2O3	[M+H]+	L-Leucyl-L-phenylalanine	Amino acids and derivatives	Amino acids and derivatives	3				up	up												up	up		up		--
332	Lmbn005923	DAM-S	277.22	59.01	278.225	C18H30O2	[M-H]-	Crepenynic acid	Lipids	Free fatty acids	2				up																		ko00591
333	pmb1650	CONS	279.2	149.4	278.225	C18H30O2	[M+H]+	Octadeca-11E,13E,15Z-trienoic acid	Lipids	Free fatty acids	3																						--
334	mws0367	DAM-S	277.22	277.22	278.225	C18H30O2	[M-H]-	α-Linolenic Acid	Lipids	Free fatty acids	1				up															up			ko00592,ko01040,ko01100,ko01110
335	pmb0889	DAM-S	279.23	95.1	278.225	C18H30O2	[M+H]+	Punicic acid (9Z,11E,13Z-octadecatrienoic acid)	Lipids	Free fatty acids	1				up	up			up	up					up	up		up	up	up	up	up	--
336	Lmhn002926	DAM-S	279.05	163.04	280.058	C13H12O7	[M-H]-	p-Coumaroylmalic acid	Phenolic acids	Phenolic acids	3	up	up	up	up	up						up	up	up		up		down				up	--
337	mws1491	CONS	279.23	279.23	280.24	C18H32O2	[M-H]-	Linoleic acid	Lipids	Free fatty acids	1																						ko00591,ko01040,ko01100
338	Hmhp001812	DAM-S	282.12	136.06	281.112	C11H15N5O4	[M+H]+	2'-O-Methyladenosine	Nucleotides and derivatives	Nucleotides and derivatives	3	up					down	down	down	down	down	down	down	down	down	down							--
339	YC512118	CONS	282.28	247.24	281.272	C18H35NO	[M+H]+	Oleamide (9-Octadecenamide)	Lipids	Free fatty acids	1																						--
340	mws2623	CONS	281.25	281.25	282.256	C18H34O2	[M-H]-	11-Octadecanoic acid(Vaccenic acid)	Lipids	Free fatty acids	1																						--
341	Lmyn012331	CONS	281.25	281.25	282.256	C18H34O2	[M-H]-	Petroselinic acid	Lipids	Free fatty acids	1																				up	up	--
342	pme1178	DAM-S	284.1	152	283.092	C10H13N5O5	[M+H]+	Guanosine	Nucleotides and derivatives	Nucleotides and derivatives	1	up	up					down		down	down			down	down	down	down						ko00230,ko01100,ko02010
343	MWSmce333	DAM-S	284.1	152.06	283.092	C10H13N5O5	[M+H]+	Crotonoside; 2-Hydroxyadenosine	Nucleotides and derivatives	Nucleotides and derivatives	3										down	down		down	down	down	down		down				--
344	Zmzp005934	CONS	284.3	102.09	283.288	C18H37NO	[M+H]+	Stearamide	Alkaloids	Alkaloids	1																						--
345	mws0668	DAM-S	283.07	151	284.076	C10H12N4O6	[M-H]-	Xanthosine	Nucleotides and derivatives	Nucleotides and derivatives	3			down	down		down	down	down	down			down	down	down	down	down	down					ko00230,ko00232,ko01100,ko01110,ko02010
346	Zmyn005026	CONS	283.26	283.26	284.272	C18H36O2	[M-H]-	16-Methylheptadecanoic acid	Lipids	Free fatty acids	3																						--
347	pma1751	DAM-S	286.09	124	285.085	C12H15NO7	[M+H]+	N-(beta-D-Glucosyl)nicotinate	Others	Vitamin	3	up	up	up	up	up	down			up	down	up		up	up	up	up	up	up		up		--
348	mws1521	DAM-S	285.1	121.03	286.105	C13H18O7	[M-H]-	Salicin	Phenolic acids	Phenolic acids	3	up					down			down						down	up				down		ko00010
349	MWSslk132	CONS	285.21	223.21	286.214	C16H30O4	[M-H]-	Hexadecanedioic acid	Lipids	Free fatty acids	3																						ko00073,ko01100
350	Zmyn005252	CONS	285.24	239.24	286.251	C17H34O3	[M-H]-	3-Hydroxy-palmitic acid methyl ester	Lipids	Free fatty acids	3																						--
351	pmb3081	DAM-S	289	97	290.004	C6H11PO11	[M-H]-	Glucarate O-Phosphoric acid	Others	Saccharides and Alcohols	3	down				down			up			down				down		up				down	--
352	pme3163	DAM-S	289	97	290.04	C7H15O10P	[M-H]-	D-Sedoheptuiose 7-phosphate	Others	Saccharides and Alcohols	3	up	up	up	up	up																	--
353	pmb2657	DAM-S	289.1	97.1	290.123	C10H18N4O6	[M-H]-	Argininosuccinic acid	Organic acids	Organic acids	3												down					up					ko00220,ko00250,ko01100,ko01110,ko01230
354	pmb0885	DAM-S	291	190.9	290.188	C18H26O3	[M+H]+	4-Oxo-9Z,11Z,13E,15E-Octadecatetraenoic Acid	Lipids	Free fatty acids	3		up	up	up	up	up	up	up	up	down	down											--
355	pmf0314	CONS	289.25	157	290.261	C20H34O	[M-H]-	(+)-cis-Abienol	Others	Saccharides and Alcohols	3																						--
356	pmb0502	CONS	292.2	147.04	291.195	C16H25N3O2	[M+H]+	p-Coumaroylspermidine	Alkaloids	Phenolamine	3																						--
357	Zmdn001564	DAM-S	293.11	164.07	294.122	C14H18N2O5	[M-H]-	γ-Glutamylphenylalanine	Amino acids and derivatives	Amino acids and derivatives	3						down		down	down			down				up						--
358	pmb2792	CONS	293.21	193.1	294.219	C18H30O3	[M-H]-	13-Hydroxy-6,9,11-octadecatrienoic acid	Lipids	Free fatty acids	3																						--
359	Lmqp000329	DAM-S	296.07	104.11	295.056	C8H14N3O7P	[M+H]+	5-Aminoimidazole ribonucleotide	Nucleotides and derivatives	Nucleotides and derivatives	3	down	down	down	down	down			up	up		down	down	down						up	up		--
360	Hmqp005411	DAM-S	297.24	81.07	296.234	C18H32O3	[M+H]+	9-Oxo-12Z-Octadecenoic acid*	Lipids	Free fatty acids	3					up				up						up			up		up	up	--
361	Hmqp005455	DAM-S	297.24	81.07	296.234	C18H32O3	[M+H]+	15(R)-Hydroxylinoleic Acid*	Lipids	Free fatty acids	3					up				up						up			up		up	up	--
362	Lmbn005369	DAM-S	295.23	195.14	296.235	C18H32O3	[M-H]-	13(S)-HODE;13(S)-Hydroxyoctadeca-9Z,11E-dienoic acid*	Lipids	Free fatty acids	1								up														ko00591
363	Rfmb091	DAM-S	295.23	195.14	296.235	C18H32O3	[M-H]-	9S-Hydroxy-10E,12Z-octadecadienoic acid*	Lipids	Free fatty acids	1								up														ko00591
364	pme1474	DAM-S	298.1	136	297.09	C11H15N5O3S	[M+H]+	5'-Deoxy-5'-(methylthio)adenosine	Nucleotides and derivatives	Nucleotides and derivatives	1		down				down				down	down	down	down	down	down		up					ko00270,ko00908,ko01100
365	pmb0197	DAM-S	298.1	166.3	297.107	C11H15N5O5	[M+H]+	N7-Methylguanosine	Nucleotides and derivatives	Nucleotides and derivatives	3	down		down	down			up	up														--
366	Zmyn004714	CONS	297.24	183.14	298.251	C18H34O3	[M-H]-	Ricinoleic acid	Lipids	Free fatty acids	1																						--
367	pmf0297	CONS	297.32	183.1	298.324	C20H42O	[M-H]-	1-Eicosanol	Lipids	Free fatty acids	3																						--
368	Zmhn001358	DAM-S	299.08	137.02	300.084	C13H16O8	[M-H]-	4-O-Glucosyl-4-hydroxybenzoic acid	Phenolic acids	Phenolic acids	2	up	up	up	up	up	down	up	up	up	down	up		up	up	up	up	up	up	up	up		--
369	pmb3142	DAM-S	299.1	137.1	300.085	C13H16O8	[M-H]-	Salicylic acid-2-O-glucoside	Phenolic acids	Phenolic acids	3	down	down			down		up	up	down	up			up	up	down	up	up	down		down	down	--
370	Lmsn002247	DAM-S	299.08	137.02	300.085	C13H16O8	[M-H]-	1-O-Salicyloyl-β-D-glucose	Phenolic acids	Phenolic acids	1	up	up	up	up	up	down	up	up	up	down	up		up	up	up	up	up	up	up	up		--
371	pmc1990	CONS	299.1	223.1	300.1	C17H16O5	[M-H]-	4'-Hydroxy-5,7-dimethoxyflavanone	Flavonoids	Flavanones	3																						--
372	MWS5235	CONS	299.26	253.25	300.266	C18H36O3	[M-H]-	12-Hydroxyoctadecanoic acid	Lipids	Free fatty acids	3																						--
373	Zmyn005384	DAM-S	299.26	253.26	300.266	C18H36O3	[M-H]-	2R-Hydroxyoctadecanoic Acid	Lipids	Free fatty acids	3															up					up	up	--
374	Lmqn008288	CONS	299.26	299.26	300.267	C18H36O3	[M-H]-	3-Hydroxyoctadecanoic Acid	Lipids	Free fatty acids	2																						--
375	pmb3079	DAM-S	300.05	96.9	301.056	C8H16NO9P	[M-H]-	N-Acetyl-D-glucosamine-1-phosphate	Others	Saccharides and Alcohols	3															down						down	--
376	mws1349	DAM-S	302.31	109.2	301.298	C18H39NO2	[M+H]+	Dihydrosphingosine	Lipids	Sphingolipids	1	down	down	down	down	down				down	up					down			down		down		ko00600,ko01100
377	Hmsn002598	DAM-S	301.09	139.04	302.1	C13H18O8	[M-H]-	Salirepin	Phenolic acids	Phenolic acids	3		down	up	up	up	down	up	up	up			down	up	up	up	up	up	up	up	up		--
378	Hmqn000843	CONS	301.09	123.01	302.1	C13H18O8	[M-H]-	Tachioside	Phenolic acids	Phenolic acids	3																						--
379	Zmhn000892	DAM-S	301.09	139.05	302.1	C13H18O8	[M-H]-	4-O-Glucosyl-3,4-dihydroxybenzyl alcohol	Phenolic acids	Phenolic acids	3				up				up						up			up		up		down	--
380	MWSmce549	CONS	303.25	57.07	302.246	C17H34O4	[M+H]+	1-Monomyristin	Lipids	Free fatty acids	3																						--
381	mws1375	DAM-S	304.15	185.09	303.143	C12H21N3O6	[M+H]+	Nicotianamine	Alkaloids	Alkaloids	3		up				up											down	down				--
382	pme1373	DAM-S	306.05	110	307.057	C9H14N3O7P	[M-H]-	2'-Deoxycytidine-5'-monophosphate	Nucleotides and derivatives	Nucleotides and derivatives	3	up				up	down	down	down		up	up	up	up	up	up							ko00240,ko01100
383	pme1086	DAM-S	306.08	143	307.084	C10H17N3O6S	[M-H]-	Glutathione reduced form	Amino acids and derivatives	Amino acids and derivatives	1	up	up					down									down						ko00270,ko00480,ko01100,ko02010
384	pmb2855	DAM-S	307	145	308.122	C11H20N2O8	[M-H]-	L-Glutamine-O-glycoside	Amino acids and derivatives	Amino acids and derivatives	3	up					down	down	down			up											--
385	pmn001610	DAM-S	307.26	307.3	308.272	C20H36O2	[M-H]-	Eicosadienoic acid	Lipids	Free fatty acids	1	down	down	down				up	up	up								up					ko01040
386	Lmhn003074	DAM-S	309.06	193.05	310.069	C14H14O8	[M-H]-	Feruloylmalic acid	Phenolic acids	Phenolic acids	3	up	up	up	up	up		down	down	down	down	up	up					down	down				--
387	pmb2791	CONS	309.21	209.1	310.1	C18H30O4	[M-H]-	9-Hydroperoxy-10E,12,15Z-octadecatrienoic acid	Lipids	Free fatty acids	3																						ko00592,ko01110
388	Zmdp001857	DAM-S	311.12	165.05	310.116	C14H18N2O6	[M+H]+	γ-Glutamyltyrosine	Amino acids and derivatives	Amino acids and derivatives	3	up	up	up		up	down	down	down	up	down	up				up			up		up	up	--
389	Zmzn003953	CONS	309.2	227.2	310.214	C18H30O4	[M-H]-	13(s)-hydroperoxy-(9z,11e,15z)-octadecatrienoic acid	Lipids	Free fatty acids	1																						ko00592,ko01100,ko01110
390	pme3967	DAM-S	312.13	180	311.123	C12H17N5O5	[M+H]+	2-(Dimethylamino)guanosine	Nucleotides and derivatives	Nucleotides and derivatives	1			up				up					down				up	up			down	down	--
391	Lmcp002302	DAM-S	312.13	180.09	311.123	C12H17N5O5	[M+H]+	N6-(2-Hydroxyethyl)adenosine	Nucleotides and derivatives	Nucleotides and derivatives	2			up				up					down	up			up	up			down		--
392	Lmsn002887	DAM-S	311.08	163.04	312.085	C14H16O8	[M-H]-	1-O-Caffeoyl xylose	Phenolic acids	Phenolic acids	2			up	up	down		up	up		up	up	up	up	up	up	up	up	down	down	down	down	--
393	Lmtn003441	DAM-S	311.11	149.06	312.121	C15H20O7	[M-H]-	2-Acetyl-3-hydroxyphenyl-1-O-glucoside	Phenolic acids	Phenolic acids	3	down			up			up	up	up		down			up	up	up	up	up	up			--
394	mws0636	DAM-S	313.15	166	312.147	C18H20N2O3	[M+H]+	L-Phenylalanyl-L-phenylalanine	Amino acids and derivatives	Amino acids and derivatives	3																				up		--
395	Lmbn004685	CONS	311.22	223.17	312.23	C18H32O4	[M-H]-	5S,8R-DiHODE; (5S,8R,9Z,12Z)-5,8-Dihydroxyoctadeca-9,12-dienoate	Lipids	Free fatty acids	3																						ko00591
396	Cmbp003236	DAM-S	314.11	161.06	313.098	C14H19NO5S	[M+H]+	(E)-S-(3-(4-Hydroxy-3,5-dimethoxyphenyl)allyl)cysteine	Alkaloids	Alkaloids	1	up	up	up	up	up		down		up	down		down	down	down				up		up	up	--
397	Lmyn002403	DAM-S	313.09	101.02	314.1	C14H18O8	[M-H]-	Mandelic acid-β-glucoside	Phenolic acids	Phenolic acids	3		up		up		up		up			up	up	up	up	up	down	down	down	up	up		--
398	Lmmn002179	DAM-S	313.09	107.05	314.1	C14H18O8	[M-H]-	Methyl salicylate-2-O-glucoside	Phenolic acids	Phenolic acids	3																down			up			--
399	MWSmce539	CONS	315.25	185.12	314.246	C18H34O4	[M+H]+	Dibutyl sebacate	Lipids	Free fatty acids	3																						--
400	Lmbn005487	CONS	313.24	251.24	314.246	C18H34O4	[M-H]-	12,13-DHOME; (9Z)-12,13-Dihydroxyoctadec-9-enoic acid	Lipids	Free fatty acids	3																						ko00591
401	pmb2871	DAM-S	315.07	153	316.079	C13H16O9	[M-H]-	1-O-Gentisoyl-D-glucoside	Phenolic acids	Phenolic acids	3					down				down						down			down		down	down	--
402	Lmfp001509	DAM-S	317.09	153.02	316.079	C13H16O9	[M+H]+	1-O-Galloyl-rhamnose	Phenolic acids	Phenolic acids	3		down				down									up	up	up	up				--
403	Zmtn001661	DAM-S	315.11	153.02	316.116	C14H20O8	[M-H]-	Vanilloloside	Phenolic acids	Phenolic acids	3					down				down						down			down		down	down	--
404	Hmtn001120	DAM-S	315.11	153.06	316.116	C14H20O8	[M-H]-	5-(2-Hydroxyethyl)-2-O-glucosylphenol	Phenolic acids	Phenolic acids	3		down		up				up		up				up	up		up	up	up		down	--
405	pmb2221	DAM-S	318.3	60.1	317.293	C18H39NO3	[M+H]+	4-Hydroxysphinganine	Lipids	Sphingolipids	3		down		down	down	down				up			up			up				down		ko00600,ko01100
406	pmb0751	DAM-S	321.1	147.3	320.09	C16H16O7	[M+H]+	Trans-5-O-(p-Coumaroyl)shikimate	Phenolic acids	Phenolic acids	3		up	up	up	up	up	up	up					up						down	down		ko00940,ko00941,ko00945,ko01100,ko01110
407	pmb3075	DAM-S	319	145.1	320.09	C16H16O7	[M-H]-	3-O-p-Coumaroylshikimic acid	Phenolic acids	Phenolic acids	3		up	up			up	up												down	down		--
408	mws0582	DAM-S	322.11	130	321.099	C11H19N3O6S	[M+H]+	S-(Methyl)glutathione	Amino acids and derivatives	Amino acids and derivatives	3			up		down			down	down					down	down		down	down	down	down	down	--
409	pme2074	DAM-S	322.4	129.7	323.21	C18H29NO4	[M-H]-	(-)-Jasmonoyl-L-Isoleucine	Amino acids and derivatives	Amino acids and derivatives	3			up	up				up			up		up	up		up	up		up	down	down	ko04075
410	Hmqp006023	DAM-S	326.27	309.27	324.266	C20H36O3	[M+H]+	Ethyl 9-Hydroxy-10,12-octadecadienoic acid	Lipids	Free fatty acids	3		down		up	up	down		up	up			down	down		up	up	up	up	up	up		--
411	mws0983	DAM-S	326.31	62.06	325.298	C20H39NO2	[M+H]+	N-Oleoylethanolamine	Alkaloids	Alkaloids	1		down		up	up	down		up	up			down	down				up	up	up	up		--
412	pmn001419	DAM-S	325.09	163.04	326.1	C15H18O8	[M-H]-	1-O-[(E)-p-Cumaroyl]-D-glucose*	Phenolic acids	Phenolic acids	3			up	up	up		up	up	up				up	up	up	up	up	up		up		--
413	Zmhn002301	DAM-S	325.09	163.04	326.1	C15H18O8	[M-H]-	p-Coumaric acid-4-O-glucoside*	Phenolic acids	Phenolic acids	3			up	up	up		up	up	up				up	up	up	up	up	up				--
414	Zmzn001549	DAM-S	325.09	119.05	326.1	C15H18O8	[M-H]-	Ferulic acid-1-O-glucoside	Phenolic acids	Phenolic acids	3			up	up	up		up	up	up		up	up	up	up	up	up	up	up				--
415	Lmqn000351	DAM-S	325.11	59.01	326.121	C12H22O10	[M-H]-	Rutinose	Others	Saccharides and Alcohols	3						down										up	up					--
416	Lmsn000363	CONS	325.13	145.07	326.137	C16H22O7	[M-H]-	Raspberryketone glucoside	Phenolic acids	Phenolic acids	1																						--
417	mws1627	DAM-S	327.07	207.2	328.079	C14H16O9	[M-H]-	Bergenin	Phenolic acids	Phenolic acids	3	down	down		down			up			up						up						--
418	Hmsn002272	DAM-S	327.11	165.05	328.116	C15H20O8	[M-H]-	Demethyl coniferin	Phenolic acids	Phenolic acids	1	up		up	up		down	up	down	down		up		up			up	up		down	down	down	--
419	Lmtn002233	DAM-S	327.11	165.06	328.116	C15H20O8	[M-H]-	Androsin	Phenolic acids	Phenolic acids	2			up			down	up						up			up	up	up	down	down		--
420	mws0884	DAM-S	328.05	134.2	329.053	C10H12N5O6P	[M-H]-	Cyclic 3',5'-Adenylic acid	Nucleotides and derivatives	Nucleotides and derivatives	3	up	up	up	up	up		down		down	down			down		down	down			up	up		ko00230,ko01100
421	Lmqp006559	CONS	330.34	312.33	329.327	C20H43NO2	[M+H]+	2-Amino-1,3-eicosanediol	Others	Saccharides and Alcohols	1																						--
422	Zmhn001883	DAM-S	329.09	209.04	330.095	C14H18O9	[M-H]-	Vanillic acid-4-O-glucoside	Phenolic acids	Phenolic acids	1	up		up	up	up	down	up	up	up	down		down				up	up	up				--
423	Lmtn002565	DAM-S	329.11	167.03	330.095	C14H18O9	[M-H]-	1-O-Vanilloyl-D-Glucose	Phenolic acids	Phenolic acids	3	down	down	down		down	up	up	up		up	down	down		up	down	up	up	down	up	down	down	--
424	Lmmn003663	DAM-S	329.09	167.04	330.095	C14H18O9	[M-H]-	5-Glucosyloxy-2-Hydroxybenzoic acid methyl ester	Phenolic acids	Phenolic acids	3	down	down	down		down	up	up	up		up	down	down		up		up	up		up		down	--
425	pmn001694	CONS	329.23	229.15	330.241	C18H34O5	[M-H]-	9,10,13-Trihydroxy-11-Octadecenoic Acid	Lipids	Free fatty acids	3																						ko00591
426	pmp001284	CONS	331.28	313.27	330.277	C19H38O4	[M+H]+	Monopalmitin	Lipids	Glycerol ester	1																						--
427	pme3184	DAM-S	332.08	136	331.068	C10H14N5O6P	[M+H]+	2'-Deoxyadenosine-5'-monophosphate	Nucleotides and derivatives	Nucleotides and derivatives	3	up	up		up	up		down			down	up	up		up	up	down			up	up		ko00230,ko01100
428	pmb0789	DAM-S	332.13	152.07	331.127	C14H21NO8	[M+H]+	Pyridoxine-5'-O-glucoside	Others	Vitamin	3	up	up		up	up		down		down	down	up	up		up		down		down	up			--
429	pmc0066	DAM-S	333.05	137.05	332.052	C10H13N4O7P	[M+H]+	2'-Deoxyinosine-5'-monophosphate	Nucleotides and derivatives	Nucleotides and derivatives	3	down				down	up	up	up		up	down	up						down		down	down	ko00230
430	pmn001518	DAM-S	331.07	169.01	332.074	C13H16O10	[M-H]-	1-O-Galloyl-D-glucose	Phenolic acids	Phenolic acids	3					down				down											down		--
431	Hmln000873	DAM-S	331.07	169.01	332.075	C13H16O10	[M-H]-	2-O-Galloyl-D-glucose	Phenolic acids	Phenolic acids	3		up				up			down						down		down	down			down	--
432	Lmmn001294	DAM-S	331.1	153.02	332.111	C14H20O9	[M-H]-	Koaburaside	Phenolic acids	Phenolic acids	1	up																					--
433	Lmqn000432	DAM-S	333.06	333.06	334.067	C9H19O11P	[M-H]-	1-(sn-Glycero-3-phospho)-1D-myo-inositol	Others	Saccharides and Alcohols	2							down		down							down		down	up			--
434	pmn001421	DAM-S	337.09	191.05	338.1	C16H18O8	[M-H]-	3-O-p-Coumaroylquinic acid	Phenolic acids	Phenolic acids	3	up	up	up	up	up	up		up		down						down		down	up		down	--
435	pmb3074	DAM-S	337.09	191.05	338.1	C16H18O8	[M-H]-	5-O-p-Coumaroylquinic acid	Phenolic acids	Phenolic acids	3	up			up		down			down	down		down			down		up	down	up	down	down	ko00940,ko00941,ko00945,ko01110
436	pma6460	DAM-S	337.09	163.04	338.1	C16H18O8	[M-H]-	4-O-p-Coumaroylquinic acid	Phenolic acids	Phenolic acids	3		up		up	up	up				down			down			down			up	up		--
437	Zmyn000083	DAM-S	338.99	78.96	339.996	C6H14O12P2	[M-H]-	D-Glucose 1,6-bisphosphate	Others	Saccharides and Alcohols	3												down				up						ko00500,ko01100
438	pme3311	DAM-S	339	97	339.996	C6H14O12P2	[M-H]-	D-Fructose-1,6-biphosphate	Others	Saccharides and Alcohols	3		down					up	up			down	down				up	up	up		down	down	ko00400,ko00710,ko01100,ko01110,ko01200
439	pmf0400	CONS	339.33	183.2	340.334	C22H44O2	[M-H]-	Docosanoic acid (Behenic acid)	Lipids	Free fatty acids	3																						ko00073,ko01040
440	pmn001420	DAM-S	341.09	179.04	342.095	C15H18O9	[M-H]-	1-O-[(E)-Caffeoyl]-D-glucose*	Phenolic acids	Phenolic acids	3						up	up	up	up		down		up			up			down	down		--
441	Jmwn002620	DAM-S	341.09	161.02	342.095	C15H18O9	[M-H]-	Vanillic Acid-4-O-Glucuronide	Phenolic acids	Phenolic acids	1	up	up	up	up	up		up	up	up	down			up	up	up	up	up	up				--
442	Zmhn001793	DAM-S	341.09	179.03	342.096	C15H18O9	[M-H]-	6-O-Caffeoyl-D-glucose*	Phenolic acids	Phenolic acids	3		up	up	up	up					down			up			up			down	down		--
443	mws1080	CONS	341.11	179	342.116	C12H22O11	[M-H]-	Galactinol*	Others	Saccharides and Alcohols	1																						ko00052,ko01100
444	mws1333	DAM-S	341.11	113	342.116	C12H22O11	[M-H]-	Melibiose*	Others	Saccharides and Alcohols	1						up		up														ko00052,ko01100,ko02010
445	Lmsn000381	CONS	341.11	89.02	342.116	C12H22O11	[M-H]-	D-Maltose*	Others	Saccharides and Alcohols	1																						--
446	pme0519	DAM-S	341.11	119.03	342.116	C12H22O11	[M-H]-	D-Sucrose*	Others	Saccharides and Alcohols	1	down					up																ko00052,ko00500,ko01100,ko01110,ko02010
447	mws5038	CONS	341.11	89.02	342.116	C12H22O11	[M-H]-	Isomaltulose*	Others	Saccharides and Alcohols	1																						--
448	mws0264	CONS	341.11	119	342.116	C12H22O11	[M-H]-	D-Trehalose*	Others	Saccharides and Alcohols	1																						ko00500,ko01100,ko01110,ko02010
449	MA10039641	CONS	341.11	89.02	342.116	C12H22O11	[M-H]-	Lactobiose*	Others	Saccharides and Alcohols	1																						ko00052,ko01100,ko02010
450	MWS1983	DAM-S	343.12	89.03	344.132	C12H24O11	[M-H]-	Maltitol	Others	Saccharides and Alcohols	2						up																--
451	mws0609	DAM-S	344.04	150	345.047	C10H12N5O7P	[M-H]-	Guanosine 3',5'-cyclic monophosphate	Nucleotides and derivatives	Nucleotides and derivatives	3	down	down	down		down		up	up		up			up	up		up	up	up		down	down	ko00230,ko01100
452	pmb0801	DAM-S	346.11	184.1	345.106	C14H19NO9	[M+H]+	4-Pyridoxic acid-O-glucoside	Others	Vitamin	3	up			up	up	down				down		down						up				--
453	pmb0981	DAM-S	348.07	136	347.063	C10H14N5O7P	[M+H]+	Adenosine 5'-monophosphate	Nucleotides and derivatives	Nucleotides and derivatives	3		down														up	up	up				ko00230,ko00908,ko01100,ko01110
454	pmb0532	DAM-S	349.05	137.3	348.047	C10H13N4O8P	[M+H]+	Inosine 5'-monophosphate	Nucleotides and derivatives	Nucleotides and derivatives	3		down			down							down				up						ko00230,ko01100,ko01110
455	pmb0808	DAM-S	353.1	179	352.079	C16H16O9	[M+H]+	Esculetin-6-O-quinic acid	Lignans and Coumarins	Coumarins	3						up										down		down		down		--
456	Lmhp011562	DAM-S	353.27	261.22	352.261	C21H36O4	[M+H]+	1-α-Linolenoyl-glycerol	Lipids	Glycerol ester	3	up	up			up		down	down		down			down	down		down	down			up	up	--
457	Lmhp011388	DAM-S	353.27	261.22	352.261	C21H36O4	[M+H]+	2-α-Linolenoyl-glycerol	Lipids	Glycerol ester	3	up	up			up		down	down		down			down	down		down	down			up	up	--
458	mws1077	DAM-S	355.1	193.05	354.095	C16H18O9	[M+H]+	Scopoletin-7-O-glucoside (Scopolin)	Lignans and Coumarins	Coumarins	3			up				up						up			up			down	down		ko00940,ko01110
459	mws2108	DAM-S	353.09	191.05	354.095	C16H18O9	[M-H]-	Cryptochlorogenic acid (4-O-Caffeoylquinic acid)	Phenolic acids	Phenolic acids	3		up				up					down					down	down	down				--
460	mws0748	DAM-S	353.09	191.1	354.095	C16H18O9	[M-H]-	1-Caffeoylquinic acid	Phenolic acids	Phenolic acids	3		up		down										down		down	down		down		up	--
461	pme1816	DAM-S	353.09	191	354.095	C16H18O9	[M-H]-	Neochlorogenic acid (5-O-Caffeoylquinic acid)	Phenolic acids	Phenolic acids	3							up												down			--
462	mws0178	DAM-S	353.09	191.01	354.095	C16H18O9	[M-H]-	Chlorogenic acid (3-O-Caffeoylquinic acid)	Phenolic acids	Phenolic acids	3		up				up					down					down	down	down				ko00940,ko00941,ko00945,ko01110
463	Lmhp012042	DAM-S	355.28	263.24	354.277	C21H38O4	[M+H]+	2-Linoleoylglycerol	Lipids	Glycerol ester	3		up			up	up			up	down						down				up	up	--
464	Lmhp112042	DAM-S	355.28	263.24	354.277	C21H38O4	[M+H]+	1-Linoleoylglycerol	Lipids	Glycerol ester	3		up			up				up	down										up	up	--
465	Lmsn003318	DAM-S	355.1	175.04	356.111	C16H20O9	[M-H]-	1-O-Feruloyl-β-D-glucose	Phenolic acids	Phenolic acids	1	up	up	up	up	up		up	up	up			up	up	up	up	up	up	up	up	up		--
466	Zmhn002334	DAM-S	355.1	193.05	356.111	C16H20O9	[M-H]-	6-O-Feruloyl-D-glucose	Phenolic acids	Phenolic acids	3					up								up		up	up	up	up				--
467	pmb0296	DAM-S	357.3	265.4	356.293	C21H40O4	[M+H]+	1-Oleoyl-Sn-Glycerol	Lipids	Glycerol ester	3				up	up				up				down				up	up	up	up		--
468	pmb3107	DAM-S	359.1	182.1	360.106	C15H20O10	[M-H]-	Glucosyringic Acid	Phenolic acids	Phenolic acids	1	down		down	down	down	up			down		down	up	down	down	down	down	down	down		down	down	--
469	Cmbn002681	DAM-S	360.09	249.06	361.101	C14H19NO10	[M-H]-	6-(3- (1H-Pyrrole-2-carbonyloxy)-2-hydroxypropoxy)-3,4,5-trihydroxy-tetrahydro-2H-pyran-2-carboxylic acid	Alkaloids	Pyrrole alkaloids	3		down						up									up					--
470	pmb0998	DAM-S	364.07	152.1	363.058	C10H14N5O8P	[M+H]+	Guanosine 5'-monophosphate	Nucleotides and derivatives	Nucleotides and derivatives	3	down		down					up	up	up												ko00230,ko01100
471	pma0104	DAM-S	369.12	207.1	368.09	C20H16O7	[M+H]+	N-Sinapoylhydroxycoumarin	Lignans and Coumarins	Coumarins	3	down		down	down	down	up	up			up	down	up	down	down	down	down	down	down	down	down		--
472	pmn001695	DAM-S	371.1	249.06	372.106	C16H20O10	[M-H]-	Trihydroxycinnamoylquinic acid	Phenolic acids	Phenolic acids	1			down	down	down				down	up	up	up					down	down				--
473	pmb3317	DAM-S	371.1	179.1	372.106	C16H20O10	[M-H]-	Quinacyl syringic acid	Phenolic acids	Phenolic acids	3	down	up		down	down	up	up			up		up	up			down	down	down	down	down		--
474	mws0055	DAM-S	373.13	343.09	372.121	C20H20O7	[M+H]+	Tangeretin (4',5,6,7,8-Pentamethoxyflavone)	Flavonoids	Flavones	3									down									down				--
475	Zmgp003492	DAM-S	373.12	105.03	372.121	C20H20O7	[M+H]+	8-Hydroxy-α-conidendrin	Lignans and Coumarins	Lignans	3		down	down	down						up												--
476	mws0232	DAM-S	377.15	243.09	376.138	C17H20N4O6	[M+H]+	Riboflavin (Vitamin B2)	Others	Vitamin	3	up	up	up	up	up					down			down						up			ko00740,ko01100,ko01110,ko02010
477	MWS0952	DAM-S	380.26	78.96	381.264	C18H40NO5P	[M-H]-	Dihydrosphingosine-1-Phosphate	Lipids	Sphingolipids	3		up				up						up	down	down		down	down	down				ko00600,ko01100
478	pme3337	DAM-S	384.12	252	383.108	C14H17N5O8	[M+H]+	Succinyladenosine	Nucleotides and derivatives	Nucleotides and derivatives	1	up	up	up					down			up	up	up			down	down	down				--
479	Hmbn005951	DAM-S	383.12	163.04	384.121	C21H20O7	[M-H]-	1,3-O-Di-p-Coumaroylglycerol	Phenolic acids	Phenolic acids	3												down				up	up					--
480	pme1286	DAM-S	385.13	250	384.122	C14H20N6O5S	[M+H]+	S-(5'-Adenosy)-L-homocysteine	Amino acids and derivatives	Amino acids and derivatives	3			up		up		up		up				up			up			down	down		ko00270,ko01100,ko01230
481	Zmhn002227	DAM-S	385.11	223.06	386.121	C17H22O10	[M-H]-	4-O-Glucosyl-sinapate	Phenolic acids	Phenolic acids	2	down		down	down	down	up		down		up	down	up	down	down	down	down	down	down	down		up	--
482	HJN003	DAM-S	385.11	223.06	386.122	C17H22O10	[M-H]-	1-O-Sinapoyl-D-glucose	Phenolic acids	Phenolic acids	2	down		down	down	down	up		down			down		down	down	down	down	down	down	down		up	ko00940
483	Lmzn001582	DAM-S	387.17	207.1	388.174	C18H28O9	[M-H]-	5'-Glucosyloxyjasmanic acid	Phenolic acids	Phenolic acids	3	down		down	down	down	up										down	down	down				--
484	Lmmp010562	CONS	391.28	149.02	390.277	C24H38O4	[M+H]+	Diisooctyl Phthalate	Phenolic acids	Phenolic acids	2																						--
485	Lmwp011196	DAM-S	391.28	149.02	390.277	C24H38O4	[M+H]+	Bis(2-ethylhexyl)phthalate	Phenolic acids	Phenolic acids	2											down		down	down	down					down	down	--
486	pme2735	DAM-S	399.2	250	398.137	C15H22N6O5S	[M+H]+	S-Adenosyl-L-methionine	Amino acids and derivatives	Amino acids and derivatives	3		down				down	up	up	up	down	down	down				up	up					ko00261,ko00270,ko00330,ko00908,ko01100,ko01110,ko01230,ko04122
487	pmc0281	DAM-S	400.15	136.11	399.139	C15H21N5O8	[M+H]+	Ribosyladenosine	Nucleotides and derivatives	Nucleotides and derivatives	3	down	down										down				up	up	up				--
488	Hmbn005456	DAM-S	399.11	163.04	400.116	C21H20O8	[M-H]-	1-O-Caffeoyl-3-O-p-coumaroylglycerol	Lipids	Glycerol ester	1						up	up				down						down	down	down	down		--
489	Zmbn006408	DAM-S	399.1	163.04	400.116	C21H20O8	[M-H]-	1-O-p-Hydroxycinnamoyl-3-O-caffeoylglycerol	Phenolic acids	Phenolic acids	2		up				up	up	up			down	up					down	down		down		--
490	mws0043	DAM-S	403.14	373.1	402.131	C21H22O8	[M+H]+	Nobiletin (5,6,7,8,3',4'-Hexamethoxyflavone)	Flavonoids	Flavones	3									down									down				--
491	Hmln003529	DAM-S	401.15	269.11	402.152	C18H26O10	[M-H]-	Benzyl β-primeveroside	Phenolic acids	Phenolic acids	3					down					up			up							down	down	--
492	pme3007	DAM-S	402.99	159	404.002	C9H14N2O12P2	[M-H]-	Uridine 5'-diphosphate	Nucleotides and derivatives	Nucleotides and derivatives	3	up	up		up	up					down			down									ko00240,ko00908,ko01100
493	pmn001399	DAM-S	405.12	243.1	406.126	C20H22O9	[M-H]-	2,4,6,4'-Tetrahydroxy-stilbene-2-O-glucoside	Others	Stilbene	3		down		up		down				down		down	down				up		up		down	--
494	pmn001394	DAM-S	405.12	243.1	406.126	C20H22O9	[M-H]-	2,3,5,4'-Tetrahydroxystilbene-2-O-glucoside	Others	Stilbene	3		down		up	down	down			down	down		down			down	up	up		up	down	down	--
495	Cmbn004127	DAM-S	411.12	128.04	412.13	C18H24N2O7S	[M-H]-	(S)-2-Amino-5-((R)-1-carboxy-2-((E)-3-(4-hydroxy-3-methoxyphenyl)allylthio)ethyl-amino)-5-oxopentanoic acid	Alkaloids	Alkaloids	1	down					up	up	up	up	down	down	down	down	down	down			down				--
496	pmn001319	DAM-S	413.12	398.1	414.131	C22H22O8	[M-H]-	1-O-Feruloyl-3-O-p-Coumaroylglycerol	Phenolic acids	Phenolic acids	1						up					down		down		down	down		down			down	--
497	HJAP012	DAM-S	419.1	383.07	418.09	C20H18O10	[M+H]+	Luteolin-8-C-arabinoside	Flavonoids	Flavonoid carbonoside	3	up	up	up	up				down	down		up	up	up	up					down	down		--
498	MWS20152	DAM-S	417.16	402.1	418.163	C22H26O8	[M-H]-	Syringaresinol	Lignans and Coumarins	Lignans	1	up	down	up	down	down	down		down	down	up	up		up			up			down	down		--
499	mws1089	DAM-S	421.1	241	422.083	C12H23O14P	[M-H]-	Sucrose-6-phosphate	Others	Saccharides and Alcohols	3	up			up	up										up					up		--
500	mws2523	DAM-S	421.08	241.1	422.083	C12H23O14P	[M-H]-	Trehalose 6-phosphate	Others	Saccharides and Alcohols	3	up				up																	ko00500,ko01100,ko01110
501	Cmyp005063	DAM-S	425.18	147.04	424.173	C21H28O9	[M+H]+	Grandidentatin	Phenolic acids	Phenolic acids	3					up		up		up				up		up				down		up	--
502	pmb0864	DAM-S	426.26	285.24	425.254	C19H40NO7P	[M+H]+	LysoPE 14:0	Lipids	LPE	1	up	up	up	up		down	down	down	down	down												--
503	Lmhp008337	DAM-S	426.26	285.24	425.254	C19H40NO7P	[M+H]+	LysoPE 14:0(2n isomer)	Lipids	LPE	3	up	up	up	up	up	down	down	down	down	down												--
504	pme2117	DAM-S	426	159	427.029	C10H15N5O10P2	[M-H]-	Adenosine 5'-diphosphate	Nucleotides and derivatives	Nucleotides and derivatives	3										down												ko00190,ko00195,ko00230,ko00908,ko01100,ko01110
505	Cmbn007148	DAM-S	429.12	429.12	430.126	C22H22O9	[M-H]-	1-O-Feruloyl-3-O-caffeoylglycerol	Lipids	Glycerol ester	1						up	up										down	down				--
506	Lmyn003028	DAM-S	431.16	269.1	432.163	C19H28O11	[M-H]-	Benzyl-β-gentiobioside*	Phenolic acids	Phenolic acids	3	up	up	up				up	down	down	down	down	down		down	down	up	down	down	down	down	down	--
507	Lmtn002324	DAM-S	431.15	269.1	432.163	C19H28O11	[M-H]-	Benzyl-(2''-O-glucosyl)glucoside*	Phenolic acids	Phenolic acids	3	up	up	up	up			up		down	down	down	down		down	down	up		down	down	down	down	--
508	Cmbn003893	DAM-S	438.13	306.08	439.141	C19H25N3O7S	[M-H]-	(S)-2-Amino-5-((R)-1-(carboxymethylamino)-3-((E)-3-(4-hydroxyphenyl)allylthio)-1-oxopropan-2-ylamino)-5-oxopentanoic acid	Alkaloids	Alkaloids	1		down			up	down				down	down	down	down	down	down		up	up	up	up		--
509	Lmhp008885	DAM-S	440.28	299.26	439.27	C20H42NO7P	[M+H]+	LysoPE 15:0(2n isomer)	Lipids	LPE	2	up	up	up	up			down	down	down	down					down		down	down				--
510	Lmhp009187	DAM-S	440.28	299.26	439.27	C20H42NO7P	[M+H]+	LysoPE 15:0	Lipids	LPE	2	up	up	up	up			down	down	down	down					down		down	down				--
511	mws1397	DAM-S	441.08	169	442.09	C22H18O10	[M-H]-	Epicatechin gallate	Flavonoids	Flavanols	3				down	down			down	down				down	down	down			down				--
512	Cmbp003825	DAM-S	443.15	161.06	442.141	C19H26N2O8S	[M+H]+	(E)-N5-(1-Carboxy-2-((3-(4-hydroxy-3,5-dimethoxyphenyl)allyl)thio)ethyl)glutamine	Alkaloids	Alkaloids	1	up	up	up	up	up					down												--
513	Hmbp006861	DAM-S	445.15	177.05	444.142	C23H24O9	[M+H]+	1,2-O-Diferuloylglycerol*	Phenolic acids	Phenolic acids	3						up	up	up								down	down	down				--
514	pmp000091	DAM-S	445.15	177.05	444.142	C23H24O9	[M+H]+	1,3-O-Diferuloylglycerol*	Phenolic acids	Phenolic acids	3						up	up									down	down	down				--
515	pme1014	DAM-S	445.3	341.3	444.303	C31H40O2	[M+H]+	Menatetrenone (Vitamin K2)	Others	Vitamin	3		down														up						--
516	mws2209	DAM-S	449.11	287.06	448.101	C21H20O11	[M+H]+	Kaempferol-3-O-glucoside (Astragalin)	Flavonoids	Flavonols	3	up				up	down		down				down		down				up			up	ko00944,ko01110
517	Lmlp003531	DAM-S	449.11	287.06	448.101	C21H20O11	[M+H]+	Luteolin-3'-O-glucoside*	Flavonoids	Flavones	3	up				up	down	down			down								up				--
518	MWSHY0104	DAM-S	449.11	287.06	448.101	C21H20O11	[M+H]+	Luteolin-7-O-glucoside (Cynaroside)	Flavonoids	Flavones	3											up				up							ko00944
519	Hmpp003270	DAM-S	449.11	287.05	448.101	C21H20O11	[M+H]+	Luteolin-4'-O-glucoside*	Flavonoids	Flavones	3	up		down		up	down	down	down					down	down		down				up	up	--
520	mws0045	CONS	449.11	303.05	448.101	C21H20O11	[M+H]+	Quercetin-3-O-rhamnoside(Quercitrin)	Flavonoids	Flavonols	3																						ko00944
521	MWSHY0165	DAM-S	449.14	287.1	448.137	C22H24O10	[M+H]+	Isosakuranetin-7-O-glucoside (Isosakuranin)	Flavonoids	Flavonols	3				up	up			up	up					up	up		up	up	up	up		--
522	MWSmce674	CONS	451.36	89.06	450.35	C31H46O2	[M+H]+	Phylloquinone (Vitamin K1)	Others	Vitamin	3																						--
523	Lmhp009034	DAM-S	452.28	311.26	451.27	C21H42NO7P	[M+H]+	LysoPE 16:1	Lipids	LPE	1	up	up	up	up	up	down		down	down	down	up	down				up						--
524	Lmhp008763	DAM-S	452.28	311.26	451.27	C21H42NO7P	[M+H]+	LysoPE 16:1(2n isomer)	Lipids	LPE	1	up	up	up	up	up	down		down	down	down		down		down	down				down			--
525	pmd0160	DAM-S	454.29	313.27	453.286	C21H44NO7P	[M+H]+	LysoPE 16:0(2n isomer)	Lipids	LPE	1	up	up								down												--
526	pmb0876	DAM-S	454.29	313.27	453.286	C21H44NO7P	[M+H]+	LysoPE 16:0	Lipids	LPE	1	up	up								down												--
527	pmn001700	DAM-S	455.35	455.35	456.36	C30H48O3	[M-H]-	24,30-Dihydroxy-12(13)-enolupinol	Terpenoids	Triterpene	3	up	up			up										up			up		up	up	--
528	HJN110	CONS	455.36	455.36	456.36	C30H48O3	[M-H]-	Betulinic acid	Terpenoids	Triterpene	3																						--
529	pmb0464	DAM-S	458.1	116.3	457.143	C16H27NO14	[M+H]+	L-Aspartic acid-O-diglucoside	Amino acids and derivatives	Amino acids and derivatives	3								down											down		up	--
530	pmb2654	DAM-S	460.1	117.9	461.153	C19H27NO12	[M-H]-	Anthranilate-1-O-Sophoroside	Phenolic acids	Phenolic acids	3					up				up			up		up	up	down				up		--
531	pmb3012	DAM-S	461.11	299.2	462.116	C22H22O11	[M-H]-	Chrysoeriol-7-O-glucoside	Flavonoids	Flavones	3	up				down	down	down	down	down		up				down			down		down	down	--
532	mws0091	DAM-S	463.09	300.03	464.095	C21H20O12	[M-H]-	Quercetin-3-O-glucoside (Isoquercitrin)*	Flavonoids	Flavonols	1							up	up					up			up						ko00944,ko01100,ko01110
533	mws1329	CONS	463.09	300.7	464.095	C21H20O12	[M-H]-	Quercetin-7-O-glucoside*	Flavonoids	Flavonols	1																						--
534	mws0061	DAM-S	463.09	300	464.095	C21H20O12	[M-H]-	Quercetin-3-O-galactoside (Hyperin)*	Flavonoids	Flavonols	1							up									up						--
535	mws0856	CONS	463.09	301	464.095	C21H20O12	[M-H]-	Quercetin-4'-O-glucoside (Spiraeoside)*	Flavonoids	Flavonols	1																						--
536	pme1598	DAM-S	463.12	301	464.132	C22H24O11	[M-H]-	Hesperetin-5-O-glucoside	Flavonoids	Flavanones	3							up		up				up									--
537	pmd0130	DAM-S	468.31	184.07	467.301	C22H46NO7P	[M+H]+	LysoPC 14:0	Lipids	LPC	3	up	up			up		down	down	down	down			down	down		down						--
538	Cmbp003767	DAM-S	470.16	131.05	469.152	C20H27N3O8S	[M+H]+	(E)-N5-(1-((Carboxymethyl)amino)-3-((3-(4-hydroxy-3-methoxyphenyl)allyl)thio)-1-oxopropan-2-yl)glutamine	Alkaloids	Alkaloids	1	down					up	up	up	up	down	down	down	down	down	down		up	up				--
539	MWSmce621	DAM-S	473.07	149.01	474.08	C22H18O12	[M-H]-	Cichoric Acid	Phenolic acids	Phenolic acids	3	up	up	up	up	up				up		up	up	up	up	up			up		up	up	--
540	Lmhp008589	DAM-S	476.28	335.26	475.27	C23H42NO7P	[M+H]+	LysoPE 18:3(2n isomer)	Lipids	LPE	1	up						down	down	down	down				down	down							--
541	Lmhp008801	DAM-S	476.28	335.26	475.27	C23H42NO7P	[M+H]+	LysoPE 18:3	Lipids	LPE	1	up	up	up					down	down	down				down	down			down		down		--
542	pmb0874	DAM-S	478.29	337.27	477.286	C23H44NO7P	[M+H]+	LysoPE 18:2(2n isomer)	Lipids	LPE	1	up	up	up	up	up					down	down		down	down	down	down	down			up		--
543	pmb0881	DAM-S	478.29	337.27	477.286	C23H44NO7P	[M+H]+	LysoPE 18:2	Lipids	LPE	1	up	up	up	up	up					down	down		down	down	down	down	down			up		--
544	mws0289	DAM-S	480.31	339.29	479.301	C23H46NO7P	[M+H]+	LysoPE 18:1	Lipids	LPE	1	up	up	up	up	up		down			down					up				up	up		--
545	pmb0856	DAM-S	480.31	339.29	479.301	C23H46NO7P	[M+H]+	LysoPE 18:1(2n isomer)	Lipids	LPE	1	up	up	up	up	up		down			down					up				up	up		--
546	pmb0883	DAM-S	482.32	341.31	481.317	C23H48NO7P	[M+H]+	LysoPE 18:0	Lipids	LPE	3	up	up		up						down									up		down	--
547	Lmhp009129	DAM-S	482.32	184.07	481.317	C23H48NO7P	[M+H]+	LysoPC 15:0(2n isomer)	Lipids	LPC	2	up	up					down	down		down				down		down	down		down			--
548	pmb2319	DAM-S	482.32	184.07	481.317	C23H48NO7P	[M+H]+	LysoPC 15:0	Lipids	LPC	3	up	up					down	down	down	down			down	down	down	down	down	down				--
549	pmb0769	DAM-S	485.1	323.1	484.185	C25H28N2O8	[M+H]+	N-(p-Coumaroyl)serotonin Glucoside	Alkaloids	Plumerane	3										down	down	down	down	down	down						down	--
550	Hmyn007168	DAM-S	483.27	255.23	484.278	C22H45O9P	[M-H]-	LysoPG 16:0	Lipids	Glycerol ester	2		up	up	up	up			up				up		up			up		up		down	--
551	Hmbp002498	DAM-S	487.14	193.05	486.137	C21H26O13	[M+H]+	Scopoletin-7-O-xylosyl(1→6)glucoside	Lignans and Coumarins	Coumarins	3	up	up	up	up					down	down			up		down	up		down		down	down	--
552	Lmmn000214	DAM-S	487.17	341.11	488.174	C18H32O15	[M-H]-	Solatriose	Others	Saccharides and Alcohols	3														up					up			--
553	Smpn009230	DAM-S	487.34	487.34	488.35	C30H48O5	[M-H]-	2α,3α,23-trihydroxyolean-12-en-28-oic acid	Terpenoids	Triterpene	3	up		up	up	up	down	down		down	down		down	down	down	down	up	up	up	up		down	--
554	Lmmn003398	DAM-S	489.11	285.04	490.111	C23H22O12	[M-H]-	Kaempferol-3-O-(6''-acetyl)glucoside	Flavonoids	Flavonols	3	up					down	down	down			up	down	down			down		up		up	up	--
555	pmb3042	DAM-S	491.12	329.1	492.127	C23H24O12	[M-H]-	Tricin-5-O-Glucoside	Flavonoids	Flavones	3	down	down	down	down	down	down	down	down	down			down	down	down	down			down		down	down	--
556	pmb0736	DAM-S	493.13	331.08	492.127	C23H24O12	[M+H]+	Tricin-7-O-Glucoside	Flavonoids	Flavones	3			down			down	down				up		down				up		up			--
557	pmp001270	DAM-S	494.32	184.07	493.317	C24H48NO7P	[M+H]+	LysoPC 16:1	Lipids	LPC	1	up	up	up		up	down	down	down		down		down	down	down							up	--
558	Lmhp008833	DAM-S	494.32	184.07	493.317	C24H48NO7P	[M+H]+	LysoPC 16:1(2n isomer)	Lipids	LPC	1	up			down				down	down	down				down	down		down	down	down	down		--
559	pmd0132	DAM-S	496.34	184.07	495.332	C24H50NO7P	[M+H]+	LysoPC 16:0(2n isomer)	Lipids	LPC	1	up	up			up		down	down		down			down	down		down	down			up		--
560	pmb0855	DAM-S	496.34	184.07	495.332	C24H50NO7P	[M+H]+	LysoPC 16:0	Lipids	LPC	1	up	up			up		down	down		down			down	down		down	down			up		--
561	pma0170	DAM-S	498.26	177.05	497.253	C27H35N3O6	[M+H]+	N',N''-Diferuloylspermidine	Alkaloids	Phenolamine	3		down				down				down	down	down	down	down	down	up	up	up				--
562	Cmbp003769	DAM-S	500.17	161.06	499.163	C21H29N3O9S	[M+H]+	(E)-N5-(1-((Carboxymethyl)amino)-3-((3-(4-hydroxy-3,5-dimethoxyphenyl)allyl)thio)-1-oxopropan-2-yl)glutamine	Alkaloids	Alkaloids	1	up		up	up	up		up	up	up	down	down	down				up	up	up				--
563	mws1589	DAM-S	503.16	179	504.169	C18H32O16	[M-H]-	D-Panose*	Others	Saccharides and Alcohols	3			up	up	up					down		down					up					--
564	pme2125	CONS	503.16	179	504.169	C18H32O16	[M-H]-	Raffinose*	Others	Saccharides and Alcohols	3																						ko00052,ko01100,ko02010
565	pme0500	CONS	503.16	323	504.169	C18H32O16	[M-H]-	D-Melezitose*	Others	Saccharides and Alcohols	3																						--
566	MWSmce486	CONS	503.16	383.12	504.169	C18H32O16	[M-H]-	Manninotriose*	Others	Saccharides and Alcohols	3																						ko00052,ko01100
567	MWSmce668	DAM-S	505.99	158.93	506.996	C10H16N5O13P3	[M-H]-	ATP; Adenosine 5'-Triphosphate	Nucleotides and derivatives	Nucleotides and derivatives	3	down	down					up	up	up		down	down				up	up	up				ko00190,ko00195,ko00230,ko00908,ko00998,ko01100,ko01110
568	pmb2406	DAM-S	510.36	184.07	509.348	C25H52NO7P	[M+H]+	LysoPC 17:0	Lipids	LPC	3	up					down	down	down		down												--
569	Lmhp009773	DAM-S	515.32	261.22	514.314	C27H46O9	[M+H]+	1-α-Linolenoyl-glycerol-3-O-glucoside	Lipids	Glycerol ester	2	up	up	up	up	up			up		down				up			up		up		down	--
570	Lmhp009526	DAM-S	515.32	261.22	514.314	C27H46O9	[M+H]+	2-α-Linolenoyl-glycerol-1-O-glucoside	Lipids	Glycerol ester	2	up	up		up	up			up		down				up			up		up		down	--
571	Wmzn002116	DAM-S	515.12	353.09	516.127	C25H24O12	[M-H]-	3,5-Dicaffeoylquinic acid*	Phenolic acids	Phenolic acids	3			up				up	up	up				up			up			down	down		--
572	mws1584	DAM-S	515.12	191.05	516.127	C25H24O12	[M-H]-	1,3-O-Dicaffeoylquinic Acid (Cynarin)*	Phenolic acids	Phenolic acids	3	up	up	up	up	up	down			down	down		down	down		down	up	up				down	--
573	pmb0865	DAM-S	518.32	184.07	517.317	C26H48NO7P	[M+H]+	LysoPC 18:3(2n isomer)	Lipids	LPC	1	up	up					down	down	down	down			down	down	down	down	down	down				--
574	pmb0854	DAM-S	518.32	184.07	517.317	C26H48NO7P	[M+H]+	LysoPC 18:3	Lipids	LPC	1	up	up					down	down	down	down			down	down	down	down	down	down				--
575	Hmbn002692	DAM-S	517.16	175.04	518.164	C22H30O14	[M-H]-	6'-O-Feruloyl-D-sucrose	Phenolic acids	Phenolic acids	1	down			up	up	up	up	up	up					up	up			up		up	up	--
576	pmp001273	DAM-S	520.34	184.07	519.332	C26H50NO7P	[M+H]+	LysoPC 18:2	Lipids	LPC	1	up	up			up	up	down	down		down	down		down	down	down	down	down	down				--
577	pmp001251	DAM-S	520.34	184.07	519.332	C26H50NO7P	[M+H]+	LysoPC 18:2(2n isomer)	Lipids	LPC	1	up	up			up	up	down	down		down	down		down	down	down	down	down	down				--
578	Li512111	DAM-S	519.11	315.05	520.122	C24H24O13	[M-H]-	Isorhamnetin-3-O-(6''-acetylglucoside)	Flavonoids	Flavonols	3				down				down						down			down		down	up	up	--
579	pmp000682	DAM-S	538.22	359.14	520.168	C26H32O11	[M+NH4]+	Matairesinol-4'-O-glucoside (Matairesinoside)	Lignans and Coumarins	Lignans	2	down	down	down	down	down	down		down	down		down	down	down	down	down			down		down		--
580	pmn001378	DAM-S	519.19	357.14	520.194	C26H32O11	[M-H]-	Pinoresinol-4-O-glucoside	Lignans and Coumarins	Lignans	2	down	down	down	down	down	down		down	down		down	down	down	down	down					down		--
581	Lmhp010190	DAM-S	522.36	184.07	521.348	C26H52NO7P	[M+H]+	LysoPC 18:1(2n isomer)	Lipids	LPC	1	up	up		up	up		down			down			down		up	down			up	up	up	--
582	pmp001281	DAM-S	522.36	184.07	521.348	C26H52NO7P	[M+H]+	LysoPC 18:1	Lipids	LPC	1	up	up		up	up		down			down			down		up	down			up	up	up	--
583	pmb3041	DAM-S	521.09	329.2	522.101	C23H22O14	[M-H]-	Tricin-7-O-saccharic acid	Flavonoids	Flavones	3	down		down	down	down		down		down		down		down	down	down				up			--
584	Lmmn002274	DAM-S	521.2	359.15	522.21	C26H34O11	[M-H]-	Isolariciresinol-9'-O-glucoside	Lignans and Coumarins	Lignans	3		down			down	down	down		down			down			down		up		up		down	--
585	HJN083	DAM-S	521.2	359.15	522.211	C26H34O11	[M-H]-	Lariciresinol-4'-O-glucoside	Lignans and Coumarins	Lignans	3					down				down		up							down		down		--
586	mws0126	DAM-S	524.37	184.07	523.364	C26H54NO7P	[M+H]+	LysoPC 18:0	Lipids	LPC	1	up	up		up			down			down			down		down	down			up			--
587	pmd0136	DAM-S	524.37	184.07	523.364	C26H54NO7P	[M+H]+	LysoPC 18:0(2n isomer)	Lipids	LPC	1	up	up					down		down	down			down	down	down	down		down				--
588	Lmmp003443	DAM-S	527.29	163.04	526.279	C28H38N4O6	[M+H]+	Dicaffeoylspermine	Alkaloids	Phenolamine	3										down	down	down	down	down	down							--
589	Lmmp003817	DAM-S	535.11	287.05	534.101	C24H22O14	[M+H]+	Kaempferol-3-O-(6''-malonyl)glucoside*	Flavonoids	Flavonols	3	up				up	down	down	down			up			down	up			up		up	up	--
590	Lmdp004892	DAM-S	535.11	287.05	534.101	C24H22O14	[M+H]+	Kaempferol-3-O-(6''-malonyl)galactoside*	Flavonoids	Flavonols	3	up		down	down	up	down	down	down			up		down	down		down	down	up		up	up	--
591	Lmhp010908	DAM-S	536.37	184.07	535.364	C27H54NO7P	[M+H]+	LysoPC 19:1	Lipids	LPC	3	up				up		down			down			down							up		--
592	Zmfn000481	DAM-S	535.04	323.03	536.044	C14H22N2O16P2	[M-H]-	Uridine-5'-Diphosphate-D-Xylose	Nucleotides and derivatives	Nucleotides and derivatives	3	down	down			down						down											ko00520,ko00908,ko01100
593	pmn001671	DAM-S	547.17	223.1	548.174	C23H32O15	[M-H]-	Furanofructosyl-α-D-(6-mustard acyl)glucoside*	Phenolic acids	Phenolic acids	1	down		down	down		up		down	up	up	down	up	down	down		down	down	down	down	up	up	--
594	pmn001672	DAM-S	547.17	223.1	548.174	C23H32O15	[M-H]-	Furanofructosyl-α-D-(3-mustard acyl)glucoside*	Phenolic acids	Phenolic acids	1	down		down	down		up		down	up		down	up	down	down		down	down	down	down	up	up	--
595	Lmhp011549	DAM-S	550.39	184.07	549.379	C28H56NO7P	[M+H]+	LysoPC 20:1	Lipids	LPC	3	up	up		up	up		down		up	down			down	down	up	down	down	up	up	up	up	--
596	pmp000589	DAM-S	551.1	303.05	550.096	C24H22O15	[M+H]+	Quercetin-7-O-(6''-malonyl)glucoside	Flavonoids	Flavonols	3					up		down	down		down			down	down		down	down			up	up	--
597	pmb2979	DAM-S	549.12	387.1	550.132	C25H26O14	[M-H]-	Hesperetin-7-O-(6''-malonyl)glucoside	Flavonoids	Flavanones	3				down	down									down	down		down	down	down	down		--
598	Hmln002355	DAM-S	549.2	387.15	550.204	C27H34O12	[M-H]-	5'-Methoxymatairesinoside	Lignans and Coumarins	Lignans	1		down		down	down	down		down	down	up	up		up			up				down		--
599	pmn001469	DAM-S	561.18	323.1	562.19	C24H34O15	[M-H]-	Glomeratose A	Phenolic acids	Phenolic acids	1	down	down	down	down		up	up	up	up	up	down	up	up	up	up	up		up	down	up	up	--
600	Rfmb25702	DAM-S	561.2	357.13	562.205	C28H34O12	[M-H]-	Pinoresinol-4-O-(6''-acetyl)glucoside	Lignans and Coumarins	Lignans	3				down			down	down	down				down	down	down				down		up	--
601	HJAP064	DAM-S	565.12	317.08	564.088	C25H24O15	[M+H]+	Isorhamnetin-3-O-(6''-malonylglucoside)	Flavonoids	Flavonols	3		down	down	down		down	down	down				down	down	down			down	up	down	up	up	--
602	pmb2922	DAM-S	565.05	323.1	566.055	C15H24N2O17P2	[M-H]-	Uridine 5'-diphospho-D-glucose	Nucleotides and derivatives	Nucleotides and derivatives	1											down	down			down							ko00040,ko00052,ko00053,ko00240,ko00500,ko00520,ko00561,ko00908,ko01100,ko01110
603	Zmhn001446	DAM-S	579.21	417.16	580.216	C28H36O13	[M-H]-	syringaresinol-4'-O-glucopyranosid	Lignans and Coumarins	Lignans	1	up	up	up					down	down		up	up	up	up				down	down	down		--
604	pmb2936	DAM-S	591.17	367.2	592.179	C28H32O14	[M-H]-	Disinapoyl glucoside	Phenolic acids	Phenolic acids	3	down	up	down	down	down	up				up		up				down	down	down				--
605	Rfmb056	DAM-S	591.21	387.14	592.216	C29H36O13	[M-H]-	Medioresinol-4'-O-(6'''-acetyl)glucoside	Lignans and Coumarins	Lignans	3	up	down	down	down	down	down	down	down	down	up	up								down			--
606	pmp001079	DAM-S	595.17	449.1	594.158	C27H30O15	[M+H]+	Luteolin-7-O-neohesperidoside (Lonicerin)	Flavonoids	Flavones	3				down						up					up					up	up	ko00944
607	pmp000593	DAM-S	595.17	449.1	594.158	C27H30O15	[M+H]+	Luteolin-7-O-rutinoside	Flavonoids	Flavones	3			down							up	up	up			up	down				up	up	--
608	Lmsp004670	DAM-S	595.17	287.06	594.158	C27H30O15	[M+H]+	Kaempferol-3-O-glucoside-7-O-rhamnoside	Flavonoids	Flavonols	3			down							up	up	up			up	down				up	up	--
609	Lmsn002815	DAM-S	593.15	285.04	594.158	C27H30O15	[M-H]-	Kaempferol-3-O-rutinoside(Nicotiflorin)*	Flavonoids	Flavonols	1			down							up		up			up					up		ko00944,ko01110
610	pme1605	DAM-S	593.15	285	594.158	C27H30O15	[M-H]-	Kaempferol-3-O-robinobioside(Biorobin)*	Flavonoids	Flavonols	1			down							up	up	up			up					up	up	--
611	Lmqn000780	DAM-S	606.08	384.98	607.082	C17H27N3O17P2	[M-H]-	Uridine 5'-diphospho-N-acetylglucosamine	Nucleotides and derivatives	Nucleotides and derivatives	3			up	up						down	down	down			down	up	up				down	ko00520,ko01100
612	Lmjp002461	DAM-S	611.16	303.05	610.153	C27H30O16	[M+H]+	Quercetin-3-O-neohesperidoside*	Flavonoids	Flavonols	3		down		down						up		up	up		up			up			up	--
613	mws0059	DAM-S	609.15	301	610.153	C27H30O16	[M-H]-	Quercetin-3-O-rutinoside (Rutin)*	Flavonoids	Flavonols	2		down		down						up					up			up			up	ko00944,ko01100,ko01110
614	pmb0711	DAM-S	611.16	303.1	610.153	C27H30O16	[M+H]+	Quercetin-7-O-rutinoside*	Flavonoids	Flavonols	3										up		up	up		up						up	--
615	pmn001583	DAM-S	609.15	300	610.153	C27H30O16	[M-H]-	Quercetin-3-O-robinobioside*	Flavonoids	Flavonols	2		down								up	up		up		up			up			up	--
616	mws4134	DAM-S	611.14	306.08	612.152	C20H32N6O12S2	[M-H]-	Oxiglutatione	Amino acids and derivatives	Amino acids and derivatives	3	up	up		up			down		down		up					down		down				ko00480,ko01100
617	Rfmb26201	DAM-S	621.22	417.16	622.226	C30H38O14	[M-H]-	Syringaresinol-4'-O-(6''-acetyl)glucoside	Lignans and Coumarins	Lignans	2	up	up	up			down		down	down		up	up	up	up			down	down	down	down		--
618	Hmjp002999	DAM-S	625.18	317.06	624.162	C28H32O16	[M+H]+	Isorhamnetin-3-O-rutinoside (Narcissin)*	Flavonoids	Flavonols	1			down	down			down			up		up			up	down		up		up	up	--
619	HJAP120	DAM-S	625.17	317.07	624.168	C28H32O16	[M+H]+	Rhamnetin-3-O-Rutinoside*	Flavonoids	Flavonols	1		down	down	down			down			up	up	up			up	down		up		up	up	--
620	MWSHY0064	DAM-S	625.17	317.07	624.169	C28H32O16	[M+H]+	Isorhamnetin-3-O-neohespeidoside*	Flavonoids	Flavonols	1		down	down	down			down			up	up	up			up	down		up		up	up	--
621	Lmmp002963	DAM-S	625.18	317.06	624.169	C28H32O16	[M+H]+	6-C-Methylquercetin-3-O-rutinoside	Flavonoids	Flavonols	3	down	down	down	down	down					up												--
622	pmb2653	DAM-S	649.1	145	650.227	C24H42O20	[M-H]-	D(+)-Melezitose O-rhamnoside	Others	Saccharides and Alcohols	3				up				up														--
623	Lmsp004749	DAM-S	655.19	347.08	654.18	C29H34O17	[M+H]+	Syringetin-3-O-rutinoside	Flavonoids	Flavonols	3			down				down			up	up	up		up	up	down		up	up	up	up	--
624	pmb0530	DAM-S	664.12	136.2	663.109	C21H27N7O14P2	[M+H]+	Nicotinic acid adenine dinucleotide	Nucleotides and derivatives	Nucleotides and derivatives	1												down										ko00190,ko00730,ko00760,ko01100
625	Lmqn000213	DAM-S	665.21	341.11	666.222	C24H42O21	[M-H]-	Stachyose	Others	Saccharides and Alcohols	3									down						down					down	down	ko00052,ko01100
626	pmp001276	DAM-S	677.37	677.37	676.367	C33H56O14	[M+H]+	1-Linolenoyl-rac-glycerol-diglucoside	Lipids	Free fatty acids	1							down				up				up					up		--
627	Lmhp008513	DAM-S	677.37	261.22	676.367	C33H56O14	[M+H]+	2-α-Linolenoyl-glycerol-1,3-di-O-glucoside	Lipids	Glycerol ester	1				up				up					down		down		up		up		down	--
628	Lmhp008744	DAM-S	677.37	261.22	676.367	C33H56O14	[M+H]+	1-α-Linolenoyl-glycerol-2,3-di-O-glucoside	Lipids	Glycerol ester	1				up				up						up			up		up		down	--
629	pmp001271	DAM-S	679.39	263.24	678.383	C33H58O14	[M+H]+	1-Linoleoyl-sn-glycerol-diglucoside	Lipids	Free fatty acids	2				up	up		down			down	down	down	down	down	down	down			up	up		--
630	Lmgn002253	DAM-S	695.2	353.09	696.19	C31H36O18	[M-H]-	Syringoylcaffeoylquinic acid-D-glucose	Phenolic acids	Phenolic acids	3		up				up	down		down				down			down	down	down				--
631	pmn001369	DAM-S	697.23	535.18	698.242	C32H42O17	[M-H]-	1-Hydroxypineolin Diglucoside	Lignans and Coumarins	Lignans	3		up	down	down		up	down			up		up	down	down		down	down	down	up	up		--
632	Hmln101664	DAM-S	697.24	535.18	698.242	C32H42O17	[M-H]-	Nortrachelogenin-4'-O-gentiobioside	Lignans and Coumarins	Lignans	3	down		down	down	down	up				up		up				down	down	down				--
633	Lmsp003881	DAM-S	741.22	287.06	740.216	C33H40O19	[M+H]+	Kaempferol-3-O-rutinoside-7-O-rhamnoside	Flavonoids	Flavonols	3	down	down	down	down	down					up	up	up	up	up	up							--
634	pme2651	DAM-S	742.1	620.1	743.075	C21H28N7O17P3	[M-H]-	NADP (Nicotinamide adenine dinucleotide phosphate)	Nucleotides and derivatives	Nucleotides and derivatives	3								up						up			up					ko00195,ko00480,ko00760,ko01100
635	MWSslk184	DAM-S	753.23	205.05	754.232	C34H42O19	[M-H]-	3,6'-Disinapoyl sucrose	Phenolic acids	Phenolic acids	3	down	up	down	down	down	up				up		up				down	down	down				--
636	Xmyp004945	DAM-S	757.22	287.06	756.211	C33H40O20	[M+H]+	Kaempferol-3-O-(6''-Rhamnosyl-2''-Glucosyl)Glucoside (Camelliaside A)	Flavonoids	Flavonols	3					up	up			up						up	down				up		--
637	HJAP128	DAM-S	771.23	317.06	770.227	C34H42O20	[M+H]+	Isorhamnetin-3-O-rutinoside-7-O-rhamnoside	Flavonoids	Flavonols	3			down	down						up		up	up	up		down	down					--
638	Hmgp003540	DAM-S	775.21	331.08	774.2	C36H38O19	[M+H]+	Tricin-4'-O-(β-guaiacylglycerol)ether-7-O-(6''-malonyl)glucoside	Flavonoids	Flavones	3	down	down			down		up	up			down	down				up	up	up		down		--
639	pme2746	CONS	784.15	437	785.157	C27H33N9O15P2	[M-H]-	Riboflavin 5'-Adenosine Diphosphate	Nucleotides and derivatives	Nucleotides and derivatives	1																						ko00740,ko01100,ko01110
640	pmb2997	DAM-S	799.19	461.1	800.201	C34H40O22	[M-H]-	Chrysoeriol-7-O-Sophoroside-5-O-glucuronide	Flavonoids	Flavones	3			up		up		up	up	up				up	up	up			up		up	up	--
641	MWSmce598	DAM-S	829.28	325.11	828.275	C30H52O26	[M+H]+	Maltopentaose	Others	Saccharides and Alcohols	3	down					up		up		up												--
