# Supplementary material for: Integrated Metabolome and Transcriptome Analysis Reveals a Potential Mechanism for Water Accumulation Mediated Translucency in Pineapple (Ananas comosus (L.) Merr.) Fruit
Source: Int J Mol Sci. 2023 Apr 13;24(8):7199. doi: 10.3390/ijms24087199 (PMC10139408; doi:10.3390/ijms24087199)
Supplement: Supplementary file 1 [file ijms-24-07199-s001.zip › ijms-2168485-supplementary/Supplementary Files/Table S2.xlsx]

## Sheet: Sheet4
Table S2: List of annotated KEGG pathways and their relative enrichment among the differentially accumulated matabolomes between different pineapple species.
Sr. No.	KEGG pathway	ko_id	Cluter_frequency																					Metabolome_frequency																					P-value
			BL_vs_CN	BL_vs_TN17	BL_vs_TN21	BL_vs_TN23	BL_vs_TN4	CN_vs_TN17	CN_vs_TN21	CN_vs_TN23	CN_vs_TN4	MD-2_vs_BL	MD-2_vs_CN	MD-2_vs_TN17	MD-2_vs_TN21	MD-2_vs_TN23	MD-2_vs_TN4	TN17_vs_TN21	TN17_vs_TN23	TN21_vs_TN23	TN4_vs_TN17	TN4_vs_TN21	TN4_vs_TN23	BL_vs_CN	BL_vs_TN17	BL_vs_TN21	BL_vs_TN23	BL_vs_TN4	CN_vs_TN17	CN_vs_TN21	CN_vs_TN23	CN_vs_TN4	MD-2_vs_BL	MD-2_vs_CN	MD-2_vs_TN17	MD-2_vs_TN21	MD-2_vs_TN23	MD-2_vs_TN4	TN17_vs_TN21	TN17_vs_TN23	TN21_vs_TN23	TN4_vs_TN17	TN4_vs_TN21	TN4_vs_TN23	BL_vs_CN	BL_vs_TN17	BL_vs_TN21	BL_vs_TN23	BL_vs_TN4
1	2-Oxocarboxylic acid metabolism	ko01210	0.108696	0.105263	0.0714286	0.0930233	0.028169	0.0666667	0.0882353	0.0392157	0.1625	0.025641	0.0677966	0.0704225	0.0677966	0.0625	0.084507	0.0408163	0.0166667	0.0754717	0.0958904	0.0724638	0.111111	0.0740741	0.0737705	0.0737705	0.0740741	0.0740741	0.0737705	0.0737705	0.0737705	0.0740741	0.0743802	0.0737705	0.0734694	0.0737705	0.0740741	0.0737705	0.0734694	0.0734694	0.0737705	0.0737705	0.0737705	0.0737705	0.089057	0.221018	0.628535	0.277077	0.986048
2	ABC transporters	ko02010	0.184783	0.175439	0.128571	0.162791	0.15493	0.15	0.132353	0.0784314	0.1875	0.0897436	0.135593	0.197183	0.135593	0.15625	0.15493	0.102041	0.116667	0.0943396	0.205479	0.144928	0.194444	0.152263	0.151639	0.151639	0.152263	0.152263	0.151639	0.151639	0.151639	0.152263	0.152893	0.151639	0.15102	0.151639	0.152263	0.151639	0.15102	0.15102	0.151639	0.151639	0.151639	0.151639	0.179095	0.350635	0.796132	0.435021	0.54092
3	Alanine, aspartate and glutamate metabolism	ko00250	0.0434783	0.0175439	0.0285714	0.0232558	0.028169	0.0166667		0.0392157	0.075	0.0128205	0.0338983	0.0422535	0.0338983	0.03125	0.0422535				0.0410959	0.0289855	0.0277778	0.0452675	0.045082	0.045082	0.0452675	0.0452675	0.045082		0.045082	0.0452675	0.0454545	0.045082	0.044898	0.045082	0.0452675	0.045082				0.045082	0.045082	0.045082	0.655207	0.950099	0.874263	0.946467	0.881942
4	alpha-Linolenic acid metabolism	ko00592	0.0108696	0.0175439	0.0285714		0.0140845	0.0166667	0.0147059	0.0196078			0.0169492	0.0140845	0.0169492		0.0140845	0.0408163	0.0166667	0.0188679		0.0144928	0.0138889	0.0205761	0.0204918	0.0204918		0.0205761	0.0204918	0.0204918	0.0204918			0.0204918	0.0204082	0.0204918		0.0204918	0.0204082	0.0204082	0.0204918		0.0204918	0.0204918	0.90968	0.738931	0.445268		0.825369
5	Amino sugar and nucleotide sugar metabolism	ko00520	0.0108696	0.0350877	0.0285714	0.0232558	0.028169		0.0294118	0.0588235	0.0125	0.0384615	0.0847458	0.028169	0.0338983	0.046875	0.0704225		0.05	0.0754717	0.0273973	0.057971	0.0694444	0.0493827	0.0491803	0.0491803	0.0493827	0.0493827		0.0491803	0.0491803	0.0493827	0.0495868	0.0491803	0.0489796	0.0491803	0.0493827	0.0491803		0.0489796	0.0491803	0.0491803	0.0491803	0.0491803	0.997211	0.815818	0.904961	0.963442	0.911443
6	Aminoacyl-tRNA biosynthesis	ko00970	0.0978261	0.105263	0.0714286	0.104651	0.0422535	0.05	0.0882353	0.0196078	0.15	0.025641	0.0847458	0.084507	0.0677966	0.078125	0.0985915	0.0408163	0.0166667	0.0754717	0.0958904	0.115942	0.152778	0.0617284	0.0614754	0.0614754	0.0617284	0.0617284	0.0614754	0.0614754	0.0614754	0.0617284	0.0619835	0.0614754	0.0612245	0.0614754	0.0617284	0.0614754	0.0612245	0.0612245	0.0614754	0.0614754	0.0614754	0.0614754	0.06247	0.107692	0.439347	0.0401857	0.867419
7	Arginine and proline metabolism	ko00330	0.076087	0.0526316	0.0571429	0.0581395	0.112676	0.1	0.0882353	0.0588235	0.1125	0.0384615	0.118644	0.0704225	0.0677966	0.0625	0.0704225	0.0816327	0.0666667	0.0377358	0.0821918	0.0869565	0.0833333	0.0576132	0.057377	0.057377	0.0576132	0.0576132	0.057377	0.057377	0.057377	0.0576132	0.0578512	0.057377	0.0571429	0.057377	0.0576132	0.057377	0.0571429	0.0571429	0.057377	0.057377	0.057377	0.057377	0.245051	0.676064	0.608679	0.593334	0.023312
8	Arginine biosynthesis	ko00220	0.0217391	0.0175439	0.0285714	0.0232558	0.056338	0.0166667			0.075		0.0338983	0.0422535	0.0169492	0.015625	0.028169				0.0684932	0.0434783	0.0416667	0.0329218	0.0327869	0.0327869	0.0329218	0.0329218	0.0327869			0.0329218		0.0327869	0.0326531	0.0327869	0.0329218	0.0327869				0.0327869	0.0327869	0.0327869	0.873599	0.88517	0.722325	0.841018	0.17663
9	Ascorbate and aldarate metabolism	ko00053	0.0543478	0.0350877	0.0714286	0.0465116	0.028169	0.0333333	0.0441176	0.0588235	0.025	0.0512821	0.118644	0.0985915	0.101695	0.046875	0.084507		0.0666667	0.0566038	0.0273973		0.0416667	0.0534979	0.0532787	0.0532787	0.0534979	0.0534979	0.0532787	0.0532787	0.0532787	0.0534979	0.053719	0.0532787	0.0530612	0.0532787	0.0534979	0.0532787		0.0530612	0.0532787	0.0532787		0.0532787	0.589213	0.851177	0.30335	0.73813	0.934014
10	Benzoxazinoid biosynthesis	ko00402	0.0108696			0.0116279		0.0166667	0.0147059		0.0125	0.0128205	0.0169492			0.015625			0.0166667	0.0188679			0.0138889	0.00411523			0.00411523		0.00409836	0.00409836		0.00411523	0.00413223	0.00409836			0.00411523			0.00408163	0.00409836			0.00409836	0.378601			0.353909
11	beta-Alanine metabolism	ko00410	0.0543478	0.0526316	0.0285714	0.0465116	0.028169	0.05	0.0294118	0.0588235	0.0375	0.025641	0.0508475	0.084507	0.0677966	0.03125	0.028169	0.0204082	0.0333333	0.0188679	0.0273973	0.0434783	0.0277778	0.0411523	0.0409836	0.0409836	0.0411523	0.0411523	0.0409836	0.0409836	0.0409836	0.0411523	0.0413223	0.0409836	0.0408163	0.0409836	0.0411523	0.0409836	0.0408163	0.0408163	0.0409836	0.0409836	0.0409836	0.0409836	0.311306	0.425371	0.834856	0.497831	0.843769
12	Betalain biosynthesis	ko00965	0.0108696			0.0116279			0.0147059		0.0125					0.015625			0.0166667	0.0188679			0.0138889	0.00411523			0.00411523			0.00409836		0.00411523					0.00411523			0.00408163	0.00409836			0.00409836	0.378601			0.353909
13	Biosynthesis of amino acids	ko01230	0.130435	0.122807	0.1	0.151163	0.0985915	0.133333	0.102941	0.0588235	0.275	0.0897436	0.186441	0.183099	0.118644	0.140625	0.197183	0.122449	0.1	0.113208	0.219178	0.202899	0.208333	0.152263	0.151639	0.151639	0.152263	0.152263	0.151639	0.151639	0.151639	0.152263	0.152893	0.151639	0.15102	0.151639	0.152263	0.151639	0.15102	0.15102	0.151639	0.151639	0.151639	0.151639	0.821597	0.815693	0.952158	0.582933	0.959053
14	Biosynthesis of secondary metabolites	ko01110	0.402174	0.421053	0.428571	0.395349	0.464789	0.433333	0.441176	0.411765	0.5625	0.358974	0.440678	0.408451	0.40678	0.46875	0.492958	0.510204	0.4	0.377358	0.520548	0.507246	0.541667	0.386831	0.389344	0.389344	0.386831	0.386831	0.389344	0.389344	0.389344	0.386831	0.38843	0.389344	0.391837	0.389344	0.386831	0.389344	0.391837	0.391837	0.389344	0.389344	0.389344	0.389344	0.401384	0.340726	0.256457	0.473268	0.0729144
15	Biosynthesis of unsaturated fatty acids	ko01040	0.0108696	0.0175439	0.0142857		0.0140845	0.0166667	0.0147059	0.0196078								0.0204082					0.0144928	0.0205761	0.0204918	0.0204918		0.0205761	0.0204918	0.0204918	0.0204918								0.0204082					0.0204918	0.90968	0.738931	0.818645		0.825369
16	Biosynthesis of various secondary metabolites - part 2	ko00998	0.076087	0.0350877	0.0428571	0.0581395	0.0422535	0.0833333	0.0882353	0.0784314	0.0875	0.0641026	0.0338983	0.0422535	0.0677966	0.078125	0.0985915	0.0612245	0.05	0.0566038	0.0684932	0.0724638	0.0833333	0.0411523	0.0409836	0.0409836	0.0411523	0.0411523	0.0409836	0.0409836	0.0409836	0.0411523	0.0413223	0.0409836	0.0408163	0.0409836	0.0411523	0.0409836	0.0408163	0.0408163	0.0409836	0.0409836	0.0409836	0.0409836	0.0373211	0.722777	0.58488	0.253298	0.599719
17	Biotin metabolism	ko00780					0.0140845				0.0125						0.0140845				0.0136986	0.0144928	0.0138889					0.00411523				0.00411523						0.00409836				0.00409836	0.00409836	0.00409836					0.292181
18	Butanoate metabolism	ko00650	0.0434783	0.0175439	0.0285714	0.0232558	0.028169	0.0333333	0.0147059	0.0588235	0.05	0.025641	0.0169492	0.0422535	0.0338983	0.015625	0.0140845		0.0166667		0.0410959	0.0144928	0.0138889	0.0329218	0.0327869	0.0327869	0.0329218	0.0329218	0.0327869	0.0327869	0.0327869	0.0329218	0.0330579	0.0327869	0.0326531	0.0327869	0.0329218	0.0327869		0.0326531		0.0327869	0.0327869	0.0327869	0.355093	0.88517	0.722325	0.841018	0.733429
19	C5-Branched dibasic acid metabolism	ko00660	0.0326087					0.05	0.0147059	0.0392157	0.05	0.0128205	0.0169492	0.0422535	0.0508475	0.015625					0.0136986			0.0329218					0.0327869	0.0327869	0.0327869	0.0329218	0.0330579	0.0327869	0.0326531	0.0327869	0.0329218					0.0327869			0.641385
20	Caffeine metabolism	ko00232		0.0175439	0.0142857			0.0166667	0.0147059	0.0196078	0.0125			0.0140845	0.0169492	0.015625	0.0140845				0.0136986	0.0144928			0.00409836	0.00409836			0.00409836	0.00409836	0.00409836	0.00411523			0.00408163	0.00409836	0.00411523	0.00409836				0.00409836	0.00409836			0.233607	0.286885
21	Carbapenem biosynthesis	ko00332	0.0108696					0.0166667	0.0147059		0.0125			0.0140845				0.0204082		0.0188679				0.0123457					0.0122951	0.0122951		0.0123457			0.0122449				0.0122449		0.0122951				0.761869
22	Carbon fixation in photosynthetic organisms	ko00710	0.0217391	0.0175439	0.0142857	0.0348837	0.0422535	0.05	0.0147059		0.075	0.0384615	0.0677966	0.056338	0.0508475	0.046875	0.0704225	0.0204082	0.05	0.0188679	0.0547945	0.057971	0.0555556	0.0452675	0.045082	0.045082	0.0452675	0.0452675	0.045082	0.045082		0.0452675	0.0454545	0.045082	0.044898	0.045082	0.0452675	0.045082	0.044898	0.044898	0.045082	0.045082	0.045082	0.045082	0.962204	0.950099	0.977922	0.813415	0.671992
23	Carbon metabolism	ko01200	0.0543478	0.0175439	0.0285714	0.0465116	0.0704225	0.0833333	0.0147059	0.0588235	0.1375	0.0384615	0.0677966	0.0704225	0.0508475	0.078125	0.0985915	0.0204082	0.0666667	0.0377358	0.109589	0.0724638	0.0833333	0.0823045	0.0819672	0.0819672	0.0823045	0.0823045	0.0819672	0.0819672	0.0819672	0.0823045	0.0826446	0.0819672	0.0816327	0.0819672	0.0823045	0.0819672	0.0816327	0.0816327	0.0819672	0.0819672	0.0819672	0.0819672	0.93407	0.996206	0.991699	0.964856	0.749041
24	Carotenoid biosynthesis	ko00906	0.0108696	0.0175439	0.0142857		0.0140845			0.0196078		0.0128205	0.0169492	0.0140845	0.0169492	0.015625	0.0140845		0.0166667					0.00411523	0.00409836	0.00409836		0.00411523			0.00409836		0.00413223	0.00409836	0.00408163	0.00409836	0.00411523	0.00409836		0.00408163					0.378601	0.233607	0.286885		0.292181
25	Citrate cycle (TCA cycle)	ko00020	0.0217391		0.0142857	0.0232558	0.0140845	0.0166667		0.0196078	0.0375	0.025641	0.0169492	0.028169	0.0169492	0.015625		0.0204082	0.0166667		0.0273973			0.0329218		0.0327869	0.0329218	0.0329218	0.0327869		0.0327869	0.0329218	0.0330579	0.0327869	0.0326531	0.0327869	0.0329218		0.0326531	0.0326531		0.0327869			0.873599		0.936215	0.841018	0.939994
26	Cyanoamino acid metabolism	ko00460	0.0543478	0.0701754	0.0428571	0.0581395		0.0166667	0.0441176	0.0196078	0.0625	0.0128205	0.0169492	0.028169	0.0338983	0.046875	0.0422535		0.0166667	0.0377358	0.0410959	0.0289855	0.0694444	0.0205761	0.0204918	0.0204918	0.0205761		0.0204918	0.0204918	0.0204918	0.0205761	0.0206612	0.0204918	0.0204082	0.0204918	0.0205761	0.0204918		0.0204082	0.0204918	0.0204918	0.0204918	0.0204918	0.00725933	0.0112859	0.143945	0.00514092
27	Cysteine and methionine metabolism	ko00270	0.0434783	0.0526316	0.0285714	0.0581395	0.0422535	0.0333333	0.0294118	0.0196078	0.0875	0.0384615	0.118644	0.0985915	0.0847458	0.09375	0.0422535	0.0408163	0.0333333	0.0566038	0.0547945	0.0434783	0.0416667	0.0617284	0.0614754	0.0614754	0.0617284	0.0617284	0.0614754	0.0614754	0.0614754	0.0617284	0.0619835	0.0614754	0.0612245	0.0614754	0.0617284	0.0614754	0.0612245	0.0612245	0.0614754	0.0614754	0.0614754	0.0614754	0.886725	0.724918	0.960455	0.665922	0.867419
28	D-Arginine and D-ornithine metabolism	ko00472	0.0108696		0.0142857	0.0116279	0.028169	0.0166667	0.0147059		0.025		0.0338983	0.0140845	0.0169492	0.015625	0.0140845	0.0204082	0.0166667		0.0273973	0.0289855	0.0277778	0.00823045		0.00819672	0.00823045	0.00823045	0.00819672	0.00819672		0.00823045		0.00819672	0.00816327	0.00819672	0.00823045	0.00819672	0.00816327	0.00816327		0.00819672	0.00819672	0.00819672	0.614835		0.492309	0.583512	0.0845152
29	Fatty acid biosynthesis	ko00061	0.0108696			0.0116279	0.0140845	0.0166667	0.0147059			0.0128205		0.0140845	0.0169492				0.0166667	0.0188679	0.0136986	0.0144928		0.0205761			0.0205761	0.0205761	0.0204918	0.0204918			0.0206612		0.0204082	0.0204918				0.0204082	0.0204918	0.0204918	0.0204918		0.90968			0.889968	0.825369
30	Fatty acid degradation	ko00071				0.0116279				0.0196078				0.0140845				0.0204082	0.0166667				0.0138889				0.0123457				0.0122951				0.0122449				0.0122449	0.0122449				0.0122951				0.732134
31	Fatty acid metabolism	ko01212	0.0108696			0.0116279	0.0140845	0.0166667	0.0147059			0.0128205		0.0140845	0.0169492				0.0166667	0.0188679	0.0136986	0.0144928		0.00823045			0.00823045	0.00823045	0.00819672	0.00819672			0.00826446		0.00816327	0.00819672				0.00816327	0.00819672	0.00819672	0.00819672		0.614835			0.583512	0.499847
32	Flavone and flavonol biosynthesis	ko00944	0.0108696	0.0175439	0.0285714	0.0116279	0.0140845	0.0166667	0.0294118		0.0125	0.0384615	0.0169492	0.0140845	0.0169492	0.0625	0.028169		0.0333333	0.0566038	0.0136986		0.0277778	0.0288066	0.0286885	0.0286885	0.0288066	0.0288066	0.0286885	0.0286885		0.0288066	0.0289256	0.0286885	0.0285714	0.0286885	0.0288066	0.0286885		0.0285714	0.0286885	0.0286885		0.0286885	0.966101	0.848807	0.645459	0.955227	0.914174
33	Flavonoid biosynthesis	ko00941	0.0108696	0.0175439	0.0285714	0.0116279	0.028169	0.0166667	0.0147059	0.0196078	0.0375	0.0128205	0.0169492	0.0140845		0.015625	0.0140845	0.0408163	0.0333333	0.0188679	0.0136986	0.0289855	0.0277778	0.0123457	0.0122951	0.0122951	0.0123457	0.0123457	0.0122951	0.0122951	0.0122951	0.0123457	0.0123967	0.0122951	0.0122449		0.0123457	0.0122951	0.0122449	0.0122449	0.0122951	0.0122951	0.0122951	0.0122951	0.761869	0.551549	0.198604	0.732134	0.205151
34	Folate biosynthesis	ko00790	0.0217391	0.0175439	0.0142857	0.0116279	0.028169	0.0166667	0.0294118	0.0196078		0.025641	0.0169492		0.0338983	0.015625	0.0140845	0.0408163		0.0188679	0.0136986	0.0289855	0.0277778	0.00823045	0.00819672	0.00819672	0.00823045	0.00823045	0.00819672	0.00819672	0.00819672		0.00826446	0.00819672		0.00819672	0.00823045	0.00819672	0.00816327		0.00819672	0.00819672	0.00819672	0.00819672	0.142366	0.413378	0.492309	0.583512	0.0845152
35	Fructose and mannose metabolism	ko00051	0.0108696			0.0116279					0.0125	0.0128205	0.0338983		0.0169492	0.03125	0.0140845		0.0166667	0.0188679		0.0144928		0.0288066			0.0288066					0.0288066	0.0289256	0.0286885		0.0286885	0.0288066	0.0286885		0.0285714	0.0286885		0.0286885		0.966101			0.955227
36	Galactose metabolism	ko00052	0.0108696			0.0116279	0.028169		0.0147059	0.0196078	0.05	0.0128205	0.0338983		0.0169492	0.0625	0.056338		0.0333333	0.0377358	0.0273973	0.0289855	0.0277778	0.0699588			0.0699588	0.0699588		0.0696721	0.0696721	0.0699588	0.0702479	0.0696721		0.0696721	0.0699588	0.0696721		0.0693878	0.0696721	0.0696721	0.0696721	0.0696721	0.999786			0.99957	0.980775
37	Glucosinolate biosynthesis	ko00966	0.076087	0.0877193	0.0571429	0.0813953		0.0333333	0.0735294	0.0196078	0.075	0.025641	0.0169492	0.028169	0.0338983	0.046875	0.0704225	0.0204082	0.0166667	0.0566038	0.0547945	0.057971	0.0833333	0.0288066	0.0286885	0.0286885	0.0288066		0.0286885	0.0286885	0.0286885	0.0288066	0.0289256	0.0286885	0.0285714	0.0286885	0.0288066	0.0286885	0.0285714	0.0285714	0.0286885	0.0286885	0.0286885	0.0286885	0.000962917	0.00852688	0.106483	0.000590596
38	Glutathione metabolism	ko00480	0.076087	0.0350877	0.0857143	0.0465116	0.084507	0.133333	0.0588235	0.0392157	0.05	0.025641	0.0847458	0.056338	0.0677966	0.046875	0.0422535	0.0612245	0.0666667	0.0377358	0.0821918	0.0434783	0.0694444	0.0411523	0.0409836	0.0409836	0.0411523	0.0411523	0.0409836	0.0409836	0.0409836	0.0411523	0.0413223	0.0409836	0.0408163	0.0409836	0.0411523	0.0409836	0.0408163	0.0408163	0.0409836	0.0409836	0.0409836	0.0409836	0.0373211	0.722777	0.0352359	0.497831	0.0385432
39	Glycerolipid metabolism	ko00561					0.0140845				0.0125	0.0128205	0.0338983		0.0169492	0.03125	0.0422535				0.0136986	0.0144928	0.0138889					0.0164609				0.0164609	0.0165289	0.0163934		0.0163934	0.0164609	0.0163934				0.0163934	0.0163934	0.0163934					0.751566
40	Glycerophospholipid metabolism	ko00564								0.0196078	0.0125	0.0128205	0.0169492		0.0169492	0.03125	0.028169				0.0136986										0.0204918	0.0205761	0.0206612	0.0204918		0.0204918	0.0205761	0.0204918				0.0204918
41	Glycine, serine and threonine metabolism	ko00260	0.0217391	0.0175439	0.0285714	0.0465116		0.0166667	0.0147059		0.0625	0.0128205	0.0677966	0.028169	0.0508475	0.046875	0.028169	0.0204082		0.0188679		0.0144928	0.0555556	0.037037	0.0368852	0.0368852	0.037037		0.0368852	0.0368852		0.037037	0.0371901	0.0368852	0.0367347	0.0368852	0.037037	0.0368852	0.0367347		0.0368852		0.0368852	0.0368852	0.914536	0.912904	0.784861	0.400018
42	Glycolysis / Gluconeogenesis	ko00010	0.0217391			0.0116279	0.0140845	0.0166667		0.0196078	0.05	0.025641	0.0338983	0.028169	0.0338983	0.03125	0.028169	0.0408163	0.0333333		0.0273973	0.0289855	0.0138889	0.0288066			0.0288066	0.0288066	0.0286885		0.0286885	0.0288066	0.0289256	0.0286885	0.0285714	0.0286885	0.0288066	0.0286885	0.0285714	0.0285714		0.0286885	0.0286885	0.0286885	0.815545			0.955227	0.914174
43	Glyoxylate and dicarboxylate metabolism	ko00630	0.0326087				0.0140845	0.0333333		0.0392157	0.0625	0.0128205	0.0338983	0.028169	0.0169492	0.03125	0.0140845				0.0273973	0.0144928	0.0138889	0.0452675				0.0452675	0.045082		0.045082	0.0452675	0.0454545	0.045082	0.044898	0.045082	0.0452675	0.045082				0.045082	0.045082	0.045082	0.855907				0.979719
44	Histidine metabolism	ko00340	0.0217391	0.0175439	0.0142857	0.0116279		0.0333333			0.0375	0.0128205	0.0338983	0.056338	0.0508475	0.03125	0.0140845				0.0136986	0.0144928	0.0138889	0.0288066	0.0286885	0.0286885	0.0288066		0.0286885			0.0288066	0.0289256	0.0286885	0.0285714	0.0286885	0.0288066	0.0286885				0.0286885	0.0286885	0.0286885	0.815545	0.848807	0.909479	0.955227
45	Indole alkaloid biosynthesis	ko00901	0.0217391		0.0142857	0.0232558	0.0140845	0.0333333	0.0147059	0.0196078	0.025	0.025641		0.0140845	0.0338983	0.015625	0.0140845	0.0204082	0.0166667	0.0377358	0.0136986	0.0289855	0.0138889	0.00823045		0.00819672	0.00823045	0.00823045	0.00819672	0.00819672	0.00819672	0.00823045	0.00826446		0.00816327	0.00819672	0.00823045	0.00819672	0.00816327	0.00816327	0.00819672	0.00819672	0.00819672	0.00819672	0.142366		0.492309	0.124307	0.499847
46	Inositol phosphate metabolism	ko00562					0.0140845		0.0147059	0.0196078	0.0125	0.025641	0.0338983	0.0140845	0.0338983	0.015625	0.0422535		0.0166667	0.0188679	0.0136986	0.0144928	0.0277778					0.0164609		0.0163934	0.0163934	0.0164609	0.0165289	0.0163934	0.0163265	0.0163934	0.0164609	0.0163934		0.0163265	0.0163934	0.0163934	0.0163934	0.0163934					0.751566
47	Isoquinoline alkaloid biosynthesis	ko00950	0.0217391	0.0175439		0.0116279			0.0294118		0.0125	0.0128205			0.0169492	0.015625		0.0204082	0.0166667	0.0188679		0.0144928	0.0138889	0.00823045	0.00819672		0.00823045			0.00819672		0.00823045	0.00826446			0.00819672	0.00823045		0.00816327	0.00816327	0.00819672		0.00819672	0.00819672	0.142366	0.413378		0.583512
48	Linoleic acid metabolism	ko00591			0.0142857				0.0294118																	0.0286885				0.0286885																	0.909479
49	Lysine biosynthesis	ko00300	0.0217391	0.0175439	0.0285714	0.0232558	0.0140845	0.0166667		0.0196078	0.05	0.0128205	0.0508475	0.028169	0.0169492	0.046875	0.028169			0.0188679	0.0410959	0.0289855	0.0555556	0.0246914	0.0245902	0.0245902	0.0246914	0.0246914	0.0245902		0.0245902	0.0246914	0.0247934	0.0245902	0.0244898	0.0245902	0.0246914	0.0245902			0.0245902	0.0245902	0.0245902	0.0245902	0.735111	0.801194	0.553063	0.69117	0.877465
50	Lysine degradation	ko00310	0.0543478	0.0175439	0.0285714	0.0465116	0.056338	0.0333333	0.0441176	0.0980392	0.05	0.0512821	0.0169492	0.0140845	0.0169492	0.03125	0.0140845	0.0612245	0.0333333	0.0566038	0.0410959	0.0434783	0.0555556	0.0411523	0.0409836	0.0409836	0.0411523	0.0411523	0.0409836	0.0409836	0.0409836	0.0411523	0.0413223	0.0409836	0.0408163	0.0409836	0.0411523	0.0409836	0.0408163	0.0408163	0.0409836	0.0409836	0.0409836	0.0409836	0.311306	0.93403	0.834856	0.497831	0.327567
51	Metabolic pathways	ko01100	0.869565	0.807018	0.842857	0.872093	0.943662	0.883333	0.823529	0.882353	0.825	0.871795	0.847458	0.901408	0.847458	0.828125	0.859155	0.795918	0.8	0.773585	0.90411	0.84058	0.861111	0.831276	0.827869	0.831967	0.831276	0.831276	0.827869	0.831967	0.831967	0.831276	0.834711	0.831967	0.828571	0.831967	0.831276	0.831967	0.828571	0.828571	0.831967	0.827869	0.831967	0.831967	0.142529	0.754608	0.467671	0.139937	0.00129383
52	Monobactam biosynthesis	ko00261	0.0217391	0.0175439	0.0142857	0.0348837	0.028169		0.0147059		0.0625	0.0128205	0.0847458	0.056338	0.0508475	0.0625	0.0140845		0.0333333	0.0377358	0.0273973	0.0289855	0.0555556	0.0246914	0.0245902	0.0245902	0.0246914	0.0246914		0.0245902		0.0246914	0.0247934	0.0245902	0.0244898	0.0245902	0.0246914	0.0245902		0.0244898	0.0245902	0.0245902	0.0245902	0.0245902	0.735111	0.801194	0.871762	0.35984	0.56489
53	Nicotinate and nicotinamide metabolism	ko00760	0.0434783	0.0350877	0.0428571	0.0581395	0.0140845	0.0166667	0.0147059	0.0392157	0.05	0.0384615	0.0677966	0.028169	0.0677966	0.0625	0.0422535		0.0333333	0.0377358	0.0273973	0.0144928	0.0416667	0.0576132	0.057377	0.057377	0.0576132	0.0576132	0.057377	0.057377	0.057377	0.0576132	0.0578512	0.057377	0.0571429	0.057377	0.0576132	0.057377		0.0571429	0.057377	0.057377	0.057377	0.057377	0.846755	0.880363	0.820058	0.593334	0.993261
54	Nitrogen metabolism	ko00910	0.0108696				0.0140845	0.0166667			0.025			0.0140845			0.0140845				0.0136986	0.0144928	0.0138889	0.00823045				0.00823045	0.00819672			0.00823045			0.00816327			0.00819672				0.00819672	0.00819672	0.00819672	0.614835				0.499847
55	Oxidative phosphorylation	ko00190	0.0217391		0.0142857	0.0116279	0.028169	0.0166667	0.0147059	0.0392157	0.0125	0.025641	0.0169492			0.015625	0.028169				0.0273973	0.0144928	0.0138889	0.0205761		0.0204918	0.0205761	0.0205761	0.0204918	0.0204918	0.0204918	0.0205761	0.0206612	0.0204918			0.0205761	0.0204918				0.0204918	0.0204918	0.0204918	0.627044		0.818645	0.889968	0.456357
56	Pantothenate and CoA biosynthesis	ko00770	0.0326087	0.0526316	0.0142857	0.0232558			0.0294118	0.0392157	0.0375	0.0128205	0.0508475	0.0422535	0.0338983	0.03125	0.0140845		0.0166667	0.0188679	0.0136986	0.0144928	0.0416667	0.037037	0.0368852	0.0368852	0.037037			0.0368852	0.0368852	0.037037	0.0371901	0.0368852	0.0367347	0.0368852	0.037037	0.0368852		0.0367347	0.0368852	0.0368852	0.0368852	0.0368852	0.730318	0.352671	0.955134	0.888229
57	Penicillin and cephalosporin biosynthesis	ko00311	0.0217391	0.0175439		0.0116279		0.0166667	0.0147059	0.0196078	0.025						0.0140845			0.0377358	0.0136986	0.0144928	0.0138889	0.00823045	0.00819672		0.00823045		0.00819672	0.00819672	0.00819672	0.00823045						0.00819672			0.00819672	0.00819672	0.00819672	0.00819672	0.142366	0.413378		0.583512
58	Pentose and glucuronate interconversions	ko00040					0.0140845		0.0294118	0.0392157	0.025	0.0384615	0.0847458	0.0422535	0.0677966	0.03125	0.0704225		0.0333333	0.0377358	0.0273973	0.0144928	0.0416667					0.0329218		0.0327869	0.0327869	0.0329218	0.0330579	0.0327869	0.0326531	0.0327869	0.0329218	0.0327869		0.0326531	0.0327869	0.0327869	0.0327869	0.0327869					0.939994
59	Pentose phosphate pathway	ko00030				0.0116279	0.028169	0.0166667		0.0196078	0.05		0.0169492	0.028169	0.0169492	0.015625	0.0422535		0.0333333	0.0188679	0.0410959	0.0434783	0.0277778				0.0205761	0.0205761	0.0204918		0.0204918	0.0205761		0.0204918	0.0204082	0.0204918	0.0205761	0.0204918		0.0204082	0.0204918	0.0204918	0.0204918	0.0204918				0.889968	0.456357
60	Phenylalanine metabolism	ko00360	0.076087	0.0877193	0.0857143	0.0813953	0.0422535	0.0833333	0.117647	0.117647	0.1	0.0769231	0.0847458	0.0704225	0.118644	0.078125	0.0422535	0.0612245	0.0333333	0.0754717	0.0273973	0.0289855	0.0416667	0.0452675	0.045082	0.045082	0.0452675	0.0452675	0.045082	0.045082	0.045082	0.0452675	0.0454545	0.045082	0.044898	0.045082	0.0452675	0.045082	0.044898	0.044898	0.045082	0.045082	0.045082	0.045082	0.0707231	0.0851749	0.0598963	0.049135	0.671992
61	Phenylalanine, tyrosine and tryptophan biosynthesis	ko00400	0.0652174	0.0175439	0.0428571	0.0697674	0.0422535	0.1	0.0735294	0.0196078	0.075	0.0641026	0.0338983	0.0422535	0.0338983	0.046875	0.056338	0.0612245	0.0833333	0.0754717	0.0547945	0.057971	0.0694444	0.037037	0.0368852	0.0368852	0.037037	0.037037	0.0368852	0.0368852	0.0368852	0.037037	0.0371901	0.0368852	0.0367347	0.0368852	0.037037	0.0368852	0.0367347	0.0367347	0.0368852	0.0368852	0.0368852	0.0368852	0.0735196	0.912904	0.503451	0.0530916	0.518074
62	Phenylpropanoid biosynthesis	ko00940	0.130435	0.22807	0.214286	0.162791	0.126761	0.183333	0.176471	0.176471	0.1625	0.141026	0.118644	0.183099	0.152542	0.140625	0.112676	0.285714	0.166667	0.0943396	0.164384	0.144928	0.180556	0.0740741	0.0778689	0.0778689	0.0781893	0.0740741	0.0778689	0.0778689	0.0778689	0.0740741	0.0785124	0.0778689	0.0816327	0.0778689	0.0781893	0.0778689	0.0816327	0.0816327	0.0778689	0.0778689	0.0778689	0.0778689	0.00988928	1.62417e-05	3.14498e-06	0.000470018	0.0444616
63	Phosphonate and phosphinate metabolism	ko00440	0.0108696			0.0116279		0.0333333			0.025	0.0128205	0.0169492	0.0422535	0.0169492		0.0140845	0.0204082	0.0333333		0.0136986	0.0144928	0.0138889	0.0123457			0.0123457		0.0122951			0.0123457	0.0123967	0.0122951	0.0122449	0.0122951		0.0122951	0.0122449	0.0122449		0.0122951	0.0122951	0.0122951	0.761869			0.732134
64	Photosynthesis	ko00195	0.0108696				0.0140845	0.0166667	0.0294118	0.0196078		0.0128205	0.0169492		0.0169492		0.0140845				0.0136986	0.0289855	0.0138889	0.0123457				0.0123457	0.0122951	0.0122951	0.0122951		0.0123967	0.0122951		0.0122951		0.0122951				0.0122951	0.0122951	0.0122951	0.761869				0.647195
65	Plant hormone signal transduction	ko04075	0.0217391	0.0526316	0.0428571		0.028169	0.0166667	0.0294118	0.0392157		0.0128205	0.0508475	0.0422535	0.0508475	0.015625	0.028169	0.0408163	0.05	0.0377358	0.0136986	0.0289855	0.0138889	0.0123457	0.0122951	0.0122951		0.0123457	0.0122951	0.0122951	0.0122951		0.00413223	0.0122951	0.0122449	0.0122951	0.00823045	0.0122951	0.0122449	0.0122449	0.0122951	0.0122951	0.0122951	0.0122951	0.320768	0.0122353	0.0228899		0.205151
66	Polyketide sugar unit biosynthesis	ko00523					0.0140845				0.0125						0.0140845				0.0136986	0.0144928	0.0138889					0.00411523				0.00411523						0.00409836				0.00409836	0.00409836	0.00409836					0.292181
67	Porphyrin and chlorophyll metabolism	ko00860	0.0108696			0.0116279		0.0166667			0.0125		0.0169492	0.0140845		0.015625							0.0138889	0.00823045			0.00823045		0.00819672			0.00823045		0.00819672	0.00816327		0.00823045							0.00819672	0.614835			0.583512
68	Propanoate metabolism	ko00640	0.0326087		0.0147059	0.0588235		0.0384615	0.0169492		0.0169492	0.046875	0.0140845											0.0164609		0.0163934	0.0163934		0.0165289	0.0163934		0.0163934	0.0164609	0.0163934											0.153516		0.731887	0.0296293
69	Purine metabolism	ko00230	0.130435	0.140351	0.0857143	0.104651	0.15493	0.166667	0.0882353	0.0980392	0.05	0.141026	0.0677966	0.112676	0.0847458	0.09375	0.112676	0.0612245	0.116667	0.0754717	0.178082	0.0869565	0.0972222	0.0740741	0.0737705	0.0737705	0.0740741	0.0740741	0.0737705	0.0737705	0.0737705	0.0740741	0.0743802	0.0737705	0.0734694	0.0737705	0.0740741	0.0737705	0.0734694	0.0734694	0.0737705	0.0737705	0.0737705	0.0737705	0.00988928	0.033709	0.415409	0.138204	0.00349498
70	Pyrimidine metabolism	ko00240	0.0652174		0.0142857	0.0348837	0.056338	0.05	0.0588235	0.0392157	0.025	0.0641026	0.0508475	0.0985915	0.0508475	0.046875	0.056338		0.0333333	0.0188679	0.0410959	0.0289855	0.0138889	0.0493827		0.0491803	0.0493827	0.0493827	0.0491803	0.0491803	0.0491803	0.0493827	0.0495868	0.0491803	0.0489796	0.0491803	0.0493827	0.0491803		0.0489796	0.0491803	0.0491803	0.0491803	0.0491803	0.275376		0.984555	0.861589	0.484665
71	Pyruvate metabolism	ko00620	0.0217391		0.0142857	0.0232558	0.0140845	0.0166667	0.0147059	0.0196078	0.05	0.025641	0.0338983	0.028169	0.0169492	0.015625		0.0408163	0.0166667		0.0136986			0.0246914		0.0245902	0.0246914	0.0246914	0.0245902	0.0245902	0.0245902	0.0246914	0.0247934	0.0245902	0.0244898	0.0245902	0.0246914		0.0244898	0.0244898		0.0245902			0.735111		0.871762	0.69117	0.877465
72	Riboflavin metabolism	ko00740	0.0108696	0.0175439	0.0142857	0.0116279	0.0140845				0.0125	0.0128205		0.0140845			0.0140845	0.0204082				0.0144928		0.0123457	0.0122951	0.0122951	0.0123457	0.0123457				0.0123457	0.0123967		0.0122449			0.0122951	0.0122449				0.0122951		0.761869	0.551549	0.639162	0.732134	0.647195
73	Sphingolipid metabolism	ko00600	0.0108696	0.0175439	0.0285714	0.0232558	0.0422535			0.0392157	0.0375	0.025641		0.028169	0.0169492	0.03125	0.028169		0.0333333		0.0410959	0.0144928	0.0277778	0.0164609	0.0163934	0.0163934	0.0164609	0.0164609			0.0163934	0.0164609	0.0165289		0.0163265	0.0163934	0.0164609	0.0163934		0.0163265		0.0163934	0.0163934	0.0163934	0.853153	0.657614	0.324739	0.444178	0.0762215
74	Starch and sucrose metabolism	ko00500	0.0217391			0.0116279	0.0422535				0.05		0.0169492			0.03125	0.0704225				0.0547945	0.0434783	0.0416667	0.0329218			0.0329218	0.0329218				0.0329218		0.0327869			0.0329218	0.0327869				0.0327869	0.0327869	0.0327869	0.873599			0.971543	0.428559
75	Stilbenoid, diarylheptanoid and gingerol biosynthesis	ko00945	0.0108696	0.0175439	0.0285714	0.0116279	0.028169	0.0166667	0.0147059	0.0196078	0.0375	0.0128205	0.0169492	0.0140845		0.015625	0.0140845	0.0408163	0.0333333	0.0188679	0.0136986	0.0289855	0.0277778	0.0123457	0.0122951	0.0122951	0.0123457	0.0123457	0.0122951	0.0122951	0.0122951	0.0123457	0.0123967	0.0122951	0.0122449		0.0123457	0.0122951	0.0122449	0.0122449	0.0122951	0.0122951	0.0122951	0.0122951	0.761869	0.551549	0.198604	0.732134	0.205151
76	Sulfur metabolism	ko00920	0.0217391			0.0116279		0.0166667		0.0392157	0.0375	0.025641	0.0169492	0.0140845		0.046875	0.028169	0.0204082			0.0136986		0.0277778	0.0205761			0.0205761		0.0204918		0.0204918	0.0205761	0.0206612	0.0204918	0.0204082		0.0205761	0.0204918	0.0204082			0.0204918		0.0204918	0.627044			0.889968
77	Sulfur relay system	ko04122					0.0140845				0.025	0.0128205	0.0169492	0.0140845	0.0169492	0.015625	0.028169		0.0166667	0.0188679	0.0273973	0.0144928	0.0138889					0.00823045				0.00823045	0.00826446	0.00819672	0.00816327	0.00819672	0.00823045	0.00819672		0.00816327	0.00819672	0.00819672	0.00819672	0.00819672					0.499847
78	Synthesis and degradation of ketone bodies	ko00072	0.0108696	0.0175439	0.0142857	0.0116279	0.0140845	0.0166667	0.0147059	0.0196078		0.0128205		0.0140845	0.0169492			0.0166667			0.0136986	0.0144928	0.0138889	0.00411523	0.00409836	0.00409836	0.00411523	0.00411523	0.00409836	0.00409836	0.00409836		0.00413223		0.00408163	0.00409836			0.00408163			0.00409836	0.00409836	0.00409836	0.378601	0.233607	0.286885	0.353909	0.292181
79	Taurine and hypotaurine metabolism	ko00430	0.0108696					0.0166667			0.025		0.0169492	0.028169	0.0169492						0.0136986			0.0123457					0.0122951			0.0123457		0.0122951	0.0122449	0.0122951						0.0122951			0.761869
80	Terpenoid backbone biosynthesis	ko00900									0.0125		0.0169492	0.0140845	0.0169492																	0.00411523		0.00409836	0.00408163	0.00409836
81	Thiamine metabolism	ko00730	0.0217391			0.0116279			0.0147059		0.025		0.0338983	0.0140845	0.0169492	0.015625	0.0140845		0.0166667	0.0188679			0.0138889	0.0164609			0.0164609			0.0163934		0.0164609		0.0163934	0.0163265	0.0163934	0.0164609	0.0163934		0.0163265	0.0163934			0.0163934	0.488019			0.828119
82	Tropane, piperidine and pyridine alkaloid biosynthesis	ko00960	0.0543478	0.0701754	0.0857143	0.0697674	0.056338	0.05	0.0588235	0.0588235	0.075	0.0512821	0.0338983	0.0140845	0.0508475	0.046875	0.0704225	0.0612245	0.05	0.0377358	0.0821918	0.0724638	0.111111	0.0329218	0.0327869	0.0327869	0.0329218	0.0329218	0.0327869	0.0327869	0.0327869	0.0329218	0.0330579	0.0327869	0.0326531	0.0327869	0.0329218	0.0327869	0.0326531	0.0326531	0.0327869	0.0327869	0.0327869	0.0327869	0.138427	0.0888671	0.0078975	0.024793	0.17663
83	Tryptophan metabolism	ko00380	0.076087	0.0350877	0.114286	0.0930233	0.056338	0.1	0.102941	0.0392157	0.075	0.115385	0.0677966	0.0704225	0.118644	0.03125	0.0704225	0.122449	0.1	0.150943	0.0410959	0.101449	0.0833333	0.0452675	0.045082	0.045082	0.0452675	0.0452675	0.045082	0.045082	0.045082	0.0452675	0.0454545	0.045082	0.044898	0.045082	0.0452675	0.045082	0.044898	0.044898	0.045082	0.045082	0.045082	0.045082	0.0707231	0.773333	0.0025282	0.0114534	0.406994
84	Tyrosine metabolism	ko00350	0.0326087	0.0175439	0.0142857	0.0232558	0.0140845		0.0294118	0.0196078	0.0375	0.025641	0.0169492	0.0140845	0.0338983	0.03125		0.0204082	0.0166667	0.0188679	0.0136986	0.0144928	0.0138889	0.0246914	0.0245902	0.0245902	0.0246914	0.0246914		0.0245902	0.0245902	0.0246914	0.0247934	0.0245902	0.0244898	0.0245902	0.0246914		0.0244898	0.0244898	0.0245902	0.0245902	0.0245902	0.0245902	0.410912	0.801194	0.871762	0.69117	0.877465
85	Ubiquinone and other terpenoid-quinone biosynthesis	ko00130	0.0326087			0.0116279	0.0140845	0.0166667	0.0441176	0.0392157	0.025	0.025641		0.0140845	0.0338983	0.046875	0.0140845	0.0204082	0.0166667	0.0188679		0.0144928	0.0277778	0.0123457			0.0123457	0.0123457	0.0122951	0.0122951	0.0122951	0.0123457	0.0123967		0.0122449	0.0122951	0.0123457	0.0122951	0.0122449	0.0122449	0.0122951		0.0122951	0.0122951	0.0531659			0.732134	0.647195
86	Valine, leucine and isoleucine biosynthesis	ko00290	0.0326087	0.0526316	0.0285714	0.0465116			0.0294118		0.0625		0.0508475	0.0140845	0.0169492	0.015625	0.0422535	0.0204082	0.0188679		0.0410959	0.0434783	0.0555556	0.0288066	0.0286885	0.0286885	0.0288066			0.0286885		0.0288066		0.0286885	0.0285714	0.0286885	0.0288066	0.0286885	0.0285714	0.0286885		0.0286885	0.0286885	0.0286885	0.534025	0.207861	0.645459	0.203262
87	Valine, leucine and isoleucine degradation	ko00280	0.0543478	0.0526316	0.0285714	0.0348837			0.0147059	0.0196078	0.05	0.0128205				0.015625	0.0422535			0.0188679	0.0547945	0.0434783	0.0416667	0.0205761	0.0204918	0.0204918	0.0205761			0.0204918	0.0204918	0.0205761	0.0206612				0.0205761	0.0204918			0.0204918	0.0204918	0.0204918	0.0204918	0.00725933	0.0848626	0.445268	0.239356
88	Vitamin B6 metabolism	ko00750	0.0108696	0.0175439	0.0285714	0.0232558	0.056338	0.0333333	0.0147059	0.0392157	0.0625	0.025641	0.0169492	0.0422535	0.0169492	0.015625	0.084507	0.0408163	0.05	0.0188679	0.0684932	0.0724638	0.0694444	0.0288066	0.0286885	0.0286885	0.0288066	0.0288066	0.0286885	0.0286885	0.0286885	0.0288066	0.0289256	0.0286885	0.0285714	0.0286885	0.0288066	0.0286885	0.0285714	0.0285714	0.0286885	0.0286885	0.0286885	0.0286885	0.966101	0.848807	0.645459	0.776728	0.112898
89	Zeatin biosynthesis	ko00908	0.0434783		0.0142857	0.0348837	0.084507	0.0333333	0.0294118	0.0196078	0.0375	0.0641026	0.0847458	0.056338	0.0508475	0.046875	0.084507		0.0166667	0.0377358	0.0547945	0.057971	0.0416667	0.0411523		0.0409836	0.0411523	0.0411523	0.0409836	0.0409836	0.0409836	0.0411523	0.0413223	0.0409836	0.0408163	0.0409836	0.0411523	0.0409836		0.0408163	0.0409836	0.0409836	0.0409836	0.0409836	0.564993		0.968499	0.752044	0.0385432
[truncated: 38 more columns]
