# Supplementary material for: Integrated Metabolome and Transcriptome Analysis Reveals a Potential Mechanism for Water Accumulation Mediated Translucency in Pineapple (Ananas comosus (L.) Merr.) Fruit
Source: Int J Mol Sci. 2023 Apr 13;24(8):7199. doi: 10.3390/ijms24087199 (PMC10139408; doi:10.3390/ijms24087199)
Supplement: Supplementary file 1 [file ijms-24-07199-s001.zip › ijms-2168485-supplementary/Supplementary Files/Table S3.xlsx]

## Sheet: Sheet1
Table S3: List of unique differentially expressed genes among different pineapple species
ID	BL_vs_CN		BL_vs_TN17		BL_vs_TN21		BL_vs_TN23		BL_vs_TN4		CN_vs_TN17		CN_vs_TN21		CN_vs_TN23		CN_vs_TN4		MD-2_vs_BL		MD-2_vs_CN		MD-2_vs_TN17		MD-2_vs_TN21		MD-2_vs_TN23		MD-2_vs_TN4		TN17_vs_TN21		TN17_vs_TN23		TN21_vs_TN23		TN4_vs_TN17		TN4_vs_TN21		TN4_vs_TN23
	log2FC	Up/Down	log2FC	Up/Down	log2FC	Up/Down	log2FC	Up/Down	log2FC	Up/Down	log2FC	Up/Down	log2FC	Up/Down	log2FC	Up/Down	log2FC	Up/Down	log2FC	Up/Down	log2FC	Up/Down	log2FC	Up/Down	log2FC	Up/Down	log2FC	Up/Down	log2FC	Up/Down	log2FC	Up/Down	log2FC	Up/Down	log2FC	Up/Down	log2FC	Up/Down	log2FC	Up/Down	log2FC	Up/Down
gene-LOC109703460		-	1.47639	Up	1.93558	Up	1.21686	Up		Up		-		-		-		-		-	1.51366	Up	2.03801	Up	2.51232	Up	1.77607	Up	1.30586	Up		-		-		-		-	1.20644	Up		-
gene-LOC109703461		-		-		-		-	-2.07907	-		-		-		-	-1.27267	Down		-		-		-		-		-	-1.94854	Down		-		-		-	1.47493	Up	1.65826	Up	1.28874	Up
gene-LOC109703462	1.89897	Up		-		-		-		Down	-1.09609	Down	-1.15551	Down	-1.04219	Down	-1.65013	Down	-1.65285	Down		-		-		-		-	-1.37858	Down		-		-		-		-		-		-
gene-LOC109703465	1.65859	Up	2.11281	Up	1.65358	Up	1.51024	Up	1.54423	-		-		-		-		-	-1.73963	Down		-		-		-		-		-		-		-		-		-		-		-
gene-LOC109703467		-		-		-		-	-1.03936	-		-		-		-		-		-		-		-		-		-		-		-		-		-		-		-		-
gene-LOC109703468	-1.02883	Down		-		-		-		-		-		-		-		-		-		-		-		-		-		-		-		-		-		-		-		-
gene-LOC109703469	-1.24217	Down		-	-1.96168	-		-		Up	1.36209	Up		-		-	1.92235	Up		-		-		-	-1.26611	Down		-	1.3894	Up	-2.08136	Down		-	1.27053	Up		-	-2.65666	Down	-1.39118	Down
gene-LOC109703470		-		-		-		-	2.12529	Up		-		-		-	1.27322	Up		-		-		-		-		-	1.76928	Up		-		-		-	-1.84323	Down	-1.37447	Down	-1.63507	Down
gene-LOC109703471		-	1.07687	Up		Up		-		Up		-		-		-		-		-		-		-		-		-		-		-		-		-		-		-		-
gene-LOC109703474	-1.50241	Down		-		-		-		Up	1.44984	Up	1.98668	Up	1.39136	Up	1.42214	Up	1.74129	Up		-	1.71551	Up	2.25333	Up	1.6408	Up	1.69589	Up		-		-		-		-		-		Down
gene-LOC109703476		-	1.04979	Up		Up		-		Up	1.11675	Up		-		-		-		-		-	1.25958	Up	1.00881	Up		-		-		-		-		-		-		-		-
gene-LOC109703477		-		-		-		-	1.3328	-		-		-		-		-		-		-		-		-		-		-		-		-		-	-1.31846	Down		-	-1.1832	Down
gene-LOC109703479		-		-		-		-	-1.01235	-	-1.28417	Down		-		-	-1.61425	Down		-		-	-1.37178	Down		-		-	-1.69787	Down		-		-		-		-	1.07091	Up	1.11375	Up
gene-LOC109703482		-		-		-		-		-		-	1.17881	Up	1.14667	Up		-	1.02679	Up		-		-	1.26688	Up	1.21845	Up		-		-		-		-		-	1.16549	Up	1.13543	Up
gene-LOC109703484	-2.32773	Down	-2.12768	Down	-3.55435	Down	-1.68114	Down		Down		-		-		-	2.015	Up	4.26731	Up		-		-		-		-	3.99079	Up		-		-		-	-1.84776	Down	-3.25797	Down	-1.38358	Down
gene-LOC109703485	1.13088	Up	1.30094	Up		Up		-		-		-		-		-		-	-1.43871	Down		-		-		-		-	-1.06542	Down		-		-		-		-		-		-
gene-LOC109703486	1.52087	Up	2.0768	Up	2.13643	Up	1.20633	Up	1.19364	-		-		-		-		-	-1.19062	Down		-		-		-		-		-		-		-		-		-		-		-
gene-LOC109703489		-	1.05174	Up		Up		-		Down		-		-		-		-		-		-		-		-		-		-		-		-		-		-		-		-
gene-LOC109703490	-1.22092	Down		-	-1.03368	-		-	-1.41854	-		-		-		-		-		-		-		-		-		-		-		-		-		-	1.11226	Up		-		-
gene-LOC109703491		-	1.25613	Up		Up		-		-		-		-		-		-	-1.16392	Down		-		-		-		-		-		-		-		-		-		-		Down
gene-LOC109703492	-1.3523	Down	-2.50126	Down	-2.22475	Down	-1.17267	Down		-		-		-		-		-		-		-	-2.37536	Down	-2.08606	Down		-		-		-		-		-	-1.94602	Down	-1.65419	Down		-
gene-LOC109703494		-		-		-		-	1.69161	-		-		-		-	1.74305	Up		-		-		-		-		-	1.8989	Up		-		-		-	-1.64942	Down	-1.91481	Down	-2.61896	Down
gene-LOC109703495	-2.24471	Down	-1.01646	Down		Down		-	-2.08868	Up	1.20661	Up	1.57486	Up	2.51631	Up		-	2.36954	Up		-	1.35766	Up	1.72612	Up	2.65076	Up		-		-	1.30979	Up		-	1.05689	Up	1.42803	Up	2.37196	Up
gene-LOC109703496		-	1.50342	Up		Up		-		Up		-		-		-		-	-2.13173	Down	-1.16378	Down		-	-1.78781	Down	-1.77854	Down	-1.18631	Down	-1.15906	Down	-1.13895	Down		-		-		-		-
gene-LOC109703497	-1.30402	Down		-		-		-	-1.44532	Up	1.26317	Up	1.50227	Up		-		-		-		-		-		-		-	-1.08814	Down		-		-		-	1.41019	Up	1.65413	Up	1.10182	Up
gene-LOC109703499		-		-		-		-		-		-		-		-		-		-		-		-		-		-	1.07602	Up		-		-		-		-		-		-
gene-LOC109703500		-	-1.01024	Down		Down		-		-		-		-		-		-	1.73505	Up	1.19625	Up		-	2.0175	Up	1.82463	Up	1.0039	Up	1.29483	Up	1.11188	Up		-		-	1.01133	Up		-
gene-LOC109703502		-		-		-		-		Up		-		-		-		-		-		-		-		-	-1.11138	Down	-1.05539	Down		-		-		-		-		-		-
gene-LOC109703503		-		-		-		-		-		-		-		-	1.15428	Up		-		-		-		-		-	1.06844	Up		-		-		-		-		-		-
gene-LOC109703504		-		-		-		-		-		-		-		-		-		-		-		-		-	1.05386	Up	1.0827	Up		-		-		-		-		-		-
gene-LOC109703505		-		-		-		-		Down		-		-		-		-		-		-		-		-		-	1.0215	Up		-		-		-		-		-		-
gene-LOC109703506	1.03832	Up	1.05596	Up		Up		-	1.17253	Down		-		-		-		-	-1.80475	Down		-		-	-1.34542	Down	-1.48544	Down		-		-		-		-		-		-		-
gene-LOC109703508		-	1.02224	Up	1.19431	Up		-		-		-		-		-		-		-		-		-		-		-		-		-		-		-		-		-		-
gene-LOC109703509		-	-1.08884	Down	-1.32027	Down		-		-		-		-		-		-		-		-		-		-		-		-		-		-		-		-		-		-
gene-LOC109703512	4.83303	Up		-	4.24262	-		-		-	-4.1384	Down		-	-3.60855	Down	-3.58708	Down		-	5.39398	Up		-	4.79566	Up		-		-	3.53836	Up		-	-2.99998	Down		-	2.9796	Up		-
gene-LOC109703514	-1.2468	Down	-1.21123	Down	-1.32057	Down	-1.71867	Down		-		-		-		-		-		-		-		-		-		-		-		-		-		-		-		-		-
gene-LOC109703515	-1.17383	Down		-		-	-1.07475	Down		Down		-		-		-		-		-	-1.61721	Down	-1.1411	Down	-1.23786	Down	-1.52476	Down		-		-		-		-		-		-		-
gene-LOC109703516		-		-		-		-		-		-		-		-		-		-	-2.38865	Down		-		-	-2.32088	Down		-		-		-		-		-		-		-
gene-LOC109703517	2.25369	Up	1.61805	Up	1.13091	Up		-		Up		-	-1.12963	Down	-1.4845	Down	-2.2127	Down		-	2.96093	Up	2.3164	Up	1.84098	Up	1.47204	Up		-		-		-		-	1.54277	Up	1.07423	Up		-
gene-LOC109703518		-		-	-1.26492	-		-		Down		-		-		-		-		-		-		-		-		-		-		-		-		-		-		-		-
gene-LOC109703519	1.2002	Up	1.75761	Up	2.00102	Up	1.59052	Up	1.43519	-		-		-		-		-	-1.25513	Down		-		-		-		-		-		-		-		-		-		-		-
gene-LOC109703520		-		-		-		-		-		-		-		-		-	-1.04736	Down		-		-		-		-		-		-		-		-		-		-		-
gene-LOC109703522		-		-		-		-	-1.1788	-		-		-		-	-1.41574	Down		-		-		-		-		-	-1.08759	Down		-		-		-	1.11947	Up		-		-
gene-LOC109703523	6.214	Up	1.73878	Up	3.02492	Up	2.08192	Up	2.5364	-	-4.49364	Down	-3.20126	Down	-4.1405	Down	-3.69667	Down	-5.81461	Down		-	-4.07119	Down	-2.77895	Down	-3.73499	Down	-3.27105	Down	1.29857	Up		-		-		-		-		-
gene-LOC109703525		-		-		-		-	-1.15176	Down		-		-		-		-		-		-	-1.4732	Down		-		-	-1.62193	Down		-		-		-		-		-		-
gene-LOC109703528	1.66492	Up	1.41365	Up	1.53495	Up	1.40902	Up	2.21671	-		-		-		-		-		-		-		-		-		-	1.24031	Up		-		-		-		-		-		-
gene-LOC109703529		-	1.29799	Up	1.82244	Up	1.36595	Up	2.09704	-		-	1.05199	Up		-	1.32219	Up		-		-		-		-		-	1.17712	Up		-		-		-		-		-		-
gene-LOC109703530		-		-		-		-		-		-		-	-1.14518	Down		-		-		-		-		-	-1.03278	Down		-		-		-		-		-		-		-
gene-LOC109703531		-		-		-	1.75371	Up	2.73903	-		-		-		-	1.30482	Up	-1.84442	Down		-		-		-		-		-		-		-		-	-1.23896	Down	-1.5948	Down		-
gene-LOC109703532		-		-		-		-		-	-1.98326	Down		-	-2.19193	Down	-1.57444	Down	-2.67798	Down		-	-3.37759	Down	-2.13951	Down	-3.60047	Down	-2.9677	Down		-		-		-		-		-		-
gene-LOC109703537		-		-		-		-		-		-		-		-		-	-5.47791	Down	-8.42096	Down	-8.63504	Down	-8.10009	Down	-6.80797	Down	-7.81769	Down		-		-		-		-		-		-
gene-LOC109703538		-	-1.56421	Down	-1.54967	Down		-	-1.40247	Down	-2.3344	Down	-2.30904	Down		-	-2.16775	Down		-		-	-2.05402	Down	-2.0265	Down		-	-1.87944	Down		-		-		-		-		-		-
gene-LOC109703540	1.38576	Up	1.21702	Up	1.02324	Up	1.14599	Up	1.88123	-		-		-		-		-		-		-		-		-		-	1.02683	Up		-		-		-		-		-		-
gene-LOC109703541		-		-		-	2.02667	Up	2.67881	-		-		-	1.91705	Up	2.5576	Up		-		-		-		-	2.67221	Up	3.34145	Up	1.50765	Up	2.62573	Up	1.13024	Up	-3.28466	Down	-1.77443	Down		-
gene-LOC109703543		-		-		-	1.77768	Up		-		-		-	1.79267	Up		-		-		-		-		-		-		-	-1.23539	Down		-	2.00516	Up	1.47249	Up		-	2.23875	Up
gene-LOC109703545		-		-		-		-	-1.22423	Down		-		-		-		-		-		-	1.07025	Up		-		-		-		-		-		-	1.24383	Up		-	1.0467	Up
gene-LOC109703546	1.03537	Up		-		-		-		Down		-	-1.7282	Down		-		-		-		-		-	-1.66582	Down		-		-		-		-	1.27002	Up		-		-		-
gene-LOC109703547		-		-		-		-		-	-1.02276	Down		-		-		-		-		-	-1.03327	Down		-		-		-		-		-		-		-		-		-
gene-LOC109703549	-3.79405	Down	-4.32905	Down	-3.67618	Down	-2.08649	Down	-2.46839	-		-		-		-		-	2.72436	Up		-		-		-		-		-		-		-		-		-		-		-
gene-LOC109703550		-		-		-	1.14047	Up	1.34391	Down		-		-		-		-		-		-		-		-	1.08644	Up	1.30399	Up		-		-		-		-		-		Down
gene-LOC109703555		-	1.08496	Up	1.04694	Up		-		-	1.01693	Up		-		-		-		-		-	1.41492	Up	1.389	Up	1.07618	Up	1.3109	Up		-		-		-		-		-		-
gene-LOC109703558		-		-		-		-	2.34887	Down		-		-		-	2.55201	Up		-		-		-		-		-	2.68948	Up		-		-		-	-1.73632	Down	-1.67928	Down	-2.46099	Down
gene-LOC109703561	4.16647	Up		-		-		-		Down	-3.03793	Down		-		-	-4.61816	Down	-4.19373	Down		-	-3.04091	Down		-		-	-4.61975	Down		-		-		-		-		-		-
gene-LOC109703563	-3.66942	Down	-2.23097	Down	-3.15102	Down	-2.51893	Down	-2.90716	-		-		-		-		-	1.93027	Up		-		-		-		-		-		-		-		-		-		-		-
gene-LOC109703564		-	1.4198	Up		Up		-	1.34312	Down	1.25357	Up		-		-	1.18445	Up		-		-		-		-		-	1.04757	Up		-		-		-		-		-	-1.04741	Down
gene-LOC109703566		-	1.45326	Up		Up	3.06296	Up	2.43641	Down	1.01948	Up		-	2.6423	Up	2.00562	Up		-		-		-		-	3.03009	Up	2.41833	Up		-	1.62214	Up	2.34463	Up	-1.00117	Down	-1.71016	Down		-
gene-LOC109703567		-		-		-	1.33432	Up	1.24842	Down		-		-		-		-		-		-		-		-	1.26682	Up	1.19502	Up		-		-		-		-		-		-
gene-LOC109703568		-		-		-	1.05158	Up		Down		-		-		-		-		-		-		-		-	1.26574	Up		-		-		-		-		-		-		-
gene-LOC109703569		-	-1.3888	Down	-1.1784	Down		-	-1.24837	Down	-1.28521	Down	-1.06421	Down		-	-1.14048	Down		-		-	-1.24545	Down	-1.02405	Down		-	-1.0967	Down		-		-		-		-		-		-
gene-LOC109703571		-		-		-		-		-		-		-		-		-		-		-		-		-		-	1.10873	Up		-		-		-		-		-		-
gene-LOC109703575		-		-		-		-		-		-		-		-		-	-1.80633	Down	-1.56288	Down	-1.12161	Down	-2.16503	Down	-2.84277	Down	-2.22976	Down		-	-1.70323	Down		-		-		-		-
gene-LOC109703576	1.18845	Up	1.06271	Up	1.15532	Up		-		Down		-		-		-		-	-1.71464	Down		-		-		-	-1.16295	Down		-		-		-		-		-		-		-
gene-LOC109703578		-	-6.27627	Down	-8.10736	Down		-		-	-6.08167	Down	-7.89901	Down		-		-	7.96106	Up	7.75263	Up		-		-	7.45865	Up	8.39224	Up		-	5.78897	Up	7.61225	Up	-6.70736	Down	-8.52321	Down		-
gene-LOC109703582		-		-		-		-	1.59602	Up		-		-		-	1.23985	Up		-		-		-		-		-	1.70096	Up		-		-		-	-1.2544	Down	-1.18185	Down	-1.18099	Down
gene-LOC109703583		-		-		-		-		Down		-		-		-	-1.28701	Down		-		-		-		-		-		-		-		-		-		-	1.1017	Up		-
gene-LOC109703584		-		-		-		-		-		-		-		-		-		-		-		-		-		-		-		-		-		-	1.10347	Up		-		-
gene-LOC109703585		-		-		-		-		Down		-		-		-	1.11241	Up		-		-		-		-		-	1.25244	Up		-		-		-	-1.31673	Down	-1.42893	Down		-
gene-LOC109703586		-		-	1.41703	-		-		-		-	1.1188	Up		-	-1.16696	Down		-		-		-		-	-1.24422	Down	-1.70468	Down	1.12423	Up		-	-1.79923	Down	1.15748	Up	2.27887	Up		-
gene-LOC109703588	-2.06592	Down	-1.15652	Down		Down	-1.92799	Down	-2.90113	Down		-	1.47948	Up		-		-	-2.88236	Down	-4.94313	Down	-4.03759	Down	-3.4432	Down	-4.8131	Down	-5.77352	Down		-		-	-1.34493	Down	1.72784	Up	2.32656	Up		-
gene-LOC109703590	1.37416	Up		-		-		-		-		-		-	-1.08833	Down		-		-		-		-		-		-		-		-		-		-		-		-		-
gene-LOC109703591		-		-		-		-		-		-		-		-		-		-		-	-1.0319	Down		-		-		-		-		-		-		-		-		-
gene-LOC109703594	1.16622	Up		-		-		-		-		-		-	-1.51005	Down	-1.67928	Down	-2.42421	Down	-1.25121	Down	-1.6203	Down	-1.76645	Down	-2.76267	Down	-2.91011	Down		-	-1.1268	Down		-	1.28222	Up	1.14139	Up		-
gene-LOC109703596	-1.88581	Down		-	-1.07572	-	-2.47639	Down		-		-		-		-	2.04892	Up		-	-2.23704	Down	-1.17835	Down	-1.42265	Down	-2.83773	Down		-		-	-1.64476	Down		-	-1.01747	Down	-1.25509	Down	-2.65201	Down
gene-LOC109703598	6.69723	Up		-		-		-		-	-5.76931	Down	-9.06814	Down	-9.10781	Down	-4.69905	Down	-7.18945	Down		-	-6.23768	Down	-9.5299	Down	-9.58688	Down	-5.15506	Down		-		-		-		-		-		-
gene-LOC109703599	3.67007	Up		-		-		-		Down	-6.89732	Down	-7.69196	Down	-6.7701	Down	-2.7748	Down	-3.40139	Down		-	-6.60582	Down	-7.40009	Down	-6.49427	Down	-2.47692	Down		-		-		-		-		-		-
gene-LOC109703604		-		-		-		-	-1.75751	Down		-		-		-	-1.34715	Down		-		-		-		-		-		-		-		-		-	1.72144	Up	1.31408	Up	1.93872	Up
gene-LOC109703606	2.48643	Up	3.89339	Up	2.88759	Up	2.73253	Up	4.04388	Down	1.38544	Up		-		-	1.54011	Up	-2.27085	Down		-	1.62218	Up		-		-	1.78393	Up		-	-1.14463	Down		-		-	-1.15505	Down	-1.30525	Down
gene-LOC109703607	-2.04929	Down	-1.0415	Down	-1.11383	Down		-	-1.16908	-		-		-	1.69333	Up		-		-	-1.05362	Down		-		-		-		-		-		-		-		-		-		-
gene-LOC109703609	-1.8081	Down	-1.86427	Down	-1.70749	Down		-	-2.64754	-		-		-		-		-	3.21223	Up	1.41426	Up	1.35118	Up	1.52112	Up	2.26574	Up		-		-		-		-		-		-	1.70358	Up
gene-LOC109703613		-	-2.46276	Down	-2.18397	Down		-		Down	-1.73776	Down	-1.44826	Down		-		-	2.11852	Up	1.38306	Up		-		-	1.21442	Up	1.33942	Up		-	1.56928	Up	1.2844	Up	-1.68228	Down	-1.38721	Down		-
gene-LOC109703614		-	-1.1357	Down		Down		-		-		-		-		-		-		-		-		-		-		-		-		-		-		-		-		-		-
gene-LOC109703615		-		-		-		-		-		-		-		-		-	1.04264	Up		-		-		-	1.48124	Up	1.24128	Up		-	1.10945	Up	1.00032	Up		-		-		-
gene-LOC109703616		-	-1.19792	Down		Down		-		-		-		-		-		-		-		-		-		-		-		-		-	1.01143	Up		-		-		-		-
gene-LOC109703618	8.80178	Up		-		-		-		Down	-8.85356	Down	-11.1754	Down	-12.1769	Down	-7.79659	Down	-9.25715	Down		-	-9.25858	Down	-11.6042	Down	-12.6231	Down	-8.2145	Down		-		-		-		-		-		-
gene-LOC109703622		-		-		-		-	-1.22558	-		-		-		-		-		-		-		-		-		-		-		-		-		-	1.06646	Up		-		-
gene-LOC109703625	-2.07313	Down	-2.52224	Down	-2.47993	Down	-2.7216	Down	-1.79205	Down		-		-		-		-		-	-1.87949	Down	-2.342	Down	-2.28725	Down	-2.54366	Down	-1.60031	Down		-		-		-		-		-		-
gene-LOC109703626	2.68355	Up	3.17557	Up	2.85959	Up	1.73666	Up		-		-		-		-	-2.43349	Down	-2.80984	Down		-		-		-	-1.07395	Down	-2.53066	Down		-	-1.42484	Down	-1.11509	Down	2.89206	Up	2.59288	Up	1.47313	Up
gene-LOC109703628		-	-1.01444	Down		Down		-		-		-		-		-		-		-		-	-1.21783	Down	-1.03923	Down	-1.0394	Down		-		-		-		-		-		-		-
gene-LOC109703629		-		-		-	-1.22312	Down		-		-		-	-1.01838	Down		-		-		-	1.54152	Up	1.00018	Up		-	1.43112	Up		-	-1.97224	Down	-1.42591	Down		-		-	-1.86338	Down
gene-LOC109703630		-		-		-		-		-		-	1.01535	Up		-		-		-		-		-		-		-		-		-		-		-		-		-		-
gene-LOC109703632		-		-		-		-		-		-		-		-		-		-		-		-		-	-1.07227	Down	-1.31618	Down		-		-		-		-		-		Up
gene-LOC109703636		-		-	-4.00015	-		-	1.54073	-		-	-4.6575	Down		-		-	3.72385	Up	4.38045	Up	4.16555	Up		-	3.7761	Up	5.27872	Up	-4.42238	Down		-	4.06011	Up	-1.11602	Down	-5.54134	Down	-1.48534	-
gene-LOC109703642		-		-		-	5.32041	Up		-		-		-	2.89184	Up		-		-		-		-		-	7.21542	Up		-		-	4.47564	Up	3.22249	Up		-		-	3.89181	-
gene-LOC109703643		-		-		-		-		Up		-		-		-		-		-		-		-		-		-		-		-		-		-	-1.04837	Down		-		Down
gene-LOC109703645		-	-1.78391	Down		Down		-	-2.86862	-		-		-		-	-1.99929	Down		-		-		-		-		-	-1.76596	Down	1.61307	Up	1.37405	Up		-		-	2.68048	Up	2.44942	Down
gene-LOC109703646		-	1.30005	Up	1.21418	Up	1.49329	Up		Up		-		-		-	-1.3981	Down		-		-		-		-	1.02364	Up		-		-		-		-	1.59898	Up	1.52911	Up	1.81065	-
gene-LOC109703647	-1.77961	Down	-2.16549	Down		Down		-		Up		-		-		-		-	1.32399	Up		-		-		-		-		-		-		-		-		-		-		-
gene-LOC109703649		-		-	1.3232	-	2.11117	Up	1.097	Up		-	1.39019	Up	2.17818	Up	1.15576	Up		-		-		-	1.60095	Up	2.37187	Up	1.37353	Up		-	1.39221	Up		-		-		-	1.01729	-
gene-LOC109703650		-		-		-		-		Down		-		-		-		-		-		-		-		-		-		-	1.17511	Up		-		-		-		-		-
gene-LOC109703653	-1.69786	Down	-2.3588	Down	-1.28505	Down	-1.28766	Down		-		-		-		-		-		-		-	-1.78672	Down		-		-		-		-		-		-	-2.11431	Down		-		Down
gene-LOC109703654	-1.10136	Down	-1.29952	Down		Down		-		Up		-		-		-	1.13654	Up		-		-		-		-		-		-	1.12559	Up	1.05663	Up		-	-1.36604	Down		-		-
gene-LOC109703659	2.04758	Up	2.38088	Up		Up	-1.70791	Down		-		-	-1.63698	Down	-3.76524	Down	-1.0987	Down	-5.41493	Down	-3.35684	Down	-3.03282	Down	-4.98031	Down	-7.12444	Down	-4.43944	Down	-1.94105	Down	-4.07563	Down	-2.12141	Down	1.39801	Up		-	-2.67098	Down
gene-LOC109703660		-		-		-		-		-		-		-		-		-		-		-		-		-	-1.64497	Down		-		-	-1.78914	Down		-		-		-	-1.84304	Down
gene-LOC109703664		-		-		-		-		-		-		-		-		-		-		-		-		-		-		-		-		-		-	1.0315	Up		-	1.07908	Up
gene-LOC109703665	5.32936	Up	5.73194	Up	5.31128	Up	5.39479	Up	4.77018	Down		-		-		-		-		-	2.23017	Up	2.62775	Up	2.21818	Up	2.28781	Up	1.67709	Up		-		-		-		-		-		-
gene-LOC109703666		-		-		-		-	-1.02163	-		-		-		-	-1.4189	Down		-		-		-		-		-		-		-	1.00214	Up		-		-	1.0297	Up	1.31175	Up
gene-LOC109703668	3.94027	Up		-	3.7693	-		-		-	-1.72921	Down		-	-4.62539	Down	-2.30997	Down		-	2.45049	Up		-	2.28704	Up		-		-	1.55352	Up		-	-4.43788	Down		-	2.12145	Up		-
gene-LOC109703670	-1.55179	Down		-		-		-		-		-	1.44547	Up	1.56368	Up	1.05048	Up		-		-		-		-		-		-		-		-		-		-		-		-
gene-LOC109703671		-		-		-		-	1.02481	-		-		-		-		-		-		-		-		-		-		-		-		-		-		-		-		-
gene-LOC109703673	-2.40168	Down	-2.45187	Down	-2.15017	Down	-1.28186	Down	-1.137	-		-		-		-	1.24807	Up	2.27815	Up		-		-		-		-		-		-		-		-	-1.33201	Down		-		-
gene-LOC109703674		-		-		-		-		-		-		-	1.03767	Up		-	1.61501	Up	1.16052	Up	1.37871	Up	1.45973	Up	2.19828	Up	1.12354	Up		-		-		-		-		-	1.09252	Up
gene-LOC109703675	-2.09293	Down		-		-		-		-		-		-		-		-	1.98798	Up		-		-		-		-		-		-		-		-		-		-		-
gene-LOC109703676		-		-		-		-		-		-		-		-		-		-		-		-	1.02875	Up	1.01011	Up		-		-		-		-		-		-		-
gene-LOC109703679		-		-	-1.75368	-		-		Up		-	-1.63893	Down		-		-		-		-		-	-1.93849	Down		-		-		-		-		-		-	-2.35767	Down	-1.39943	Down
gene-LOC109703680		-		-		-		-		Down		-		-		-	2.9411	Up		-		-		-		-		-		-		-		-		-	-1.84621	Down	-2.78846	Down	-1.90959	Down
gene-LOC109703685		-		-		-		-		-		-		-		-		-	-1.1503	Down	-1.04918	Down		-		-	-1.20958	Down		-		-		-		-		-		-		-
gene-LOC109703688		-		-	1.06419	-		-		-		-		-		-		-		-		-		-	1.19933	Up		-		-		-		-		-		-		-		-
gene-LOC109703692	-1.43068	Down	-1.98286	Down	-1.87956	Down	-1.66507	Down	-1.06288	-		-		-		-		-	1.419	Up		-		-		-		-		-		-		-		-		-		-		-
gene-LOC109703693		-		-		-		-		Up		-		-		-		-	1.75244	Up		-		-	2.11955	Up	2.0879	Up	1.99243	Up	1.588	Up	1.56677	Up		-	-1.46079	Down		-		-
gene-LOC109703695	-2.01062	Down		-		-		-		Down	2.34343	Up		-		-	2.47335	Up		-	-2.50304	Down		-		-		-		-		-	-1.12525	Down		-		-		-	-1.25706	-
gene-LOC109703699		-	-1.06874	Down		Down		-		Down		-		-		-		-		-		-		-		-		-		-		-		-		-	-1.42822	Down	-1.07731	Down		-
gene-LOC109703701		-		-		-	-1.44052	Down		-		-		-	-1.54674	Down		-		-		-		-		-		-		-		-		-		-		-		-		-
gene-LOC109703704		-		-	1.51506	-	-1.37134	Down		-		-	1.14595	Up	-1.73998	Down		-		-		-		-		-	-2.15711	Down	-1.32942	Down	1.92672	Up		-	-2.8793	Down		-	2.06939	Up		-
gene-LOC109703707	1.77068	Up		-		-		-	1.52837	Down		-	-4.63833	Down	-1.86213	Down		-	-1.7876	Down		-		-	-4.63427	Down	-1.87455	Down		-		-		-		-		-	-4.38102	Down	-1.60634	Down
gene-LOC109703716	-1.28086	Down		-		-		-	1.1616	-	1.10587	Up		-	1.44853	Up	2.42681	Up		-		-		-		-		-		-		-		-		-	-1.33695	Down	-1.4653	Down		-
gene-LOC109703722		-		-	1.68621	-		-		Up		-	1.48399	Up		-		-		-		-		-		-	-1.61875	Down	-1.43057	Down		-		-	-1.97633	Down		-	1.80797	Up		-
gene-LOC109703725		-		-		-		-		-		-		-		-	-1.4139	Down		-		-		-		-		-		-		-		-		-	1.31544	Up		-		-
gene-LOC109703730		-		-		-		-		Up		-		-		-		-		-	-1.26017	Down		-		-		-	-1.11158	Down		-		-		-		-		-		-
gene-LOC109703734	-1.06164	Down		-		-	-1.20472	Down		Down	1.36077	Up		-		-		-		-		-		-		-		-		-		-	-1.51327	Down	-1.2677	Down		-		-		-
gene-LOC109703736	-1.33362	Down	1.17083	Up		Up		-	2.63431	-	2.48476	Up	2.17259	Up		-	3.95131	Up	1.95506	Up		-	3.1289	Up	2.8176	Up		-	4.60157	Up		-	-1.85786	Down	-1.54147	Down	-1.47856	Down	-1.78462	Down	-3.33103	-
gene-LOC109703740	-2.91551	Down		-		-	-1.4059	Down	-3.29785	-	2.47946	Up	2.14666	Up	1.50013	Up		-	1.99055	Up		-	1.58361	Up	1.25179	Up		-	-1.28983	Down		-		-		-	2.86791	Up	2.54045	Up	1.8962	Up
gene-LOC109703742		-	-1.4407	Down		Down		-		Up		-		-		-		-		-		-		-		-		-		-		-		-		-		-		-		-
gene-LOC109703745		-		-	1.18466	-	1.83931	Up	2.13867	-		-	1.4791	Up	2.13426	Up	2.42654	Up	2.97696	Up	2.68346	Up	3.46931	Up	4.18373	Up	4.82179	Up	5.13875	Up		-	1.36287	Up		-	-1.66368	Down		-		-
gene-LOC109703750		-		-		-		-		-		-		-		-		-		-		-		-		-		-	1.1182	Up		-		-		-		-	-1.15873	Down		-
gene-LOC109703756		-		-		-		-	-1.43749	Down		-		-		-		-	1.53538	Up		-	1.57806	Up		-	1.37112	Up		-		-		-		-	1.45889	Up		-	1.27512	Up
gene-LOC109703764	3.53748	Up		-		-		-		Up	-5.45685	Down	-4.2802	Down	-3.51284	Down	-5.02337	Down		-	4.12391	Up		-		-		-		-		-		-		-		-		-		-
gene-LOC109703765		-		-		-		-		-		-		-	1.53197	Up		-		-		-		-		-	2.04769	Up	1.54966	Up		-		-	1.96311	Up		-	-1.44347	Down		-
gene-LOC109703767		-	-2.17797	Down	-1.16321	Down	-1.04359	Down		Down	-2.31524	Down	-1.28748	Down	-1.16782	Down		-		-		-	-1.61155	Down		-		-		-	1.03209	Up	1.14732	Up		-	-1.40336	Down		-		-
gene-LOC109703768	5.75269	Up		-		-		-	5.60707	Down	-4.42934	Down	-4.97551	Down	-4.6702	Down		-	-6.3664	Down		-	-5.01999	Down	-5.56474	Down	-5.27773	Down		-		-		-		-	-4.27703	Down	-4.81911	Down	-4.51189	Down
gene-LOC109703769		-		-		-		-	3.32415	-		-		-		-		-	-3.04855	Down		-	-3.48612	Down	-2.90104	Down	-3.8197	Down		-		-		-		-	-3.78907	Down	-3.1952	Down	-4.0939	Down
gene-LOC109703770	3.75207	Up		-		-		-	5.28186	Up	-3.38185	Down	-3.02551	Down	-2.81675	Down	1.51301	Up	-4.13245	Down		-	-3.73739	Down	-3.38575	Down	-3.19071	Down	1.1623	Up		-		-		-	-4.90077	Down	-4.55501	Down	-4.33725	Down
gene-LOC109703772	1.24267	Up	1.31109	Up	1.99132	Up	2.02756	Up	3.37729	Up		-		-		-	2.11842	Up		-	1.08639	Up	1.15378	Up	1.84524	Up	1.86495	Up	3.23049	Up		-		-		-	-2.08014	Down	-1.38517	Down	-1.34609	Down
gene-LOC109703773	1.85168	Up	1.39523	Up	3.2162	Up	3.1153	Up	3.41898	Down		-	1.3561	Up	1.25568	Up	1.55091	Up	-1.82055	Down		-		-	1.41578	Up	1.29882	Up	1.61843	Up	1.83775	Up	1.73127	Up		-	-2.03804	Down		-		-
gene-LOC109703775	-1.94708	Down		-		-		-		-	2.48248	Up	2.81646	Up	2.44806	Up	1.54724	Up	1.91104	Up		-	2.46853	Up	2.80475	Up	2.42084	Up	1.53673	Up		-		-		-		-		-		-
gene-LOC109703776		-		-		-		-		Up		-		-		-		-		-		-		-		-		-	-1.14086	Down		-		-		-	1.24379	Up		-		-
gene-LOC109703777		-		-		-		-		Down		-		-		-		-		-		-		-		-		-		-		-		-		-	1.2941	Up		-		-
gene-LOC109703779	-1.39075	Down		-		-		-	-2.35137	-		-	1.92926	Up	1.25514	Up		-	1.49852	Up		-	1.04823	Up	2.06502	Up	1.37361	Up		-	1.0226	Up		-		-	1.87977	Up	2.89966	Up	2.22751	Up
gene-LOC109703787	1.90497	Up		-	1.91605	-	3.10417	Up		-		-		-	1.19111	Up	-2.14523	Down		-	2.60807	Up	2.01912	Up	2.6269	Up	3.79849	Up		-		-	1.79035	Up	1.19406	Up		-	2.14019	Up	3.32886	Up
gene-LOC109703788		-		-		-		-		-		-		-		-		-	-2.1592	Down	-1.3513	Down		-	-6.82834	Down	-6.88499	Down	-2.30636	Down	-6.06265	Down	-6.10863	Down		-	1.54487	Up		-		-
gene-LOC109703790	1.54064	Up		-		-	1.19226	Up	-1.20072	Down	-1.00923	Down	-1.02138	Down		-	-2.75877	Down	-1.52424	Down		-		-		-		-	-2.71083	Down		-		-		-	1.73884	Up	1.7303	Up	2.39699	Down
gene-LOC109703791		-	1.15965	Up		Up		-		-	1.48307	Up	1.06771	Up		-		-		-		-		-		-		-		-		-	-1.39532	Down		-	1.35151	Up		-		-
gene-LOC109703792		-	-1.5644	Down	-1.6225	Down	-9.12198	Down		-		-		-	-8.49514	Down		-	1.81821	Up	1.1947	Up		-		-	-7.30046	Down	1.60532	Up		-	-7.53934	Down	-7.4933	Down	-1.35289	Down	-1.39474	Down	-8.89158	Down
gene-LOC109703793	-1.64546	Down	-1.35922	Down	-9.34132	Down	-1.14362	Down		-		-	-7.70657	Down		-		-		-	-1.18904	Down		-	-8.87818	Down		-		-	-7.96477	Down		-	8.20465	Up		-	-8.64745	Down		-
gene-LOC109703796	3.88426	Up		-		-		-		Up	-3.15781	Down	-5.2469	Down	-3.42307	Down	-2.31747	Down		-		-		-		-		-		-		-		-		-		-		-		-
gene-LOC109703797		-		-		-	-3.06059	Down	2.08423	Down		-	-1.52892	Down	-3.68178	Down	1.45404	Up		-		-		-	-1.44323	Down	-3.61279	Down	1.54542	Up	-1.78694	Down	-3.94602	Down	-2.14568	Down	-1.20276	Down	-2.99041	Down	-5.14115	Down
gene-LOC109703798	9.93834	Up		-		-		-	8.51461	-	-7.82454	Down	-6.43173	Down	-8.27736	Down	-1.44206	Down	-9.31466	Down		-	-7.17422	Down	-5.78259	Down	-7.64462	Down		-		-		-		-	-6.39285	Down	-4.99852	Down	-6.84123	Down
gene-LOC109703799	2.40116	Up	1.48832	Up	1.34958	Up	1.28602	Up	3.00299	-		-	-1.06102	Down	-1.12348	Down		-	-2.0878	Down		-		-		-		-		-		-		-		-	-1.53231	Down	-1.65284	Down	-1.71319	Down
gene-LOC109703800		-	1.18085	Up		Up	-3.74116	Down		Down	1.28818	Up		-	-3.61986	Down		-		-		-		-	-1.23543	Down	-4.60558	Down		-	-1.54896	Down	-4.90837	Down	-3.34658	Down	1.00662	Up		-	-3.89606	Down
gene-LOC109703804	2.11578	Up	1.10975	Up	1.9346	Up	1.90972	Up		Down	-1.02865	Down		-		-	-2.30839	Down	-2.08538	Down		-		-		-		-	-2.25194	Down		-		-		-	1.27055	Up	2.11165	Up	2.08961	Up
gene-LOC109703805	1.90438	Up		-		-	1.29608	Up	1.8561	Down	-1.03398	Down		-		-		-	-1.44515	Down		-		-		-		-		-		-		-		-		-		-		Down
gene-LOC109703811		-	1.22189	Up	-6.06063	Up	-7.25065	Down		-		-	-6.87131	Down	-8.05626	Down		-	-2.39566	Down	-1.58784	Down	-1.16842	Down	-8.45611	Down	-9.6444	Down	-1.64401	Down	-7.26746	Down	-8.45932	Down		-		-	-6.79859	Down	-7.98308	Down
gene-LOC109703812	-1.27363	Down	1.48682	Up		Up		-		-	2.7406	Up		-		-	2.05343	Up		-		-		-		-		-		-	-1.90344	Down	-2.41141	Down		-		-	-1.23012	Down	-1.73058	Down
gene-LOC109703813	-1.57322	Down		-	-1.12495	-		-	-1.63881	-	1.56019	Up		-		-		-		-	-1.92534	Down		-	-1.47075	Down	-1.34733	Down	-1.98764	Down	-1.11445	Down		-		-	1.63201	Up		-		-
gene-LOC109703814	-1.28883	Down		-		-		-	-1.13318	-	1.53819	Up		-		-		-		-	-1.47642	Down		-		-	-1.03868	Down	-1.31686	Down		-	-1.10006	Down		-	1.3899	Up		-		-
gene-LOC109703815		-	1.0007	Up	-6.11264	Up	-5.41801	Down		-		-	-6.54258	Down	-5.84827	Down		-	-1.85884	Down	-1.42753	Down		-	-7.95489	Down	-7.27723	Down	-1.94276	Down	-7.09488	Down	-6.40542	Down		-	1.08176	Up	-6.01461	Down	-5.3176	Down
gene-LOC109703816		-		-		-		-		Down		-		-		-		-		-		-		-		-		-	-1.09388	Down		-		-		-		-		-		-
gene-LOC109703821		-		-	-1.46949	-		-		-		-		-		-		-	2.1867	Up		-		-		-		-		-		-		-		-		-		-		-
gene-LOC109703823		-		-		-		-		Down		-		-		-		-	-1.46979	Down	-1.33869	Down	-2.07693	Down	-2.31188	Down	-1.25448	Down	-1.69354	Down		-		-	1.08035	Up		-		-		-
gene-LOC109703825		-		-		-		-	-1.19967	Up		-		-	-1.11724	Down	-1.40107	Down		-		-		-		-	-1.30909	Down	-1.5721	Down	-1.03658	Down	-1.86367	Down		-	2.13514	Up	1.09804	Up		-
gene-LOC109703826		-		-	4.66465	-	5.32763	Up		-		-	8.1267	Up	8.79118	Up		-		-		-		-	8.00604	Up	8.65432	Up		-	6.12283	Up	6.78179	Up		-		-	5.74833	Up	6.41433	-
gene-LOC109703829		-		-	1.83171	-	2.22138	Up	2.13996	-		-	1.88658	Up	2.27783	Up	2.18562	Up	-2.22023	Down	-2.27501	Down	-2.28895	Down		-		-		-	1.92737	Up	2.31244	Up		-	-2.23309	Down		-		-
gene-LOC109703830	-4.94059	Down	-6.94117	Down	-2.7706	Down		-	-7.10754	Up		-		-		-		-		-	-5.93835	Down	-7.93284	Down	-3.75155	Down	-2.38733	Down	-8.08875	Down		-		-		-		-		-		-
gene-LOC109703831		-		-		-		-		Up		-		-		-		-	-3.07051	Down	-3.22846	Down	-7.54099	Down	-4.20039	Down	-2.48936	Down	-7.69668	Down		-		-		-		-		-		-
gene-LOC109703832	2.84546	Up		-	4.9479	-	7.24025	Up		-	-3.75349	Down	2.09267	Up	4.38069	Up	-2.55487	Down	-5.80716	Down	-2.95077	Down	-6.68681	Down		-	1.4323	Up	-5.47886	Down	5.8587	Up	8.14462	Up	2.2964	Up		-	4.63732	Up	6.92451	Up
gene-LOC109703833	2.49434	Up	-4.29575	Down	2.44538	Down	3.64261	Up		-	-6.80953	Down		-	1.13987	Up	-2.97923	Down	-3.42054	Down		-	-7.71241	Down		-		-	-3.87532	Down	6.75805	Up	7.94865	Up	1.20443	Up	-3.84384	Down	2.91428	Up	4.11424	Up
gene-LOC109703836	9.88322	Up		-		-		-		-	-10.2047	Down	-10.0376	Down	-10.0774	Down	-10.3673	Down		-	8.92929	Up		-		-		-		-		-		-		-		-		-		-
gene-LOC109703846	2.66418	Up	-7.40485	Down	-7.25023	Down		-	-7.57183	-	-10.0926	Down	-9.92498	Down	-3.10743	Down	-10.2535	Down	7.10305	Up	9.77871	Up		-		-	6.66885	Up		-		-	6.9847	Up	6.82324	Up		-		-	7.14143	Up
gene-LOC109703847		-	1.01404	Up		Up	1.28965	Up		Down		-		-		-		-	-1.16902	Down		-		-		-		-		-		-		-		-		-		-		-
gene-LOC109703853	-1.54989	Down		-	-5.80487	-	-5.95152	Down		-	1.32403	Up	-4.2589	Down	-4.40809	Down		-	1.88615	Up		-	1.68523	Up	-3.89454	Down	-4.06275	Down	1.26318	Up	-5.57778	Down	-5.73123	Down		-		-	-5.1624	Down	-5.30785	Down
gene-LOC109703855		-		-		-		-		Down		-	1.15408	Up		-		-		-		-		-		-		-		-		-		-		-		-		-		-
gene-LOC109703857	-1.58861	Down		-	-2.82441	-	-1.91089	Down		-		-		-		-		-		-		-		-		-		-		-		-		-		-		-	-2.73094	Down	-1.81516	Down
gene-LOC109703860	-1.35282	Down		-		-		-		Up		-		-		-		-		-		-		-		-		-		-		-		-		-		-		-		-
gene-LOC109703861	-1.56217	Down	-1.11196	Down		Down		-		-		-	1.56516	Up	1.70971	Up	1.01546	Up		-		-		-		-		-		-	1.14336	Up	1.2822	Up		-		-		-		-
gene-LOC109703864	2.21621	Up	-6.89473	Down	-6.73776	Down	-6.77943	Down	-7.05891	Up	-9.1287	Down	-8.96177	Down	-9.00157	Down	-9.29164	Down	-2.58519	Down		-	-9.47421	Down	-9.30676	Down	-9.36335	Down	-9.63058	Down		-		-		-		-		-		-
gene-LOC109703869		-		-	-1.0822	-		-		Up		-		-		-		-		-		-		-		-		-		-		-		-		-		-		-		-
gene-LOC109703870	2.21362	Up	2.45348	Up	3.6463	Up	3.33948	Up		-		-	1.42211	Up	1.11611	Up	-3.02301	Down	-2.81395	Down		-		-		-		-	-3.59184	Down	1.21172	Up		-		-	3.23168	Up	4.44189	Up	4.13707	Up
gene-LOC109703872		-		-		-		-		Down		-		-		-		-		-	-2.52243	Down	-5.33957	Down	-3.15776	Down		-	-5.52518	Down		-	4.89565	Up	2.71749	Up		-		-	5.07892	Up
gene-LOC109703874	-1.35857	Down	-2.01924	Down	-2.39211	Down	-1.23977	Down	-3.65206	-		-	-1.04365	Down		-	-2.31088	Down		-	-1.87072	Down	-2.55008	Down	-2.90265	Down	-1.76775	Down	-4.16784	Down		-		-	1.15788	Up	1.61319	Up	1.26161	Up	2.41443	Up
gene-LOC109703876		-	-1.42289	Down		Down	-5.22503	Down	-4.86855	-		-		-	-4.47012	Down	-4.12083	Down	7.56311	Up	6.80885	Up	6.14427	Up	6.62119	Up		-		-		-	-3.79411	Down	-4.25726	Down	3.43112	Up	3.91111	Up		-
gene-LOC109703879		-		-	-6.80836	-	-6.84927	Down		-		-	-7.61648	Down	-7.65638	Down	-2.12595	Down	-2.05686	Down	-1.25049	Down	-1.48896	Down	-8.85452	Down	-8.91016	Down	-3.36033	Down	-7.35861	Down	-7.40436	Down		-	1.86228	Up		-		-
gene-LOC109703880		-		-		-		-		-	1.06958	Up		-		-		-		-		-		-		-		-		-		-		-		-		-		-		-
gene-LOC109703882	-2.36583	Down	-1.78815	Down	-1.93769	Down	-1.48028	Down	-2.10926	Down		-		-		-		-	2.91113	Up		-		-		-		-		-		-		-		-		-		-		-
gene-LOC109703883	-1.25541	Down		-		-		-		-	1.37721	Up	2.07806	Up	2.01058	Up		-	8.80821	Up	7.56208	Up	8.95436	Up	9.65554	Up	9.57172	Up	7.99067	Up		-		-		-		-	1.66322	Up	1.59757	Up
gene-LOC109703885	-2.21673	Down	-2.23864	Down	-2.53493	Down		-	-2.81466	Down		-		-	1.33594	Up		-	6.67358	Up	4.46364	Up	4.43839	Up	4.14809	Up	5.79047	Up	3.86312	Up		-	1.38058	Up	1.67277	Up		-		-	1.95027	Up
gene-LOC109703886	-1.21975	Down	-1.32894	Down	-1.05496	Down		-	-2.41903	Down		-		-		-	-1.21641	Down	9.43109	Up	8.2205	Up	8.10503	Up	8.39116	Up	8.92356	Up	7.02288	Up		-		-		-	1.07473	Up	1.36493	Up	1.91592	-
gene-LOC109703887		-		-	-1.21109	-		-		Up		-		-		-		-	7.66086	Up	7.57964	Up	6.85243	Up	6.46345	Up	7.83145	Up	6.88567	Up		-		-	1.3886	Up		-		-		Up
gene-LOC109703890	-1.04735	Down		-		-		-	-1.2619	-		-		-	1.1768	Up		-	7.12272	Up	6.08394	Up	6.32034	Up	6.63501	Up	7.26391	Up	5.87334	Up		-		-		-		-		-	1.40381	Up
gene-LOC109703891		-	-7.42818	Down		Down		-	-7.59379	-	-7.41708	Down		-		-	-7.57869	Down		-		-	-8.00638	Down		-		-	-8.16387	Down	8.08146	Up	7.91309	Up		-		-	8.23059	Up	8.06946	-
gene-LOC109703893	-8.37109	Down	-6.08824	Down	-3.92276	Down		-	-8.69188	Down		-		-	8.2821	Up		-	4.3717	Up		-		-		-	4.29196	Up		-		-	6.02085	Up	3.84893	Up		-		-	8.61477	Up
gene-LOC109703894	-4.13986	Down	-7.00739	Down	-7.81357	Down		-	-8.13487	-		-		-	3.67492	Up		-	7.66747	Up		-		-		-	7.2146	Up		-		-	6.56665	Up	7.36803	Up		-		-	7.68583	-
gene-LOC109703900	-1.42901	Down		-	-1.36643	-		-	-1.40832	Down	1.34812	Up		-		-		-	1.51153	Up		-	1.45371	Up		-		-		-	-1.2866	Down		-		-	1.33127	Up		-		-
gene-LOC109703906	2.50251	Up		-	-7.25537	-		-		-	-3.04966	Down	-9.76743	Down	-3.58886	Down	-2.76375	Down	-1.95411	Down		-	-2.47528	Down	-9.19311	Down	-3.03096	Down	-2.18582	Down	-6.70876	Down		-		-		-	-7.00852	Down		-
gene-LOC109703908	3.73698	Up		-		-		-		-	-3.06927	Down	-3.83759	Down	-2.90119	Down	-9.78013	Down		-	2.88959	Up		-		-		-		-		-		-		-		-		-		-
gene-LOC109703912	1.83035	Up		-	-9.8524	-	-1.8255	Down	-9.27933	-	-2.84179	Down	-11.6916	Down	-3.66338	Down	-11.1265	Down		-	2.33002	Up		-	-9.3451	Down	-1.33382	Down	-8.77557	Down	-8.84406	Down		-	8.03473	Up	8.27348	Up		-	7.45965	Up
gene-LOC109703915	1.19728	Up		-	1.02025	-	1.21259	Up		-		-		-		-		-		-		-		-		-		-		-		-		-		-		-		-		-
gene-LOC109703916	1.96709	Up		-		-		-	1.01475	Up	-1.00009	Down	-1.1414	Down	-1.52943	Down		-		-	1.94488	Up		-		-		-		-		-		-		-		-		-		-
gene-LOC109703917	1.68696	Up	-2.09265	Down		Down		-	-1.66149	-	-3.81066	Down	-1.63454	Down	-3.33872	Down	-3.36636	Down		-	3.20005	Up		-		-		-		-	2.17785	Up		-		-		-	1.72854	Up		-
gene-LOC109703918	5.30455	Up		-		-		-		-	-7.56223	Down	-8.12332	Down	-6.16231	Down	-6.45147	Down		-	5.09759	Up		-		-		-		-		-		-		-		-		-		-
gene-LOC109703920	2.32737	Up		-		-	-8.17088	Down	-4.27384	Up	-3.30913	Down	-2.35355	Down	-10.5084	Down	-6.61855	Down		-	2.24687	Up	-1.04483	Down		-	-8.25899	Down	-4.34853	Down		-	-7.19867	Down	-8.14857	Down	3.29906	Up	4.25935	Up		-
gene-LOC109703921		-		-		-		-		-		-		-		-		-	-5.63238	Down		-	-5.93129	Down	-4.855	Down	-6.78183	Down	-5.19097	Down		-		-		-		-		-		-
gene-LOC109703924	-1.02433	Down	-2.65274	Down	-2.62164	Down	-2.90394	Down	-2.76191	-	-1.6504	Down	-1.60665	Down	-1.88818	Down	-1.75414	Down		-		-	-2.20794	Down	-2.16421	Down	-2.46257	Down	-2.30673	Down		-		-		-		-		-		-
gene-LOC109703927	1.14085	Up		-	-1.1077	-		-		-	-1.34377	Down	-2.25788	Down	-1.83357	Down	-1.92565	Down		-		-		-	-1.42595	Down	-1.01798	Down	-1.08872	Down		-		-		-		-		-		-
gene-LOC109703930	8.73863	Up	9.76241	Up	9.27957	Up	9.08278	Up		-	1.00268	Up		-		-	-9.22308	Down		-	8.74712	Up	9.76435	Up	9.29311	Up	9.08133	Up		-		-		-		-	10.2136	Up	9.74715	Up	9.55386	Up
gene-LOC109703931	1.78942	Up	1.62111	Up	1.94898	Up	1.70411	Up		-		-		-		-	-2.07854	Down		-	1.58937	Up	1.41562	Up	1.75559	Up	1.49478	Up		-		-		-		-	1.87732	Up	2.21961	Up	1.97863	Up
gene-LOC109703934		-		-		-		-		Up		-		-		-		-		-		-		-		-		-		-	1.43514	Up		-		-		-	1.16116	Up		-
gene-LOC109703940	1.50071	Up		-		-	1.81247	Up		-		-		-		-	-2.21766	Down		-	1.88345	Up		-		-	2.18483	Up		-		-		-		-		-		-	2.51458	Up
gene-LOC109703942		-		-	-11.4183	-		-	-2.30327	Up		-	-11.2144	Down		-	-2.10648	Down		-		-		-	-11.7921	Down		-	-2.67988	Down	-11.4691	Down		-	11.0411	Up	2.3571	Up	-9.11342	Down	1.92263	Up
gene-LOC109703943	-1.52737	Down	-1.55439	Down	-7.85629	Down	-1.50524	Down	-1.97883	Down		-	-6.33413	Down		-		-		-		-		-	-6.97628	Down		-	-1.10994	Down	-6.28253	Down		-	6.35705	Up		-	-5.87451	Down		-
gene-LOC109703945		-	1.39065	Up		Up		-	-6.63919	-		-		-		-	-7.28673	Down	6.36641	Up	7.00657	Up	7.76075	Up	6.97479	Up	6.68875	Up		-		-	-1.05514	Down		-	8.01369	Up	7.23222	Up	6.96479	Up
gene-LOC109703946		-	1.13052	Up	-1.85529	Up	-4.17554	Down		Up	1.62831	Up	-1.34443	Down	-3.66582	Down	1.47149	Up		-		-		-		-	-3.9155	Down		-	-2.96428	Down	-5.29185	Down		-		-	-2.82037	Down	-5.14001	Up
gene-LOC109703947		-		-		-		-		-		-		-		-		-		-		-		-		-		-		-		-		-		-		-		-	1.50298	Up
gene-LOC109703954		-		-		-		-	-6.58027	-		-		-		-	-6.17092	Down	7.69621	Up	7.27909	Up	7.72467	Up	7.75763	Up	7.73497	Up		-		-		-		-	6.58855	Up	6.6263	Up	6.62141	Up
gene-LOC109703956		-		-	-1.62775	-	-3.46316	Down		-		-	-1.19153	Down	-3.02664	Down		-		-	-1.12091	Down		-	-2.29755	Down	-4.14929	Down		-	-1.8028	Down	-3.64336	Down	-1.82794	Down		-	-1.48209	Down	-3.31501	Down
gene-LOC109703957	1.3495	Up		-		-		-		Down	-1.77684	Down	-1.45676	Down	-1.72099	Down	-1.57966	Down	-1.49781	Down		-	-1.90354	Down	-1.58319	Down	-1.86405	Down	-1.70117	Down		-		-		-		-		-		-
gene-LOC109703964		-	-1.07457	Down		Down		-		Down	-1.41896	Down		-		-		-		-		-		-		-		-		-		-		-		-	-1.08686	Down		-		-
gene-LOC109703965		-		-	-1.02566	-		-	-2.12823	-		-	-1.32923	Down		-	-2.43836	Down		-		-		-	-1.32183	Down		-	-2.42704	Down		-		-		-	1.44454	Up	1.10273	Up	1.48649	Up
gene-LOC109703968		-		-	1.37139	-		-		Up		-		-		-	-1.70877	Down	1.51989	Up	2.29295	Up	1.89612	Up	2.91078	Up	2.25252	Up		-	1.02061	Up		-		-	1.28333	Up	2.29906	Up	1.66335	Up
gene-LOC109703969		-		-		-	-1.13818	Down	-1.18492	-		-	1.15362	Up		-		-		-		-		-		-		-		-	1.29302	Up		-	-1.50265	Down		-	1.55793	Up		-
gene-LOC109703970		-		-		-		-		Down		-		-		-		-		-		-		-	-1.74525	Down		-		-		-		-	1.65378	Up		-		-		-
gene-LOC109703972		-		-		-		-		-		-	-2.11493	Down		-		-		-		-		-	-2.48695	Down		-		-		-		-	2.08994	Up		-		-		-
gene-LOC109703973		-	1.4211	Up		Up	1.13407	Up		Up	1.18479	Up		-		-		-	-1.34763	Down	-1.12382	Down		-	-1.42187	Down		-		-	-1.4917	Down		-	1.23009	Up	1.03157	Up		-		-
gene-LOC109703974	-1.08973	Down	-1.84249	Down	-4.26599	Down	-1.6473	Down		-		-	-3.18498	Down		-		-	1.69669	Up		-		-	-2.56035	Down		-		-	-2.40175	Down		-	2.62721	Up		-	-3.28066	Down		-
gene-LOC109703977	2.42209	Up	1.87987	Up	-1.42105	Up		-		-		-	-3.85075	Down	-2.91112	Down	-3.30377	Down	-1.87274	Down		-		-	-3.28142	Down	-2.35619	Down	-2.72781	Down	-3.28147	Down	-2.34819	Down		-	2.72892	Up		-		-
gene-LOC109703979	1.64201	Up		-		-		-		-		-	-4.95769	Down		-	-1.71536	Down	-2.27433	Down		-		-	-5.57522	Down	-1.57535	Down	-2.32537	Down	-4.24033	Down		-		-		-		-		-
gene-LOC109703982		-		-		-		-		-		-	-1.99826	Down		-	-1.55411	Down		-		-		-	-1.89959	Down		-	-1.44927	Down		-		-		-		-		-		-
gene-LOC109703983	1.93231	Up	1.99728	Up	1.66349	Up		-	2.23946	Up		-		-		-		-	-1.53595	Down		-		-		-		-		-		-		-		-		-		-	-1.10768	Down
gene-LOC109703984		-		-		-		-		-		-		-		-		-	-4.85448	Down	-2.65027	Down	-5.49986	Down	-4.47684	Down	-5.01691	Down	-3.70283	Down		-		-		-		-		-		-
gene-LOC109703985	3.1192	Up	3.26887	Up		Up		-	2.79332	-		-	-1.95985	Down	-2.33526	Down		-	-2.34758	Down		-		-	-1.164	Down	-1.55584	Down		-	-2.08225	Down	-2.46434	Down		-		-	-1.62435	Down	-1.99829	Down
gene-LOC109703989	1.5264	Up	2.17051	Up		Up		-	2.65191	-		-		-		-	1.10961	Up	-2.31285	Down		-		-	-1.40706	Down	-1.55408	Down		-	-1.25839	Down	-1.39701	Down		-		-	-1.75855	Down	-1.88798	Down
gene-LOC109703991	1.92768	Up		-	1.18971	-		-	1.57565	-	-1.55491	Down		-	-1.24766	Down		-		-	1.18621	Up		-		-		-		-		-		-		-	-1.19752	Down		-		Down
gene-LOC109703992		-		-		-		-	-3.18008	-		-		-		-	-3.21666	Down	1.68673	Up	1.71462	Up	1.14024	Up	2.06892	Up	1.78551	Up	-1.48071	Down		-		-		-	2.61501	Up	3.5481	Up	3.28283	Up
gene-LOC109703995		-		-	-10.6656	-	-9.22537	Down		Down		-	-10.0109	Down	-8.56916	Down		-		-		-		-	-10.1818	Down	-8.75585	Down		-	-10.0828	Down	-8.64745	Down		-		-	-10.7329	Down	-9.28978	Down
gene-LOC109703996	1.18537	Up	2.22759	Up	2.03422	Up		-	2.33185	Down	1.02083	Up		-		-	1.12989	Up		-		-	1.25508	Up	1.07336	Up		-	1.3705	Up		-	-1.30208	Down	-1.11414	Down		-		-	-1.4157	Down
gene-LOC109704000		-		-	-2.00693	-	-6.85448	Down		Up		-	-1.48269	Down	-6.32898	Down		-	1.34497	Up		-	1.41272	Up		-	-5.50932	Down		-	-2.05282	Down	-6.90593	Down	-4.83854	Down		-	-1.38447	Down	-6.22891	Down
gene-LOC109704010		-		-		-		-		-	2.21118	Up		-		-		-		-		-	6.22463	Up		-		-	5.7059	Up	-3.8843	Down		-		-		-	-3.37328	Down		-
gene-LOC109704011		-	-1.0095	Down		Down		-		Up		-		-		-		-		-		-	-1.07046	Down		-		-		-		-		-		-	-1.37068	Down		-		-
gene-LOC109704015		-		-		-		-	-5.15613	Up		-		-		-	-5.41497	Down		-		-		-		-		-	-5.17572	Down		-		-		-	5.38547	Up	5.00994	Up	5.31293	Up
gene-LOC109704019		-		-		-		-		Up		-		-		-		-		-	-1.56662	Down	-1.90022	Down	-1.43991	Down	-2.04793	Down	-2.28788	Down		-		-		-		-		-		-
gene-LOC109704020		-		-	1.53266	-		-		-	-4.40638	Down	1.32194	Up		-		-		-		-		-	3.03142	Up	2.25159	Up	2.27921	Up	5.74436	Up	4.97395	Up		-	-4.99495	Down		-		-
gene-LOC109704021	-1.08412	Down	-1.34932	Down		Down		-		Down		-	1.3059	Up	1.20829	Up		-	11.3096	Up	10.2357	Up	9.96179	Up	11.556	Up	11.4419	Up	10.6853	Up	1.59911	Up	1.49493	Up		-		-		-		-
gene-LOC109704024	2.43804	Up	-2.62543	Down	2.41503	Down		-		Up	-5.07923	Down		-	-2.73288	Down	-2.46962	Down	-2.00521	Down		-	-4.62978	Down		-	-2.29299	Down	-2.00863	Down	5.04886	Up	2.35203	Up	-2.69411	Down	-2.62593	Down	2.43056	Up		-
gene-LOC109704025		-	1.63362	Up		Up		-		-		-	-2.80456	Down	-1.92326	Down	-2.46881	Down	-1.73017	Down		-		-	-3.39402	Down	-2.52774	Down	-3.04898	Down	-3.29444	Down	-2.41913	Down		-	2.95049	Up		-		-
gene-LOC109704031	8.63715	Up		-		-		-		Down	-6.1033	Down	-6.93501	Down	-7.87106	Down	-7.26055	Down		-	3.83298	Up		-		-		-		-		-		-		-		-		-		-
gene-LOC109704033	3.59483	Up		-		-		-		Down	-4.92353	Down	-7.19644	Down	-6.27431	Down	-6.56315	Down	-4.18928	Down		-	-5.48625	Down	-7.76012	Down	-6.85571	Down	-7.12151	Down		-		-		-		-		-		-
gene-LOC109704034	2.14118	Up	1.47528	Up	1.40306	Up		-		Down		-		-	-1.07638	Down	-2.77831	Down	-2.74318	Down		-	-1.26101	Down	-1.32269	Down	-1.66843	Down	-3.34857	Down		-		-		-	2.08078	Up	2.02282	Up	1.69638	Up
gene-LOC109704036	1.97657	Up		-		-		-	2.48568	-	-2.34715	Down	-2.02567	Down	-1.38041	Down		-		-		-		-		-		-	1.58354	Up		-		-		-	-2.85357	Down	-2.52492	Down	-1.87808	Down
gene-LOC109704037	-3.27789	Down	-12.6102	Down	-12.4545	Down		-	-3.03219	Down	-9.35618	Down	-9.18871	Down	2.98349	Up		-	12.3086	Up	9.04244	Up		-		-	12.0215	Up	9.28803	Up		-	12.3367	Up	12.1755	Up	-9.59218	Down	-9.42012	Down	2.74975	Up
gene-LOC109704038		-	-7.52947	Down		Down		-		-	-8.06169	Down		-		-		-		-		-	-7.66634	Down		-		-		-	7.43227	Up	8.49072	Up	1.07101	Up	-7.85216	Down		-		-
gene-LOC109704039		-	-5.37445	Down		Down		-		-	-6.29476	Down	-1.76747	Down		-		-		-	1.35387	Up	-4.94009	Down		-	1.24891	Up		-	4.54318	Up	6.1928	Up	1.67052	Up	-5.81919	Down	-1.29021	Down		-
gene-LOC109704040		-		-		-		-		Down	-6.74232	Down	-2.00484	Down		-		-		-		-		-		-		-	1.6615	Up		-		-		-	-7.23778	Down	-2.49684	Down		-
gene-LOC109704043		-	1.13796	Up	1.23475	Up		-	1.12547	Up		-		-		-		-		-	1.23174	Up	1.395	Up	1.50432	Up		-	1.39373	Up		-		-		-		-		-		-
gene-LOC109704049		-	1.26294	Up		Up	-2.03209	Down	-2.25205	-		-		-	-2.28602	Down	-2.51453	Down		-		-		-		-	-2.53498	Down	-2.74183	Down	-1.10908	Down	-3.28172	Down	-2.16103	Down	3.49841	Up	2.38896	Up		-
gene-LOC109704052	-2.52802	Down		-	-1.88948	-		-	-1.5416	Down		-		-		-		-	1.83152	Up		-		-		-		-		-		-		-		-		-		-		-
gene-LOC109704056		-	-7.25929	Down		Down		-		-	-8.12711	Down		-		-		-	8.81583	Up	9.67011	Up		-	8.8057	Up	9.80207	Up	8.96878	Up	7.25291	Up	8.26111	Up	1.01896	Up	-7.41397	Down		-		-
gene-LOC109704059		-		-		-		-		Up		-		-	2.20343	Up	2.18233	Up		-		-		-		-		-		-		-	3.83528	Up	3.6103	Up	-3.82768	Down	-3.59005	Down		-
gene-LOC109704063		-		-		-		-	-1.22837	-		-		-		-		-	1.10575	Up		-		-	1.08013	Up	1.15214	Up		-		-		-		-		-	1.18456	Up	1.27576	Up
gene-LOC109704064	-1.68447	Down		-		-		-		Down	1.25322	Up	1.3698	Up	2.13633	Up	1.42437	Up		-	-1.57227	Down		-		-		-		-		-		-		-		-		-		-
gene-LOC109704065	1.35015	Up	1.33294	Up		Up		-	1.07254	-		-	-1.11873	Down	-1.18791	Down		-	8.81372	Up	10.1713	Up	10.1502	Up	9.06803	Up	8.98221	Up	9.90012	Up	-1.07505	Down	-1.15022	Down		-		-		-		-
gene-LOC109704068		-		-		-		-		-		-	2.88416	Up		-		-		-		-		-	2.31699	Up		-		-	2.16838	Up		-		-		-	3.92214	Up		-
gene-LOC109704069		-	1.6178	Up	1.48656	Up	1.37957	Up	1.51538	-		-		-		-		-		-		-		-		-		-		-		-		-		-		-		-		-
gene-LOC109704072		-	-1.93761	Down		Down	-1.55218	Down	-2.18841	Up	-1.05054	Down		-		-	-1.29714	Down		-		-	-1.91004	Down		-	-1.52744	Down	-2.15274	Down	1.10029	Up		-		-		-	1.33321	Up		-
gene-LOC109704080	9.0281	Up	3.26054	Up	5.29805	Up		-		Up	-5.78276	Down	-3.73839	Down	-8.14797	Down	-7.76495	Down	-9.27366	Down		-	-6.01337	Down	-3.96449	Down	-8.3856	Down	-7.98918	Down	2.0541	Up	-2.35633	Down	-4.39773	Down	1.97158	Up	4.02254	Up		-
gene-LOC109704082		-		-		-		-		-		-		-		-		-	-8.39926	Down	-2.19971	Down	-7.73717	Down	-3.27801	Down	-8.58812	Down	-7.89459	Down		-		-		-		-		-		-
gene-LOC109704085		-		-		-		-	1.07356	Down		-		-		-		-		-		-		-		-		-		-		-		-		-		-		-		-
gene-LOC109704086		-		-		-		-		Up		-		-		-		-		-		-	1.1515	Up		-		-		-		-		-		-		-		-		-
gene-LOC109704087		-	-1.17531	Down		Down		-		Up	-1.3652	Down		-		-		-		-		-	-1.20859	Down		-		-		-	1.91549	Up	2.09817	Up		-	-1.82028	Down		-		-
gene-LOC109704094		-		-	-1.2028	-	-1.11982	Down	-2.72451	Down		-		-		-	-1.746	Down		-		-		-		-		-	-1.93415	Down		-		-		-	2.08484	Up	1.52255	Up	1.60834	Up
gene-LOC109704095	5.80222	Up		-		-		-	4.09827	Up	-5.55303	Down	-6.07856	Down	-5.67191	Down	-1.72165	Down	-5.73955	Down		-	-5.47225	Down	-5.99268	Down	-5.60206	Down	-1.63252	Down		-		-		-	-3.84106	Down	-4.3633	Down	-3.95421	Down
gene-LOC109704096	-1.15008	Down	-1.27268	Down	-10.7934	Down	-1.20735	Down		-		-	-9.65079	Down		-		-		-	-1.23768	Down	-1.36631	Down	-10.875	Down	-1.30325	Down		-	-9.50167	Down		-	9.5935	Up		-	-10.3598	Down		-
gene-LOC109704097	-1.13719	Down	-1.57205	Down	-8.03082	Down		-	-2.10491	Down		-	-6.90298	Down		-		-		-		-	-1.15568	Down	-7.60121	Down		-	-1.67831	Down	-6.43932	Down		-	7.15519	Up		-	-5.92456	Down	1.22566	-
gene-LOC109704098		-	-2.23748	Down		Down		-	-2.09532	Down		-	4.81326	Up	2.96543	Up	2.14002	Up		-		-		-	3.33632	Up		-		-	2.82412	Up		-	-1.85009	Down		-	2.67077	Up		-
gene-LOC109704101		-		-		-		-		-		-		-		-		-	-2.81618	Down		-		-		-		-	-2.8977	Down		-		-		-		-		-		-
gene-LOC109704102		-		-	1.22083	-		-	1.35936	Down		-		-		-		-		-		-		-		-		-	1.11876	Up		-		-		-		-		-		-
gene-LOC109704103		-		-	1.10265	-		-	1.28025	-		-	1.33532	Up		-	1.50531	Up		-		-	1.11119	Up	1.53895	Up		-	1.71446	Up		-		-		-		-		-		-
gene-LOC109704104	-1.34738	Down	-2.1072	Down	-1.35637	Down	-1.22618	Down	-1.80895	Up		-		-		-		-	2.40422	Up	1.06845	Up		-	1.06402	Up	1.17907	Up		-		-		-		-		-		-		-
gene-LOC109704106	-1.37452	Down	-1.33979	Down		Down		-		Down		-		-	1.58234	Up	1.62805	Up	3.36775	Up	1.99483	Up	2.02805	Up	2.58601	Up	3.58119	Up	3.64541	Up		-	1.56737	Up	1.01426	Up	-1.62388	Down	-1.06199	Down		-
gene-LOC109704107		-		-		-	2.86722	Up	2.13379	-		-		-	5.09421	Up	4.3533	Up		-		-		-		-	7.80596	Up	7.08633	Up		-	2.47498	Up	2.52518	Up	-1.74076	Down	-1.78402	Down		-
gene-LOC109704108		-	1.29594	Up		Up		-	-1.09723	-	1.67825	Up		-		-		-		-		-	1.30782	Up		-		-	-1.0777	Down	-1.63675	Down		-		-	2.37916	Up		-	1.62733	Up
gene-LOC109704109		-		-		-		-		-		-		-		-		-	-2.43085	Down		-	-2.60614	Down		-	-2.29456	Down	-2.89155	Down		-		-		-		-		-		-
gene-LOC109704111		-		-		-		-		-		-		-		-		-	-4.77278	Down		-	-6.53706	Down	-6.36976	Down	-6.4267	Down	-7.65439	Down		-		-		-		-		-		-
gene-LOC109704112	2.70548	Up		-		-		-		-	-2.21221	Down	-3.54222	Down	-3.4852	Down	-3.96383	Down	-2.44979	Down		-	-1.92955	Down	-3.26022	Down	-3.2205	Down	-3.676	Down		-		-		-		-		-		Down
gene-LOC109704113	-1.90758	Down	-1.83299	Down	-2.61543	Down	-2.66032	Down	-2.31149	-		-		-		-		-	1.1254	Up		-		-	-1.47144	Down	-1.5329	Down		-		-		-		-		-		-		-
gene-LOC109704116		-	4.49872	Up		Up	3.68979	Up		Up	2.94981	Up		-		-		-		-		-	1.97537	Up		-		-		-	-1.74368	Down		-		-	2.26763	Up		-		-
gene-LOC109704117		-	-1.98724	Down		Down	1.01678	Up		-	-2.1588	Down		-		-		-		-		-	-2.63116	Down		-		-		-	2.04597	Up	3.01685	Up		-	-2.82154	Down		-		Down
gene-LOC109704118		-		-		-		-		-		-		-	2.2202	Up	-9.75453	Down		-	7.42776	Up	6.94206	Up	7.36808	Up	9.64685	Up		-		-	2.72325	Up	2.30283	Up	9.24142	Up	9.67212	Up	11.9712	Down
gene-LOC109704121		-		-		-		-	1.02081	Down		-		-		-		-		-		-		-		-		-		-		-		-		-		-		-		-
gene-LOC109704122	-1.57056	Down		-		-		-	-1.10235	Down	1.72285	Up		-		-		-	6.55466	Up	5.00394	Up	6.74107	Up	6.02034	Up	5.98275	Up	5.47005	Up		-		-		-	1.26072	Up		-		Down
gene-LOC109704124	5.72678	Up	5.06538	Up		Up	4.25122	Up		-		-	-4.51739	Down	-1.4853	Down	-5.69606	Down	-4.44032	Down	1.29982	Up		-	-3.20287	Down		-	-4.37922	Down	-3.82713	Down		-	3.03708	Up	5.00229	Up		-	4.20565	Up
gene-LOC109704128		-		-		-		-		-		-		-		-		-	3.83769	Up	4.09347	Up	3.87329	Up	3.94547	Up	4.54244	Up	3.85482	Up		-		-		-		-		-		Up
gene-LOC109704129		-		-		-		-	-7.94757	Up		-		-		-	-8.07589	Down		-		-		-		-		-	-8.77386	Down		-		-		-	8.1244	Up	8.28544	Up	8.07463	Up
gene-LOC109704130	-1.04276	Down		-		-		-	-8.63236	-	1.22395	Up	1.16284	Up		-	-7.60658	Down		-	-2.00925	Down		-		-	-1.96467	Down	-9.59688	Down		-	-1.17716	Down	-1.10933	Down	8.82005	Up	8.7616	Up	7.64725	Up
gene-LOC109704131		-		-		-		-	-8.09883	-		-		-		-	-7.50397	Down		-	-1.06731	Down		-	-1.15059	Down	-1.04654	Down	-8.55103	Down		-		-		-	7.6882	Up	7.40006	Up	7.52058	Up
gene-LOC109704134		-		-	-1.08163	-	-1.01647	Down		-		-	-1.13759	Down	-1.07134	Down		-		-		-	1.06592	Up		-		-		-	-1.50316	Down	-1.44372	Down		-		-		-		-
gene-LOC109704135	3.5651	Up		-		-	1.11809	Up		Up	-3.26225	Down	-2.95177	Down	-2.45587	Down	-2.91785	Down	-3.41401	Down		-	-3.08582	Down	-2.77533	Down	-2.29655	Down	-2.73731	Down		-		-		-		-		-		-
gene-LOC109704136	1.09793	Up		-		-		-		-		-		-		-		-	-1.08645	Down		-		-		-		-		-		-		-		-		-		-		-
gene-LOC109704137	2.35087	Up		-		-		-		Up	-1.84213	Down	-2.70013	Down	-2.80372	Down	-1.68811	Down	-1.73656	Down		-		-	-2.06172	Down	-2.18229	Down		-		-		-		-		-		-		-
gene-LOC109704138		-	-5.17102	Down		Down	-6.94281	Down		-	-4.97169	Down		-	-6.71778	Down		-	4.87788	Up	4.66652	Up		-	4.85857	Up		-		-	5.15737	Up		-	-6.88666	Down		-		-		-
gene-LOC109704139	-2.5844	Down		-	-1.88041	-		-	-1.0748	Up	2.25944	Up		-	2.8416	Up	1.49066	Up	1.20367	Up		-		-		-	1.47629	Up		-	-1.56088	Down		-	2.15539	Up		-		-	1.34571	Up
gene-LOC109704140	1.02143	Up		-	-2.33	-		-		-	-1.45939	Down	-3.3605	Down	-1.62925	Down	-1.50376	Down	-1.75607	Down		-	-2.17075	Down	-4.07272	Down	-2.35829	Down	-2.21325	Down	-1.89447	Down		-	1.73877	Up		-	-1.86517	Down		-
gene-LOC109704141		-	1.13096	Up		Up		-	-1.48333	Up		-		-		-	-1.77068	Down		-		-		-		-		-	-1.8147	Down		-	-1.20172	Down		-	2.60017	Up	2.394	Up	1.39995	-
gene-LOC109704142	6.28112	Up		-	6.03121	-		-	5.82784	Up	-9.3455	Down		-	-9.79759	Down		-		-	9.02626	Up		-	8.78324	Up		-	8.57692	Up	9.09249	Up		-	-9.53185	Down	-8.886	Down		-	-9.33235	Down
gene-LOC109704144		-		-		-		-		-		-	-1.63912	Down	-1.31463	Down		-		-		-		-		-		-		-	-1.26215	Down		-		-		-		-		-
gene-LOC109704147		-	1.1933	Up	1.21269	Up		-		-		-		-		-		-		-		-		-		-		-		-		-		-		-		-		-		-
gene-LOC109704148	2.70427	Up		-	2.98427	-		-	2.60636	-	-1.51397	Down		-	-7.56008	Down		-	-3.38212	Down		-	-2.16917	Down		-	-8.23027	Down		-	1.79561	Up		-	-7.82358	Down	-1.41525	Down		-	-7.44957	Down
gene-LOC109704149		-		-		-	-10.2426	Down	1.31835	Up		-		-	-10.999	Down		-	-1.71708	Down		-	-1.59969	Down	-1.37247	Down	-11.9623	Down		-		-	-10.3467	Down	-10.5673	Down	-1.21671	Down		-	-11.5573	Down
gene-LOC109704150		-		-		-		-		-		-		-		-		-	-7.7415	Down	-3.24053	Down	-8.03763	Down	-1.52493	Down	-7.92674	Down	-1.71272	Down		-		-		-		-		-		-
gene-LOC109704151		-		-	1.17824	-	-4.86332	Down		-		-		-	-5.27274	Down		-		-		-	-1.36563	Down		-	-5.66652	Down		-	1.76428	Up	-4.28357	Down	-6.03412	Down	-1.48956	Down		-	-5.76611	Down
gene-LOC109704154		-	1.34066	Up	-1.87853	Up	1.15248	Up		-	1.19111	Up	-2.01669	Down	1.0162	Up		-		-		-		-	-2.70519	Down		-	-1.1949	Down	-3.20143	Down		-	3.03847	Up	1.68974	Up	-1.51173	Down	1.52212	Up
gene-LOC109704155	1.76616	Up	1.14883	Up	-3.41606	Up	2.00216	Up		-		-	-5.19089	Down		-	-2.02249	Down	-1.92489	Down		-		-	-5.32819	Down		-	-2.15445	Down	-4.54615	Down		-	5.42523	Up	1.37317	Up	-3.17558	Down	2.24549	Up
gene-LOC109704159	-1.80252	Down	-2.8478	Down	-1.63233	Down		-	-2.01293	-	-1.06828	Down		-	1.28328	Up		-	3.69375	Up	1.89373	Up		-	2.06753	Up	3.17643	Up	1.68134	Up	1.23464	Up	2.35005	Up	1.12908	Up		-		-	1.50568	-
gene-LOC109704162	-1.24845	Down		-		-		-		Down		-		-	1.28307	Up		-	1.86915	Up		-	1.34918	Up	1.47734	Up	1.91286	Up	1.4484	Up		-		-		-		-		-		-
gene-LOC109704165		-		-		-		-	-1.04993	Up		-		-		-		-		-		-		-		-		-		-		-	-1.21731	Down		-	1.39337	Up	1.0708	Up		-
gene-LOC109704167	-1.48048	Down		-		-		-		Down		-	1.54566	Up	1.30967	Up	1.21498	Up		-	-1.11846	Down		-		-		-		-		-		-		-		-		-		-
gene-LOC109704168	2.35251	Up	2.42034	Up	3.49953	Up	2.7305	Up	2.62229	-		-		-		-		-	-2.6576	Down		-		-		-		-		-	1.09494	Up		-		-		-		-		-
gene-LOC109704171		-		-	1.13507	-		-		-		-	1.37376	Up	1.21923	Up	1.10607	Up		-		-		-		-		-		-	2.2804	Up	2.11964	Up		-	-2.01794	Down		-		-
gene-LOC109704173	1.21651	Up	2.32342	Up	2.05398	Up	2.26175	Up	1.81914	Up	1.08524	Up		-	1.03647	Up		-	-1.03586	Down		-	1.2905	Up	1.03363	Up	1.22567	Up		-		-		-		-		-		-		-
gene-LOC109704175		-		-		-		-	1.0838	-		-	-1.10917	Down		-		-	-2.1877	Down	-1.37486	Down	-1.22598	Down	-2.46834	Down	-1.7388	Down	-1.09052	Down	-1.23726	Down		-		-		-	-1.37931	Down		-
gene-LOC109704177	3.78201	Up		-	2.55324	-	4.71317	Up		-	-2.70109	Down	-1.23987	Down		-	-5.59419	Down	-5.58052	Down	-1.79328	Down	-4.48429	Down	-3.02324	Down		-	-7.37337	Down		-	3.62514	Up	2.17193	Up		-	4.34999	Up	6.51228	Up
gene-LOC109704179		-	-1.3993	Down	-1.65824	Down		-	-1.43827	-		-		-		-		-		-		-		-	-1.20772	Down		-		-		-		-		-		-		-		-
gene-LOC109704180	9.85261	Up	10.1228	Up	9.45188	Up		-		-		-		-	-10.632	Down	-9.60079	Down	-9.92532	Down		-		-		-	-10.6955	Down	-9.64289	Down		-	-10.8802	Down	-10.2158	Down	9.838	Up	9.18424	Up		-
gene-LOC109704183	8.50821	Up	8.64279	Up	8.40372	Up		-		-		-		-	-8.70229	Down	-9.88892	Down	-9.8259	Down	-1.31016	Down	-1.18304	Down	-1.40995	Down	-10.0151	Down	-11.1806	Down		-	-8.8164	Down	-8.58281	Down	9.9902	Up	9.76843	Up		-
gene-LOC109704184		-		-		-		-		Down		-	1.14795	Up		-		-	6.80252	Up	6.36895	Up	6.30199	Up	7.53018	Up	6.30625	Up	6.63935	Up	1.23514	Up		-	-1.20384	Down		-		-		-
gene-LOC109704185	1.69207	Up		-	2.31096	-	-7.65075	Down		-	-2.3975	Down		-	-9.35172	Down	-2.44349	Down	-1.43694	Down		-	-2.11666	Down		-	-9.08743	Down	-2.15809	Down	3.01421	Up	-6.95383	Down	-9.95489	Down		-	3.04653	Up	-6.91301	Down
gene-LOC109704186	1.21429	Up	-1.79457	Down	-1.75821	Down	-3.15044	Down	-2.29215	-	-3.02973	Down	-2.9788	Down	-4.37305	Down	-3.52442	Down		-		-	-2.7993	Down	-2.75378	Down	-4.15804	Down	-3.28968	Down		-		-		-		-		-		-
gene-LOC109704187		-		-		-	-8.30486	Down		Up		-		-	-8.70482	Down		-		-		-		-		-	-8.96834	Down		-		-	-8.0853	Down	-8.80483	Down		-		-	-8.17082	Down
gene-LOC109704188		-		-		-		-	-10.3747	-		-		-		-	-10.1562	Down	9.90687	Up	9.6807	Up	9.27025	Up	9.73956	Up	10.3567	Up		-		-	1.10282	Up		-	9.72114	Up	10.1933	Up	10.8296	Up
gene-LOC109704189		-		-		-		-	-7.09271	Down		-		-		-	-7.37249	Down	5.43754	Up	5.70486	Up	5.15313	Up	5.14697	Up	6.13035	Up		-		-		-		-	6.79341	Up	6.7958	Up	7.78087	Up
gene-LOC109704191	10.4238	Up	9.66654	Up		Up	7.0515	Up	10.1729	-		-	-7.35892	Down	-3.3827	Down		-	-13.1811	Down	-2.74583	Down	-3.50999	Down	-10.0867	Down	-6.12919	Down	-2.99574	Down	-6.57392	Down	-2.60033	Down	3.98002	Up		-	-7.09701	Down	-3.11671	Down
gene-LOC109704193	2.05045	Up	1.36897	Up		Up	1.87401	Up		Up		-	-2.56888	Down		-	-8.71332	Down		-	1.33879	Up		-		-	1.15244	Up	-7.35484	Down	-1.85999	Down		-	2.39099	Up	7.99938	Up		-	8.52367	Up
gene-LOC109704194		-	1.17625	Up		Up		-		Up		-		-		-		-		-		-	1.68079	Up	1.16076	Up	1.18866	Up	1.18136	Up		-		-		-		-		-		-
gene-LOC109704196	1.65291	Up		-		-	1.43133	Up	-8.65564	-		-	-2.13357	Down		-	-10.3256	Down		-	1.15761	Up		-		-		-	-9.14935	Down	-1.26832	Down		-	1.90651	Up	9.45526	Up	8.1879	Up	10.0902	Up
gene-LOC109704205		-		-		-		-		Down		-		-		-		-	-1.36946	Down		-		-	-1.19684	Down		-	-1.63087	Down		-		-		-		-		-		-
gene-LOC109704207		-	-1.882	Down	-1.3581	Down	-1.1961	Down	-1.28234	Up	-1.26886	Down		-		-		-		-		-	-2.20315	Down	-1.67105	Down	-1.52289	Down	-1.59917	Down		-		-		-		-		-		-
gene-LOC109704208		-	-1.73879	Down		Down		-		Down	-1.61594	Down		-		-		-		-		-	-3.06407	Down		-		-		-	2.13407	Up	2.28085	Up		-	-2.40554	Down		-		-
gene-LOC109704209		-		-		-		-		Up		-		-		-		-	1.0285	Up		-	1.10029	Up		-		-	1.53925	Up		-		-		-		-		-	-1.23911	Down
gene-LOC109704210	1.28407	Up		-		-		-		-		-	-2.12443	Down	-1.22639	Down		-		-	1.17356	Up		-		-		-		-	-1.41429	Down		-		-		-	-1.29539	Down		-
gene-LOC109704212		-		-	3.07181	-		-		-		-	1.44919	Up		-		-		-		-		-	3.02819	Up		-		-	1.67447	Up		-	-3.34485	Down		-	7.43436	Up		-
gene-LOC109704214	3.08618	Up		-	2.34282	-		-	2.24057	-	-1.68922	Down		-	-1.91916	Down		-		-		-		-		-		-		-		-		-		-		-		-		-
gene-LOC109704215		-	-7.43511	Down		Down		-		Down	-8.23159	Down	-1.07151	Down	-1.24599	Down		-	6.70757	Up	7.49012	Up		-	6.43451	Up	6.24456	Up	7.22084	Up	7.16665	Up	6.98655	Up		-	-7.94812	Down		-		-
gene-LOC109704217		-		-		-		-		-		-		-		-		-		-		-		-	5.63162	Up		-		-	5.93644	Up		-		-		-		-		Up
gene-LOC109704221	3.0023	Up	3.7537	Up		Up		-	3.43344	Up		-	-3.88733	Down	-3.20116	Down		-	-2.70693	Down		-		-	-3.56537	Down	-2.89644	Down		-	-4.61293	Down	-3.93326	Down		-		-	-4.31004	Down	-3.62187	Down
gene-LOC109704225		-	-6.26905	Down	1.69709	Down	1.44397	Up		-	-6.79533	Down	1.18502	Up		-		-		-		-	-5.88735	Down	2.09377	Up	1.82497	Up		-	7.98396	Up	7.72484	Up		-	-6.61641	Down	1.36797	Up	1.11782	Up
gene-LOC109704226	1.03378	Up	-9.23592	Down	1.76368	Down	1.61823	Up		Down	-10.2915	Down		-		-	-1.45585	Down		-	1.36228	Up	-8.91347	Down	2.09835	Up	1.93671	Up		-	11.0182	Up	10.8674	Up		-	-8.84605	Down	2.16981	Up	2.02686	Up
gene-LOC109704227		-	-1.39406	Down		Down		-		-	-1.33687	Down		-	1.02158	Up		-		-		-	-1.25831	Down		-	1.08518	Up		-	1.78271	Up	2.35765	Up		-	-1.3742	Down		-		-
gene-LOC109704228	3.40765	Up	4.71303	Up	5.12717	Up	4.65321	Up		-	1.28256	Up	1.70939	Up	1.23595	Up	-1.90902	Down		-		-		-		-		-		-		-		-		-	3.18315	Up	3.61435	Up	3.14194	Up
gene-LOC109704230	-1.45373	Down	-5.50477	Down		Down		-		Up	-4.06883	Down	1.28474	Up	1.16713	Up	1.37766	Up		-		-	-4.40738	Down		-		-	1.05264	Up	5.36605	Up	5.24617	Up		-	-5.46873	Down		-		-
gene-LOC109704232	8.55126	Up	8.75688	Up		Up		-	8.82331	-		-	-7.74507	Down	-8.74669	Down		-	-9.08267	Down		-		-	-8.25132	Down	-9.2695	Down		-	-7.92251	Down	-8.93013	Down		-		-	-8.00647	Down	-9.00625	Down
gene-LOC109704236	8.23627	Up	7.35879	Up	8.03497	Up	7.87313	Up		Up		-		-		-	-9.61583	Down		-	10.1013	Up	9.21787	Up	9.90791	Up	9.72949	Up		-		-		-		-	8.70538	Up	9.39968	Up	9.23948	Up
gene-LOC109704238	-1.30936	Down	-4.07411	Down	-2.78633	Down	-1.22606	Down	3.18777	-	-2.77746	Down	-1.48376	Down		-	4.4793	Up	2.23736	Up		-	-1.83405	Down		-		-	5.42817	Up	1.30161	Up	2.85495	Up	1.56642	Up	-7.27747	Down	-5.97369	Down	-4.40965	Down
gene-LOC109704243		-	-1.45651	Down	-1.17159	Down		-	-1.31076	Down		-		-		-		-		-		-		-		-		-		-		-		-		-		-		-		Down
gene-LOC109704247	4.6332	Up		-	5.03934	-		-		-	-4.33044	Down		-	-4.8232	Down		-		-		-		-		-		-		-	4.75067	Up		-	-5.2166	Down		-	1.92031	Up		-
gene-LOC109704250		-		-		-		-	1.12067	-		-		-		-	1.23435	Up		-		-		-		-		-		-		-		-		-	-1.46033	Down	-1.77619	Down	-1.15526	Down
gene-LOC109704252		-		-		-		-		Down		-	-2.32729	Down	-3.05209	Down		-	-2.31264	Down		-	-1.13096	Down	-3.0482	Down	-3.78465	Down	-2.21596	Down	-1.90611	Down	-2.63219	Down		-		-		-		-
gene-LOC109704254		-		-		-		-		Down		-		-		-		-	-4.88355	Down	-8.20051	Down	-8.36172	Down	-8.19417	Down	-7.28825	Down	-5.07437	Down		-		-		-		-		-		-
gene-LOC109704255		-		-		-		-		Down		-		-	2.3784	Up	2.27847	Up		-		-		-		-	2.78106	Up	2.70744	Up		-	2.02388	Up		-	-1.93836	Down		-		-
gene-LOC109704257	-1.06563	Down		-		-		-	-1.73988	-		-	1.08334	Up	1.32879	Up		-		-		-		-		-		-	-1.65054	Down		-		-		-	1.5614	Up	1.76788	Up	2.01492	Up
gene-LOC109704258	-1.78337	Down		-	-1.23546	-		-	-1.32112	-	1.41959	Up		-	1.36793	Up		-	1.36295	Up		-	1.02126	Up		-		-		-		-		-		-		-		-		-
gene-LOC109704260	8.21662	Up		-		-		-		-	-2.04295	Down	-3.42253	Down	-6.55134	Down	-8.7013	Down	-8.37445	Down		-	-2.18298	Down	-3.55956	Down	-6.70435	Down	-8.83622	Down		-		-		-		-		-		-
gene-LOC109704261	1.53926	Up	1.70282	Up		Up		-	2.11166	Down		-		-	-1.90243	Down		-	-3.85284	Down	-2.30621	Down	-2.14501	Down	-2.78293	Down	-4.20822	Down	-1.72952	Down		-	-2.04454	Down	-1.40246	Down		-	-1.05652	Down	-2.46049	Down
gene-LOC109704262	5.38753	Up		-		-		-		Down	-5.43079	Down	-3.26108	Down	-8.64786	Down	-5.23127	Down	-5.8021	Down		-	-5.82254	Down	-3.65226	Down	-9.05516	Down	-5.61786	Down		-		-		-		-		-		-
gene-LOC109704263		-	-1.60691	Down		Down		-	-7.37883	-	-1.90803	Down	-1.02486	Down	-1.25849	Down	-7.67755	Down	-1.72072	Down	-1.43147	Down	-3.32638	Down	-2.44339	Down	-2.69287	Down	-9.09223	Down		-		-		-	5.75685	Up	6.64318	Up	6.41272	Up
gene-LOC109704266	6.41937	Up		-		-		-		-	-7.70265	Down		-		-	-7.86515	Down		-	7.38959	Up		-		-		-		-		-		-		-		-		-		-
gene-LOC109704267	1.23998	Up	1.27245	Up		Up		-	1.18069	-		-	-1.81419	Down	-1.39083	Down		-	1.21941	Up	2.46466	Up	2.49205	Up		-	1.07596	Up	2.40922	Up	-1.81862	Down	-1.40085	Down		-		-	-1.74423	Down	-1.31873	Down
gene-LOC109704268		-	6.21683	Up		Up		-		-		-		-		-		-		-		-		-		-		-		-	-2.8858	Down	-6.39124	Down		-	3.50944	Up		-		-
gene-LOC109704269		-	1.04338	Up		Up		-		Down		-		-		-		-		-		-		-		-	-1.38388	Down		-		-	-1.54464	Down		-		-		-		-
gene-LOC109704270		-		-	-1.14892	-		-		-		-		-		-	1.49961	Up		-		-		-		-		-	1.75496	Up		-		-		-	-1.59676	Down	-1.98558	Down	-1.18377	Down
gene-LOC109704271	-1.57455	Down	-1.09968	Down	-1.33531	Down		-		-		-		-	1.30639	Up	1.04368	Up		-		-		-		-		-		-		-		-	1.08282	Up		-		-		-
gene-LOC109704275		-		-		-		-	1.0205	Down		-		-		-	1.12619	Up		-		-		-		-	1.10532	Up	1.53139	Up		-		-	1.21933	Up	-1.37639	Down	-1.626	Down		-
gene-LOC109704277		-		-		-		-		-		-		-	-1.33183	Down	-1.69732	Down		-		-		-		-	-1.55813	Down	-1.90282	Down		-		-		-	1.09674	Up		-		-
gene-LOC109704279	3.30699	Up		-		-		-		-	-3.22868	Down		-	-2.36456	Down	-2.47807	Down		-	3.1395	Up		-		-		-		-		-		-		-		-		-		-
gene-LOC109704280		-		-		-		-		Down		-		-		-		-	-1.21921	Down	-1.59329	Down		-		-	-1.43517	Down	-1.37905	Down		-		-		-		-		-		-
gene-LOC109704282	-1.28765	Down		-	1.11178	-		-		-		-	2.39279	Up	1.39684	Up		-	1.58714	Up		-		-	2.71209	Up	1.70233	Up		-	1.85651	Up		-		-		-	1.95698	Up		-
gene-LOC109704284		-		-		-		-		-		-		-		-		-	-2.59674	Down	-3.12374	Down	-2.85319	Down	-2.08006	Down		-	-3.63222	Down		-		-		-		-		-		-
gene-LOC109704285	-1.40993	Down	-2.18055	Down	-9.01182	Down	-1.32438	Down	-1.9477	-		-	-7.60945	Down		-		-	1.74641	Up		-		-	-7.25969	Down		-		-	-6.82143	Down		-	7.69428	Up		-	-7.06497	Down		-
gene-LOC109704287	-4.35551	Down	-2.48442	Down	-1.21742	Down		-	-2.95631	Down		-	3.13674	Up	4.48298	Up		-		-		-		-		-		-		-	1.28671	Up	2.63216	Up	1.36186	Up		-	1.74153	Up	3.09756	Up
gene-LOC109704288		-		-	2.5638	-	2.34813	Up	4.48373	-		-		-		-	3.27574	Up		-		-		-	3.3401	Up	3.10676	Up	5.24219	Up	1.4634	Up	1.24254	Up		-	-3.37723	Down	-1.92462	Down	-2.13387	Down
gene-LOC109704289		-		-		-		-		-		-		-		-	-2.10031	Down		-		-		-		-		-		-		-		-		-		-		-		-
gene-LOC109704292	4.8506	Up	3.31135	Up	4.0902	Up		-	2.69769	Up	-1.55975	Down		-	-4.28251	Down	-2.16819	Down	-3.35501	Down	1.50387	Up		-		-	-2.78138	Down		-		-	-2.72297	Down	-3.50776	Down		-	1.39138	Up	-2.11997	Down
gene-LOC109704293	1.01749	Up		-		-		-	1.12789	-		-		-		-		-		-		-		-		-		-		-		-		-		-		-		-		-
gene-LOC109704294		-	2.97104	Up		Up		-	3.94869	-	1.40955	Up		-		-	2.39569	Up		-		-	6.18767	Up		-		-	7.17591	Up		-	-2.214	Down		-		-	-1.77135	Down	-3.2041	-
gene-LOC109704299	2.18157	Up		-		-		-		-		-		-	-6.68925	Down	-6.97848	Down		-		-		-		-		-		-		-		-		-		-		-		Up
gene-LOC109704300		-		-	-6.5929	-	-3.41438	Down	-3.84898	Down		-	-7.11791	Down	-3.93984	Down	-4.38239	Down		-		-		-	-7.49128	Down	-4.32729	Down	-4.74915	Down	-6.50693	Down	-3.33317	Down		-	3.76796	Up		-		-
gene-LOC109704303	3.19448	Up	2.56052	Up	2.82567	Up	2.12563	Up	1.06488	Down		-		-	-1.07801	Down	-2.14716	Down	-1.51701	Down	1.68657	Up	1.04261	Up	1.31975	Up		-		-		-		-		-	1.48045	Up	1.76195	Up	1.06484	Down
gene-LOC109704308	1.47124	Up		-		-		-		Down	-1.19315	Down	-2.57451	Down		-	-1.62719	Down		-		-		-		-		-		-		-		-	1.80213	Up		-		-		-
gene-LOC109704310		-	1.39351	Up		Up	1.22139	Up	-9.87819	-	1.32269	Up		-	1.16366	Up	-9.94485	Down		-		-	1.27345	Up		-	1.09906	Up	-9.99039	Down	-1.34417	Down		-	1.198	Up	11.2568	Up	9.91055	Up	11.1034	Up
gene-LOC109704312		-		-		-	1.08512	Up	-4.49535	Down	1.3402	Up		-	1.89044	Up	-3.69986	Down		-	-1.13967	Down		-		-		-	-4.81624	Down		-		-	1.09682	Up	5.02776	Up	4.49222	Up	5.58303	Up
gene-LOC109704313		-	2.04792	Up		Up	1.70221	Up	-7.86364	-	1.99313	Up		-	1.66005	Up	-7.91716	Down		-		-	1.95861	Up		-	1.61018	Up	-7.94566	Down	-1.69656	Down		-	1.37702	Up	9.8961	Up	8.19573	Up	9.56964	Down
gene-LOC109704315		-		-	-6.74448	-		-		Down		-	-6.29375	Down		-		-		-		-		-	-7.1329	Down	-1.15955	Down	-1.1677	Down	-7.1167	Down	-1.13254	Down	5.9964	Up	1.15291	Up	-5.96554	Down		-
gene-LOC109704318		-		-	1.64937	-	1.02608	Up	-1.59385	-		-		-		-	-2.58206	Down	3.47634	Up	4.4571	Up	4.29686	Up	5.14146	Up	4.50259	Up	1.89388	Up		-		-		-	2.39654	Up	3.24443	Up	2.62374	Up
gene-LOC109704321	1.36453	Up		-		-		-		-	-1.34341	Down		-		-	-1.13271	Down		-	1.08622	Up		-		-		-		-		-		-		-		-		-		Up
gene-LOC109704327		-		-		-		-		Down		-	-1.55656	Down		-		-		-	2.95879	Up	2.73865	Up		-		-		-		-		-		-		-		-		-
gene-LOC109704330		-		-		-		-	-4.78005	-		-		-	1.53754	Up	-4.14275	Down		-	-1.30844	Down		-	-1.27015	Down		-	-5.42457	Down		-	1.1529	Up	1.52223	Up	4.51714	Up	4.15713	Up	5.68693	Up
gene-LOC109704332	-2.73641	Down	1.36971	Up		Up	-2.40064	Down	1.3618	-	4.08398	Up		-		-	4.08233	Up	2.64996	Up		-	4.02103	Up		-		-	4.02275	Up	-2.32773	Down	-3.7567	Down		-		-	-2.33961	Down	-3.76091	Down
gene-LOC109704333		-		-		-		-		Up		-		-		-		-		-		-		-		-		-		-	1.41914	Up		-		-		-		-		-
gene-LOC109704334	-1.03739	Down		-		-		-	-1.43166	-	1.16508	Up	1.88162	Up	1.44223	Up		-	2.72482	Up	1.69846	Up	2.88278	Up	3.59875	Up	3.1423	Up		-		-		-		-	1.5653	Up	2.2862	Up	1.84876	Up
gene-LOC109704335		-		-		-		-		-		-		-		-		-	2.87685	Up	1.89908	Up	2.40497	Up	2.66353	Up	2.73964	Up	2.17336	Up		-		-		-		-		-		-
gene-LOC109704336		-		-	1.08388	-		-	1.64694	-		-	1.17314	Up		-	1.72754	Up		-		-		-		-		-		-		-		-		-	-1.44644	Down		-		-
gene-LOC109704337	4.33415	Up		-	1.66868	-	1.07977	Up		-	-4.35613	Down	-2.67702	Down	-3.26539	Down	-3.89238	Down	-4.7228	Down		-	-4.72556	Down	-3.04698	Down	-3.65016	Down	-4.25955	Down	1.68495	Up	1.09166	Up		-		-	1.20946	Up		-
gene-LOC109704338		-		-		-		-	-1.49833	-		-		-	1.38208	Up		-		-		-		-	1.05732	Up	1.68642	Up		-	1.06719	Up	1.70525	Up		-		-	1.57314	Up	2.2205	Up
gene-LOC109704339	-6.39822	Down	-5.68713	Down	-2.04956	Down		-		-		-		-	6.09991	Up		-		-	-5.68479	Down	-5.01619	Down		-		-		-		-	5.41482	Up	1.76623	Up		-		-		-
gene-LOC109704341	7.24708	Up		-		-	6.97515	Up		-	-7.56646	Down		-		-	-7.7305	Down		-	7.25423	Up		-		-	6.97427	Up		-		-	7.28919	Up		-		-		-	7.44597	Up
gene-LOC109704342		-		-		-		-		Down		-		-		-		-	1.45507	Up	1.42589	Up		-	1.57971	Up	1.95153	Up		-		-	1.16701	Up		-		-		-		-
gene-LOC109704344	2.41584	Up	-2.80255	Down	-2.721	Down		-	1.70268	Down	-5.23833	Down	-5.15193	Down	-2.22733	Down		-	-2.7306	Down		-	-5.53686	Down	-5.4415	Down	-2.53573	Down		-		-	3.01522	Up	2.9271	Up	-4.51936	Down	-4.42678	Down	-1.50061	Down
gene-LOC109704345	2.03594	Up		-		-		-	1.7748	Down	-3.80265	Down	-3.46859	Down	-1.86299	Down		-	-2.32636	Down		-	-4.06226	Down	-3.73204	Down	-2.14333	Down		-		-		-		-	-3.53124	Down	-3.1961	Down		-
gene-LOC109704346		-		-		-		-		Up		-		-		-		-		-		-		-		-		-		-		-		-		-	1.2333	Up	1.04015	Up	1.05345	Up
gene-LOC109704347		-		-		-		-	-9.01999	Down		-	1.01463	Up		-	-8.29796	Down	6.70189	Up	5.97481	Up	5.93526	Up	7.0031	Up	6.51436	Up		-	1.08258	Up		-		-	8.23016	Up	9.30699	Up	8.83621	Up
gene-LOC109704349	6.3943	Up	5.31675	Up	3.22192	Up	3.25991	Up	4.91917	Up	-1.09615	Down	-3.18118	Down	-3.14149	Down	-1.49126	Down	-3.70816	Down	2.69276	Up	1.6108	Up		-		-	1.22394	Up	-2.07753	Down	-2.04352	Down		-		-	-1.6973	Down	-1.65642	Down
gene-LOC109704352		-		-		-	2.96992	Up	2.62179	-		-		-	3.771	Up	3.41457	Up		-	-1.73602	Down		-		-	2.03017	Up	1.69326	Up		-		-	2.9988	Up		-	-2.64445	Down		-
gene-LOC109704353	-1.15986	Down	-1.19725	Down		Down		-	-1.06291	-		-	1.18291	Up	1.10831	Up		-		-	-1.37578	Down	-1.41848	Down		-		-	-1.27529	Down	1.24763	Up	1.16732	Up		-		-	1.09587	Up	1.02358	Up
gene-LOC109704354		-		-		-		-	7.07862	-		-		-		-	6.30595	Up		-		-		-		-		-	2.26257	Up		-		-		-	-8.35678	Down	-2.20278	Down	-8.22254	Up
gene-LOC109704358		-	-1.28748	Down		Down		-		-	-1.33923	Down		-		-		-	1.08316	Up		-		-		-		-		-		-		-		-		-		-		-
gene-LOC109704359	1.45345	Up	-7.16101	Down	1.52911	Down	2.26586	Up	-4.46546	Up	-8.63323	Down		-		-	-5.93673	Down	-2.27212	Down		-	-9.43217	Down		-		-	-6.73022	Down	8.70699	Up	9.43889	Up		-		-	5.99644	Up	6.73754	Up
gene-LOC109704360		-	-6.7865	Down	1.14323	Down	1.33297	Up	-5.45259	-	-6.73908	Down	1.20498	Up	1.39609	Up	-5.39733	Down	-1.00065	Down	-1.06205	Down	-7.78331	Down		-		-	-6.44131	Down	7.94451	Up	8.12925	Up		-		-	6.59772	Up	6.79091	Up
gene-LOC109704364		-		-	-1.54452	-	-1.50889	Down		-		-	-2.36132	Down	-2.32554	Down		-	-1.13547	Down		-	-1.06694	Down	-2.66463	Down	-2.64519	Down		-	-1.58998	Down	-1.56102	Down		-		-	-1.6907	Down	-1.65343	Down
gene-LOC109704366	1.8445	Up	1.95683	Up	-1.88232	Up	3.13614	Up	-2.33977	-		-	-3.73425	Down	1.28267	Up	-4.20024	Down		-	2.06227	Up	2.16667	Up	-1.66143	Down	3.34576	Up	-2.12226	Down	-3.8187	Down	1.18953	Up	5.02237	Up	4.28302	Up		-	5.47758	Up
gene-LOC109704368		-	3.00749	Up		Up		-		-	2.39191	Up		-		-		-		-		-	2.44878	Up		-		-		-	-2.13943	Down	-2.18024	Down		-	4.10391	Up		-		-
gene-LOC109704369		-		-	-2.03887	-		-	1.58201	-		-	-2.20968	Down		-	1.40376	Up	1.6966	Up	1.86849	Up	1.87873	Up		-	1.78936	Up	3.29586	Up	-2.19596	Down		-	2.13626	Up	-1.42197	Down	-3.62001	Down	-1.4882	Down
gene-LOC109704373		-		-		-		-	-1.12574	-		-		-		-	-1.28481	Down		-		-		-		-	-1.45098	Down	-1.67035	Down		-		-		-	1.15104	Up		-		-
gene-LOC109704375	9.50873	Up		-	9.06231	-	9.26936	Up		Down	-10.7941	Down		-		-	-10.9553	Down		-	10.4796	Up		-	10.0383	Up	10.2296	Up		-	10.3434	Up	10.5457	Up		-		-	10.4923	Up	10.7023	Up
gene-LOC109704376	4.67858	Up		-	2.16688	-	2.77573	Up		-	-11.5606	Down	-2.52216	Down	-1.91076	Down	-5.29264	Down	-2.55528	Down	2.13274	Up	-9.41599	Down		-		-	-3.14591	Down	9.04556	Up	9.64976	Up		-		-	2.7683	Up	3.37881	Down
gene-LOC109704377		-		-		-	3.10688	Up		Down		-		-	1.28438	Up		-		-		-		-		-	2.06126	Up		-		-	5.75062	Up		-		-		-	4.31555	Up
gene-LOC109704379		-	-5.35876	Down	1.09313	Down	-5.55233	Down		Up	-5.25319	Down	1.21301	Up	-5.43192	Down		-	7.96137	Up	7.84351	Up		-	9.06973	Up		-	8.43333	Up	6.46922	Up		-	-6.63821	Down	-5.83543	Down		-	-6.01042	Down
gene-LOC109704384		-		-	8.02801	-	7.19548	Up		-		-	1.69171	Up		-		-	-7.7344	Down		-	-8.03508	Down		-		-	-8.19253	Down	8.34834	Up	7.50966	Up		-		-	8.49711	Up	7.66658	Up
gene-LOC109704386	2.04025	Up	-3.98848	Down	-3.14615	Down	-3.73201	Down		-	-6.04067	Down	-5.19551	Down	-5.78124	Down	-2.65794	Down		-	1.84462	Up	-4.19048	Down	-3.33078	Down	-3.93088	Down		-		-		-		-	-3.40976	Down	-2.54701	Down	-3.12901	Down
gene-LOC109704387	10.6669	Up	10.0519	Up	9.0515	Up	9.98355	Up	9.73092	-		-	-1.62668	Down		-		-		-	9.714	Up	9.09222	Up	8.10331	Up	9.02061	Up	8.78154	Up		-		-		-		-		-		-
gene-LOC109704390	4.86124	Up		-		-		-		-	-2.79673	Down	-2.60422	Down	-1.93953	Down	-2.64392	Down	-4.66907	Down		-	-2.58795	Down	-2.39266	Down	-1.74535	Down	-2.42942	Down		-		-		-		-		-		-
gene-LOC109704391	4.50919	Up		-	3.69521	-		-		Up	-5.40794	Down		-	-4.19901	Down	-10.0996	Down	-2.82977	Down	1.68845	Up	-3.71716	Down		-	-2.50948	Down	-8.38809	Down	4.58771	Up		-	-3.3678	Down		-	9.26846	Up		-
gene-LOC109704394		-	-1.27467	Down		Down		-	-7.36623	Up		-		-		-	-6.9717	Down	7.86018	Up	7.4569	Up	6.59159	Up	7.19322	Up	7.51459	Up		-		-		-		-	6.07894	Up	6.68493	Up	7.0252	Up
gene-LOC109704395		-		-		-		-	-6.45491	-		-		-		-	-6.82992	Down	6.94854	Up	7.31445	Up		-		-	6.60086	Up		-		-		-		-		-		-	6.11163	Up
gene-LOC109704399	-1.47059	Down		-		-		-		Up		-	1.57446	Up	1.35869	Up		-		-		-		-		-		-		-		-		-		-		-		-		-
gene-LOC109704401		-		-		-		-		Up		-	1.45343	Up	1.09178	Up	1.54358	Up	-2.78313	Down	-3.89593	Down	-3.18213	Down	-2.42374	Down	-2.80188	Down	-2.32823	Down		-		-		-		-		-		-
gene-LOC109704404		-	1.62969	Up	1.19884	Up		-	1.10646	-	1.43437	Up	1.015	Up		-		-		-		-		-		-		-		-		-		-		-		-		-		-
gene-LOC109704410		-		-		-		-		-		-		-		-		-	-6.93081	Down	-4.20342	Down	-7.22682	Down	-7.06075	Down	-7.1166	Down		-		-		-		-		-		-		-
gene-LOC109704418		-	1.08892	Up		Up		-		Up		-		-		-		-	10.1715	Up	10.8069	Up	11.2631	Up	10.1622	Up	10.3352	Up	10.8001	Up	-1.09567	Down		-		-		-		-		-
gene-LOC109704419		-		-		-		-		-		-		-		-		-	8.79142	Up	8.82065	Up	9.2652	Up	8.89783	Up	8.69606	Up	8.76646	Up		-		-		-		-		-		-
gene-LOC109704420		-	2.02912	Up		Up		-	1.23254	-	1.1171	Up		-		-		-	7.23275	Up	8.13289	Up	9.26564	Up	8.01366	Up	7.92859	Up	8.47873	Up	-1.24577	Down	-1.32021	Down		-		-		-		-
gene-LOC109704422		-		-	-1.34731	-	-2.22462	Down		-		-	-1.38166	Down	-2.25671	Down		-	2.39247	Up	2.42179	Up	2.04182	Up		-		-	3.13754	Up		-	-1.86254	Down		-	-1.0951	Down	-2.08276	Down	-2.95551	Down
gene-LOC109704430	1.73128	Up		-		-	1.28776	Up	1.1912	-	-1.24356	Down	-1.25975	Down		-		-	-2.20517	Down		-	-1.69526	Down	-1.7111	Down		-	-1.00347	Down		-		-		-		-		-		-
gene-LOC109704431	2.51373	Up		-	4.56745	-	4.03984	Up		Up	-1.44951	Down	2.04551	Up	1.52018	Up	-1.79735	Down	-1.5647	Down		-		-	3.01667	Up	2.47451	Up		-	3.50678	Up	2.97113	Up		-		-	3.83506	Up	3.31089	Up
gene-LOC109704432		-	1.22315	Up		Up		-	1.13512	-		-		-	-7.75616	Down		-		-		-		-		-	-7.49999	Down		-		-	-8.01113	Down	-7.79398	Down		-		-	-7.93284	-
gene-LOC109704434		-	-1.53669	Down	-1.31653	Down	-10.1564	Down		Down	-1.47044	Down	-1.23888	Down	-10.0774	Down		-		-		-	-1.79243	Down	-1.56108	Down	-10.4166	Down		-		-	-8.60749	Down	-8.83413	Down		-		-	-9.48082	Down
gene-LOC109704438	9.63223	Up	9.11033	Up	10.3029	Up	8.96004	Up	9.41678	-		-		-		-		-	-10.8164	Down	-1.17579	Down	-1.70635	Down		-	-1.85794	Down	-1.38847	Down	1.21245	Up		-	-1.33511	Down		-		-		-
gene-LOC109704439	9.8169	Up	9.82844	Up	10.6375	Up	8.93376	Up	9.91832	Up		-		-		-		-	-10.7264	Down		-		-		-	-1.79473	Down		-		-		-	-1.69623	Down		-		-		-
gene-LOC109704442	-1.32156	Down	-1.74023	Down		Down		-		Down		-	1.26868	Up	1.17714	Up	1.03992	Up	1.14567	Up		-		-	1.11792	Up	1.00966	Up		-	1.71506	Up	1.61761	Up		-	-1.49176	Down		-		-
gene-LOC109704444	2.7524	Up	1.91046	Up	1.36518	Up		-		Down		-	-1.39613	Down	-1.91842	Down	-2.68964	Down	-1.30768	Down	1.45496	Up		-		-		-	-1.21579	Down		-	-1.05514	Down		-	1.81462	Up	1.28651	Up		-
gene-LOC109704445		-		-		-		-		Up		-		-		-		-		-		-		-		-		-	3.91625	Up		-		-		-	-3.2203	Down		-	-1.72813	Down
gene-LOC109704446		-		-		-		-	1.90559	-		-		-		-		-	-1.91	Down		-	-2.12968	Down		-		-		-		-		-		-	-2.14064	Down		-		-
gene-LOC109704447	2.48627	Up	1.20118	Up	2.59394	Up	2.11315	Up		Down	-1.30527	Down		-		-	-6.34102	Down		-	5.14005	Up	3.8501	Up	5.24991	Up	4.75868	Up		-	1.40954	Up		-		-	5.02302	Up	6.4319	Up	5.95543	Up
gene-LOC109704455	5.83833	Up		-		-		-		-	-7.11922	Down	-6.95257	Down	-6.99222	Down	-7.28335	Down		-	6.80703	Up		-		-		-		-		-		-		-		-		-		-
gene-LOC109704457	7.83369	Up		-		-		-		-	-8.15511	Down	-7.98806	Down	-8.02785	Down	-8.31775	Down		-	7.84168	Up		-		-		-		-		-		-		-		-		-		-
gene-LOC109704459		-	-7.68517	Down		Down		-		Up	-8.15494	Down		-		-		-		-		-	-7.73046	Down		-		-		-	7.97327	Up	7.95019	Up		-	-8.49855	Down		-		-
gene-LOC109704460		-	-7.85341	Down		Down		-		Up	-8.00624	Down		-		-		-		-		-	-7.26936	Down		-		-		-	7.61764	Up	7.72829	Up		-	-7.12119	Down		-		-
gene-LOC109704461	-2.38543	Down	-2.77613	Down		Down	-1.51765	Down	-2.3903	Down		-		-		-		-	1.91625	Up		-		-		-		-		-	1.86652	Up		-		-		-	1.46633	Up		-
gene-LOC109704462		-		-		-		-	2.32059	-		-		-		-	3.73332	Up		-		-		-		-		-	3.11305	Up		-		-		-	-8.584	Down	-2.40944	Down	-4.4232	Down
gene-LOC109704468		-	-2.17671	Down	1.32394	Down	-1.10054	Down	-1.53561	-		-	2.27491	Up		-		-		-		-		-	2.3713	Up		-		-	3.51799	Up		-	-2.41705	Down		-	2.85942	Up		-
gene-LOC109704469		-		-	-1.21129	-		-		Down		-	-1.01705	Down		-		-		-		-		-	-1.83338	Down		-	-1.15535	Down	-1.30824	Down		-	1.10979	Up		-		-		-
gene-LOC109704475	-2.55488	Down		-		-	1.73013	Up		-	2.57933	Up	3.08592	Up	4.27747	Up	3.4327	Up		-	-3.70675	Down		-		-		-		-		-	1.69964	Up	1.20054	Up		-		-		-
gene-LOC109704479	5.33382	Up	4.98105	Up	4.76822	Up	4.85993	Up	4.92661	-		-		-		-		-		-	6.07933	Up	5.71897	Up	5.51969	Up	5.596	Up	5.67647	Up		-		-		-		-		-		-
gene-LOC109704482		-		-		-		-		Up		-	1.66876	Up	1.41987	Up	1.66277	Up	6.99256	Up		-		-	7.79325	Up	7.52787	Up	7.7908	Up	2.17961	Up	1.92425	Up		-	-2.17857	Down		-		-
gene-LOC109704483		-		-	2.23696	-		-		Down		-	2.41157	Up		-		-		-		-		-	7.86439	Up		-		-	1.78172	Up		-	-1.55554	Down		-	3.88747	Up		-
gene-LOC109704484		-		-		-		-		Up		-		-		-		-	7.45874	Up	6.66879	Up	7.7218	Up	7.5403	Up	7.36677	Up	6.88766	Up		-		-		-		-		-		-
gene-LOC109704485		-	2.86902	Up		Up		-		-	6.4341	Up		-		-		-		-		-	6.3113	Up		-		-		-		-	-3.05276	Down		-	3.32038	Up		-		-
gene-LOC109704486	5.4676	Up	5.31193	Up	6.04638	Up	6.76559	Up		Up		-		-	1.28711	Up	-4.15814	Down	-6.12372	Down		-		-		-		-	-4.79083	Down		-	1.46655	Up		-	3.97172	Up	4.72379	Up	5.44718	Up
gene-LOC109704487		-		-		-	1.02971	Up	-3.76598	-		-		-	1.04541	Up	-3.75864	Down		-		-		-		-		-	-4.40606	Down		-		-	1.10451	Up	4.54394	Up	3.70054	Up	4.79781	Up
gene-LOC109704495		-		-	-1.55655	-	-2.01728	Down		-		-	-1.37184	Down	-1.82765	Down		-		-		-		-		-		-		-		-		-		-		-	-1.31473	Down	-1.76948	Down
gene-LOC109704496		-		-		-		-		-	1.40376	Up		-	1.18869	Up		-		-		-		-		-		-		-		-		-		-		-		-		-
gene-LOC109704498	2.77845	Up	2.23403	Up	1.4543	Up	-2.13362	Down	1.68563	-		-	-1.33355	Down	-4.91702	Down	-1.10969	Down	2.60822	Up	5.39508	Up	4.8466	Up	4.07831	Up		-	4.30758	Up		-	-4.3521	Down	-3.57893	Down		-		-	-3.81372	Down
gene-LOC109704500		-	8.6054	Up		Up		-		-	2.14986	Up		-		-		-		-		-	8.6077	Up		-		-		-	-8.73277	Down	-8.77848	Down		-	2.82712	Up		-		-
gene-LOC109704504	-8.48388	Down	-8.64031	Down	-8.48128	Down		-	-6.37239	Down		-		-	8.57746	Up		-	8.33965	Up		-		-		-	8.43887	Up		-		-	8.75247	Up	8.59213	Up		-		-	6.47313	Up
gene-LOC109704506	-1.54044	Down	1.68551	Up		Up		-		-	3.20627	Up	1.92422	Up		-	2.05093	Up		-		-		-		-		-		-	-1.27495	Down	-2.64534	Down	-1.35805	Down	1.14279	Up		-	-1.49724	-
gene-LOC109704507		-		-	1.69406	-		-	1.74603	-		-		-		-		-		-		-		-		-		-		-	1.17613	Up		-		-	-1.22328	Down		-		-
gene-LOC109704510	3.37876	Up	2.14669	Up		Up	1.42285	Up	1.87789	Up	-1.2544	Down	-2.17051	Down	-1.96531	Down	-1.51639	Down	-3.5756	Down		-	-1.42248	Down	-2.33996	Down	-2.15046	Down	-1.68019	Down		-		-		-		-		-		-
gene-LOC109704513	2.55729	Up	1.88528	Up		Up		-		Down		-	-2.92122	Down	-3.4124	Down	-2.50881	Down	-3.32696	Down		-	-1.43828	Down	-3.66687	Down	-4.17414	Down	-3.24962	Down	-2.22208	Down	-2.72043	Down		-	1.804	Up		-		-
gene-LOC109704514		-		-		-		-	-1.08684	-		-		-		-	-1.31911	Down		-		-		-		-		-	-1.50084	Down		-		-		-	1.528	Up		-		-
gene-LOC109704515		-		-		-	-1.24663	Down	1.31138	-	1.22277	Up	1.3302	Up		-	2.10895	Up	1.78598	Up		-	2.21928	Up	2.32696	Up		-	3.1095	Up		-	-1.66412	Down	-1.7653	Down		-		-	-2.55396	Down
gene-LOC109704519	-6.18623	Down		-		-		-	-1.3868	-	4.33961	Up	6.62898	Up	5.86569	Up	4.78414	Up	5.85426	Up		-	4.03535	Up	6.3385	Up	5.54783	Up	4.48931	Up	2.30636	Up	1.54422	Up		-		-	1.83872	Up	1.08308	Up
gene-LOC109704523	7.89624	Up	7.39588	Up	6.7769	Up		-	6.49002	Up		-	-1.12807	Down	-10.95	Down	-1.42314	Down	-7.29808	Down		-		-		-	-10.3462	Down		-		-	-10.4269	Down	-9.81473	Down		-		-	-9.53075	Down
gene-LOC109704524	7.83852	Up	6.61611	Up		Up		-		-	-1.24459	Down	-2.80454	Down	-6.18006	Down	-5.87697	Down		-		-		-		-		-		-		-	-4.93578	Down		-	4.62067	Up		-		-
gene-LOC109704525	6.4962	Up		-		-		-		Up	-6.818	Down	-3.15034	Down	-5.79599	Down	-5.08083	Down		-	3.97635	Up		-		-		-		-		-		-		-		-		-		-
gene-LOC109704526		-	1.36903	Up	1.44406	Up	1.04065	Up		-		-		-		-		-		-		-		-		-		-		-		-		-		-	1.05169	Up	1.14353	Up		-
gene-LOC109704527	1.03075	Up		-		-		-	-5.71905	-		-		-		-	-6.76533	Down		-		-		-		-		-	-6.64254	Down		-		-		-	6.26722	Up	6.443	Up	6.27371	-
gene-LOC109704528		-		-		-		-		-		-	-1.95769	Down		-	-7.79146	Down		-		-		-	-2.26883	Down	-1.41422	Down	-8.09836	Down		-		-		-	7.34058	Up		-		-
gene-LOC109704533	1.19916	Up	1.32036	Up		Up	1.11442	Up	1.34797	-		-		-		-		-		-		-		-		-		-		-		-		-		-		-		-		-
gene-LOC109704534		-	-5.87322	Down		Down	-4.96899	Down		Up	-5.63903	Down		-	-4.72266	Down	1.1405	Up	-1.03772	Down	-1.2812	Down	-6.90637	Down		-	-6.00587	Down		-	5.92122	Up		-	-4.99153	Down	-6.79475	Down		-	-5.8712	Down
gene-LOC109704536	-1.27468	Down		-		-		-	-2.54817	Up		-	1.29214	Up		-	-1.29098	Down	6.15026	Up	4.88318	Up	5.66116	Up	6.19323	Up	5.6125	Up	3.6131	Up		-		-		-	2.04159	Up	2.57748	Up	2.0145	-
gene-LOC109704537		-		-		-		-		-	1.11493	Up	1.17889	Up		-		-	1.45393	Up		-	2.30317	Up	2.3671	Up	1.69351	Up		-		-		-		-	1.52016	Up	1.58873	Up		-
gene-LOC109704538		-		-		-		-		-		-		-	1.30546	Up		-	2.0825	Up	1.27744	Up	2.05348	Up	2.12379	Up	2.58167	Up	1.23839	Up		-		-		-		-		-	1.36063	-
gene-LOC109704541		-	-10.2742	Down		Down		-	1.12434	Up	-11.2602	Down		-		-		-		-	1.14962	Up	-10.0971	Down		-		-	1.31231	Up	10.8433	Up	10.8803	Up		-	-11.4146	Down		-		Down
gene-LOC109704542		-	-10.4052	Down		Down		-		Down	-11.0564	Down		-		-		-	2.46524	Up	3.10479	Up	-7.93092	Down	2.83308	Up	2.42381	Up	2.82748	Up	10.7752	Up	10.377	Up		-	-10.7695	Down		-		-
gene-LOC109704543	2.06311	Up	2.20466	Up	1.30161	Up	-4.01076	Down	1.64498	Up		-		-	-6.08336	Down		-	-1.92881	Down		-		-		-	-5.94032	Down		-		-	-6.20269	Down	-5.30567	Down		-		-	-5.65202	-
gene-LOC109704549	-1.02366	Down		-		-		-		Up		-	1.84999	Up	1.59538	Up		-		-		-		-	1.40951	Up	1.13889	Up		-	1.56393	Up	1.30337	Up		-		-	1.33575	Up	1.08349	Up
gene-LOC109704550		-		-		-		-	-1.0415	Down		-		-		-	-1.39723	Down		-		-	-1.25847	Down		-	-1.00825	Down	-1.82194	Down		-		-		-		-	1.10524	Up		-
gene-LOC109704551	-1.07144	Down	-1.11948	Down		Down		-		-		-	1.07822	Up		-		-		-		-		-		-		-		-	1.15386	Up		-		-		-		-		-
gene-LOC109704552		-		-	1.19376	-		-		Down		-	1.93906	Up	1.10304	Up		-		-		-		-	2.1039	Up	1.25105	Up		-	1.80686	Up		-		-		-	1.51706	Up		-
gene-LOC109704555		-		-		-		-	-2.55683	-		-		-		-	-2.80038	Down		-		-		-		-	1.65203	Up	-1.87098	Down		-	1.44551	Up	1.5944	Up	2.08843	Up	1.95133	Up	3.54072	Up
gene-LOC109704556		-	1.75561	Up	1.08772	Up		-	-5.32933	-		-		-		-	-6.18973	Down	4.94115	Up	5.79897	Up	6.70397	Up	6.04758	Up	5.70843	Up		-		-		-		-	7.0684	Up	6.4179	Up	6.09744	Up
gene-LOC109704557	-1.96397	Down	-2.50383	Down	-1.7987	Down	-1.87758	Down	-2.14898	-		-		-		-		-	2.07118	Up		-		-		-		-		-		-		-		-		-		-		-
gene-LOC109704558	-1.22929	Down	-1.11914	Down	-2.16978	Down	-1.61713	Down		Up		-		-		-		-		-		-		-		-		-		-	-1.03158	Down		-		-		-	-1.65963	Down	-1.10422	Down
gene-LOC109704559		-		-		-		-		-		-		-		-	-1.29299	Down		-		-		-		-		-	-1.09488	Down		-		-		-		-		-		-
gene-LOC109704560		-		-		-	-1.07781	Down		-	1.39121	Up		-		-		-		-		-		-		-		-		-	-1.26346	Down	-1.91612	Down		-	1.82344	Up		-		-
gene-LOC109704561	-2.03924	Down		-	-1.0509	-	-1.21699	Down	-2.00108	Down	1.12441	Up		-		-		-	1.32277	Up		-		-		-		-		-		-		-		-	1.0928	Up		-		-
gene-LOC109704562	-1.63472	Down	-2.4633	Down		Down	-1.4124	Down	-2.04199	-		-		-		-		-	1.54319	Up		-		-		-		-		-	1.50519	Up	1.06355	Up		-		-	1.06736	Up		-
gene-LOC109704563	4.37358	Up		-		-		-		-	-5.24286	Down	-7.65017	Down	-3.81341	Down	-4.19106	Down	-2.06745	Down	2.31114	Up	-2.92065	Down	-5.32596	Down	-1.50292	Down	-1.85644	Down		-		-		-		-		-		-
gene-LOC109704564		-		-	-6.13675	-	-7.83816	Down		Up		-	-5.1902	Down	-6.88958	Down		-		-	-1.29959	Down		-	-6.47951	Down	-8.18803	Down	-1.29621	Down	-5.44225	Down	-7.14808	Down		-		-	-5.1854	Down	-6.88265	Down
gene-LOC109704565		-		-	-1.31982	-		-		Up	-1.08048	Down	-1.58705	Down		-		-		-		-		-	-1.73391	Down		-		-		-		-		-		-		-		-
gene-LOC109704566		-		-		-		-		Down		-	4.64968	Up		-		-		-		-		-	3.0694	Up		-		-		-		-		-		-	4.69569	Up		-
gene-LOC109704567	-1.98822	Down		-		-	-1.28021	Down	-1.55089	Down	1.70235	Up	1.0259	Up		-		-	2.11766	Up		-	1.86164	Up	1.18608	Up		-		-		-	-1.00396	Down		-	1.27198	Up		-		-
gene-LOC109704568	-1.0093	Down		-		-	-1.90764	Down		-		-		-		-		-		-		-		-		-	-1.90942	Down		-		-	-1.88758	Down	-1.67203	Down		-		-	-1.83022	Down
gene-LOC109704572		-		-	-1.58414	-	-1.29563	Down		Up	-1.55419	Down	-2.28582	Down	-1.9964	Down	-1.82921	Down		-		-	-1.93947	Down	-2.67188	Down	-2.3986	Down	-2.21055	Down		-		-		-		-		-		-
gene-LOC109704573	1.33863	Up	-4.20684	Down		Down		-	-4.11337	-	-5.57489	Down		-		-	-5.46889	Down	-1.48325	Down		-	-5.67671	Down		-		-	-5.58109	Down	5.07604	Up	4.74159	Up		-		-	4.9558	Up	4.63312	-
gene-LOC109704578	-2.9909	Down		-	-2.85327	-	-2.77402	Down		Down	2.78013	Up		-		-	3.43485	Up		-	-3.26719	Down		-	-3.11998	Down	-3.05689	Down		-	-2.64482	Down	-2.5704	Down		-		-	-3.31377	Down	-3.23137	Down
gene-LOC109704579	7.06385	Up	6.34434	Up		Up		-		Up		-	-6.25717	Down	-7.25872	Down	-4.36589	Down	-7.5869	Down		-	-1.23474	Down	-6.75448	Down	-7.77255	Down	-4.85863	Down	-5.51039	Down	-6.51792	Down		-	3.61633	Up		-		-
gene-LOC109704587	2.22663	Up		-		-		-	-3.22628	Down	-2.74475	Down	-1.84799	Down	-2.43954	Down	-5.47156	Down	-2.92451	Down		-	-3.42471	Down	-2.52948	Down	-3.13621	Down	-6.1473	Down		-		-		-	2.71415	Up	3.61736	Up	3.02714	Up
gene-LOC109704591		-		-		-	1.37223	Up		Down		-		-	4.49394	Up		-	-1.51505	Down	-4.63904	Down	-1.93043	Down	-1.83965	Down		-	-1.90398	Down		-	1.80969	Up	1.72083	Up		-		-	1.78101	Up
gene-LOC109704592	-2.50467	Down	-1.07706	Down		Down	-1.11837	Down		Up	1.40775	Up	3.1409	Up	1.38336	Up	1.8338	Up	4.49098	Up		-	3.4029	Up	5.14979	Up	3.36089	Up	3.84431	Up	1.7389	Up		-	-1.75457	Down		-	1.30102	Up		-
gene-LOC109704595		-		-		-	-1.16909	Down		-		-		-		-		-		-		-		-		-		-		-		-		-		-		-		-		-
gene-LOC109704596		-		-		-		-	-1.74108	Up		-		-		-	-1.98538	Down		-		-		-		-		-	-1.28112	Down		-		-		-	1.73531	Up	1.04196	Up	1.08305	Up
gene-LOC109704598	-1.60127	Down		-		-		-		-	1.38159	Up	2.37172	Up	2.38086	Up	2.43032	Up		-	-1.22912	Down		-		-	1.15086	Up	1.22386	Up		-		-		-	-1.05764	Down		-		-
gene-LOC109704600	-4.06988	Down		-		-		-		-	4.04245	Up	3.54544	Up	3.60528	Up	3.56594	Up	2.40224	Up		-	2.39859	Up	1.90135	Up	1.94668	Up	1.92904	Up		-		-		-		-		-		-
gene-LOC109704601		-		-	1.03278	-	1.01831	Up	1.35095	Up		-		-		-	1.04021	Up		-		-		-	1.04736	Up	1.01759	Up	1.36219	Up	1.16766	Up	1.14752	Up		-	-1.48466	Down		-		Up
gene-LOC109704606		-		-		-	4.21334	Up		-		-		-	1.82805	Up		-		-		-		-		-	4.80313	Up		-		-	6.00085	Up	4.94984	Up		-		-	6.1577	Up
gene-LOC109704607	4.12427	Up		-		-	4.08611	Up		-	-5.44309	Down	-3.34063	Down		-	-4.19664	Down		-	2.81772	Up		-		-	2.76933	Up		-		-	5.3986	Up	3.30053	Up		-		-	4.14491	Up
gene-LOC109704610	7.52112	Up		-	7.37396	-	7.7716	Up		Up	-7.84413	Down		-		-	-8.00536	Down		-	7.5311	Up		-	7.38782	Up	7.7706	Up		-	7.69293	Up	8.08585	Up		-		-	7.84195	Up	8.24306	Up
gene-LOC109704612	-2.97712	Down	-1.36025	Down		Down	-1.8956	Down	-2.27493	-	1.59457	Up	2.07648	Up	1.0723	Up		-	1.91878	Up		-		-	1.04239	Up		-		-		-		-		-		-	1.38492	Up		-
gene-LOC109704613	-2.54161	Down	-1.04343	Down		Down	-1.61206	Down	-2.66667	-	1.47781	Up	2.05241	Up		-		-	1.91505	Up		-		-	1.44827	Up		-		-		-		-	-1.12203	Down	1.60744	Up	2.18502	Up	1.05699	Up
gene-LOC109704614	-2.64088	Down	-1.25381	Down		Down	-2.06706	Down	-1.92005	Down	1.36683	Up	2.13811	Up		-		-	1.63976	Up		-		-	1.15785	Up		-		-		-		-	-1.5651	Down		-	1.4257	Up		-
gene-LOC109704615		-	5.84526	Up	5.77915	Up	5.48847	Up		Down		-		-		-		-		-		-	2.33654	Up	2.28956	Up	1.97962	Up		-		-		-		-	4.29888	Up	4.25141	Up	3.96121	Up
gene-LOC109704616	-1.33512	Down		-		-	-1.63627	Down	-2.18329	Down		-		-		-		-		-		-		-		-	-1.11172	Down	-1.64545	Down		-	-1.21581	Down		-	1.76135	Up	1.47477	Up		-
gene-LOC109704617		-		-		-	1.3951	Up		-	-1.05531	Down		-		-		-		-		-		-	1.3475	Up	1.75395	Up		-	1.58685	Up	2.00473	Up		-		-		-	1.38794	Up
gene-LOC109704619		-		-		-		-	-8.1601	Down		-		-		-	-7.53386	Down	9.022	Up	8.38745	Up	8.53403	Up	8.55662	Up	9.35592	Up		-		-		-		-	7.65365	Up	7.6819	Up	8.50014	Up
gene-LOC109704620		-		-		-	1.78799	Up		-		-		-		-	-7.57736	Down		-	4.67542	Up		-	4.13517	Up	5.20382	Up		-		-		-	1.09836	Up		-	7.0135	Up	8.10669	Up
gene-LOC109704623		-	-6.16796	Down		Down		-		-	-6.30717	Down		-		-		-		-		-	-5.51998	Down		-	1.29786	Up		-	5.98955	Up	6.84331	Up		-	-5.37763	Down		-	1.46594	Up
gene-LOC109704624		-	-1.34682	Down		Down		-	-1.49109	-		-		-		-	-1.01736	Down		-		-		-		-		-	-1.01936	Down	1.13923	Up		-		-		-	1.26677	Up		-
gene-LOC109704625	7.21834	Up	5.42309	Up	4.99286	Up		-		Down	-1.81865	Down	-2.23739	Down	-4.1944	Down	-6.9549	Down	-4.76042	Down	2.46963	Up		-		-		-	-4.4574	Down		-	-2.37576	Down	-1.95378	Down	5.12164	Up	4.70234	Up		-
gene-LOC109704627		-		-		-		-		-		-		-		-	1.03127	Up		-		-	1.19102	Up		-		-	1.66884	Up		-		-		-		-		-		-
gene-LOC109704628		-		-		-		-	1.33727	-		-		-		-		-	-2.28407	Down	-1.94133	Down	-1.65145	Down	-2.53028	Down	-1.77629	Down		-		-		-		-		-	-1.59446	Down		-
gene-LOC109704634	-1.07543	Down	-1.12395	Down		Down		-		-		-	1.10878	Up	1.29671	Up	1.4113	Up		-		-		-		-	1.06429	Up	1.19999	Up	1.18528	Up	1.3677	Up		-	-1.49287	Down		-		-
gene-LOC109704635	-1.46267	Down	-1.4032	Down		Down		-		Down		-		-		-		-	1.26335	Up		-		-		-		-		-		-		-		-		-		-		-
gene-LOC109704636	-1.61847	Down	-1.43227	Down		Down		-		-		-		-	1.11013	Up		-		-	-1.03006	Down		-		-		-		-		-		-		-		-		-		-
gene-LOC109704637	-1.95103	Down	-2.10011	Down		Down		-		Up		-	1.85412	Up	1.45629	Up	2.05398	Up	1.65932	Up		-		-	1.58762	Up	1.17348	Up	1.79236	Up	2.0306	Up	1.62718	Up		-	-2.23537	Down		-		Up
gene-LOC109704639		-		-		-		-		-		-	2.16636	Up		-		-		-	-2.49128	Down	-3.36301	Down		-		-	-2.36401	Down	3.05727	Up		-		-		-	2.05919	Up		-
gene-LOC109704640		-	1.34415	Up		Up		-		Up		-		-		-		-		-		-		-		-		-	-1.4364	Down		-		-		-	1.50376	Up		-	1.0326	Up
gene-LOC109704641		-		-		-		-		-		-		-		-		-		-		-		-	1.33964	Up		-		-		-		-		-		-		-		-
gene-LOC109704643		-	-1.73055	Down		Down		-	-1.54715	Down	-1.46779	Down		-		-	-1.28168	Down		-		-	-1.30628	Down		-		-	-1.1144	Down		-	1.42319	Up		-		-		-	1.22974	Up
gene-LOC109704644		-	-3.26023	Down		Down		-	-2.32742	Down	-3.71102	Down		-		-	-2.7748	Down		-		-	-3.58742	Down		-		-	-2.64877	Down	3.46507	Up	3.44765	Up		-		-	2.51372	Up	2.50408	Up
gene-LOC109704650		-	-1.49687	Down	-1.33431	Down	-8.6566	Down	-1.10854	-	-2.22602	Down	-2.0538	Down	-9.37312	Down	-1.83401	Down	2.05302	Up	2.7682	Up		-		-	-6.59612	Down		-		-	-7.1491	Down	-7.31608	Down		-		-	-7.54335	Down
gene-LOC109704651	5.00002	Up		-	1.34545	-	-7.32803	Down	2.01027	-	-5.84128	Down	-3.66774	Down	-12.3377	Down	-3.00733	Down		-	5.91142	Up		-	2.26745	Up		-	2.92729	Up	2.1889	Up	-6.48386	Down	-8.66582	Down	-2.85048	Down		-	-9.33518	Down
gene-LOC109704655	-1.62485	Down	-1.57017	Down	-2.26595	Down	-1.70534	Down	-2.06146	Up		-		-		-		-		-		-		-	-1.62781	Down	-1.08296	Down	-1.42608	Down		-		-		-		-		-		-
gene-LOC109704656	-1.05765	Down		-	-4.95162	-	-4.03039	Down	1.56407	Up	1.27919	Up	-3.9032	Down	-2.97849	Down	2.60585	Up	6.89472	Up	5.85174	Up	7.13915	Up		-		-	8.47174	Up	-5.17258	Down	-4.25793	Down		-	-1.34019	Down	-6.51334	Down	-5.592	Down
gene-LOC109704658		-		-		-	2.04294	Up		-		-		-	1.23755	Up		-		-		-		-		-	2.82527	Up		-		-	1.49023	Up	1.51824	Up		-		-	3.08939	-
gene-LOC109704659		-		-		-		-		Down		-		-		-		-	-8.35396	Down		-	-8.65987	Down	-4.28959	Down	-8.5476	Down	-8.81873	Down		-		-		-		-		-		-
gene-LOC109704660	2.90846	Up		-	2.90791	-		-		-	-4.56209	Down		-	-2.46399	Down	-2.71626	Down	-3.24015	Down		-	-4.87475	Down		-	-2.79163	Down	-3.0239	Down	4.55923	Up		-	-2.44819	Down		-	2.70068	Up		-
gene-LOC109704661		-	-1.07975	Down		Down		-		-		-		-		-		-	1.44824	Up		-		-		-	1.85418	Up		-		-	1.49848	Up	1.12378	Up		-		-	1.31014	Up
gene-LOC109704662	5.49056	Up		-	1.38092	-	5.23923	Up	4.83149	-	-4.98474	Down	-4.1221	Down		-		-	-4.53866	Down		-	-4.00801	Down	-3.14361	Down		-		-		-	4.72669	Up	3.87107	Up	-4.31994	Down	-3.45575	Down		-
gene-LOC109704665	1.46498	Up		-		-		-		Down	-1.11819	Down	-3.24561	Down	-2.16907	Down	-1.13592	Down		-	7.65413	Up	6.55549	Up		-		-	6.53831	Up	-2.1241	Down		-		-		-	-2.11738	Down		-
gene-LOC109704668	5.18486	Up		-		-		-		-	-7.94996	Down	-7.78248	Down	-7.82225	Down	-4.44357	Down		-	1.60463	Up		-		-		-		-		-		-		-		-		-		-
gene-LOC109704669	3.2388	Up	-3.5393	Down	-2.75466	Down	-4.5961	Down		-	-6.80297	Down	-5.99836	Down	-7.84266	Down	-3.37932	Down	-3.1279	Down		-	-6.66903	Down	-5.86588	Down	-7.72573	Down	-3.24206	Down		-		-		-	-3.4364	Down	-2.63278	Down	-4.47194	Down
gene-LOC109704675		-		-		-		-		-		-		-		-		-	-1.28879	Down		-	-1.36993	Down		-		-	-1.04502	Down		-		-		-		-		-		-
gene-LOC109704677		-		-		-	1.13778	Up		-		-	1.04593	Up	1.60676	Up		-		-	-1.4162	Down		-		-		-	-1.78926	Down		-		-		-	1.06209	Up	1.42995	Up	1.99318	Up
gene-LOC109704679	1.07703	Up		-		-		-		-	-1.29467	Down		-		-	-1.53696	Down	-1.66113	Down		-	-1.8587	Down		-		-	-2.09565	Down		-		-		-		-	1.22481	Up	1.13985	Up
gene-LOC109704681		-	-6.04852	Down		Down		-	-9.71772	Down	-6.15883	Down		-		-	-9.82413	Down	-1.43967	Down	-1.3408	Down	-7.53488	Down		-		-	-11.1438	Down	6.95667	Up	6.80399	Up		-		-	10.6077	Up	10.4622	Up
gene-LOC109704683		-		-		-	1.48411	Up		Down		-		-	1.53319	Up		-		-		-		-		-		-		-		-	1.61516	Up	1.11174	Up		-	1.15674	Up	2.26264	Up
gene-LOC109704686		-		-	1.42426	-		-	-1.2997	-		-	1.13177	Up		-	-1.60117	Down	-1.50154	Down		-		-		-		-	-2.78295	Down		-		-	-1.13161	Down	1.90193	Up	2.72375	Up	1.58722	Up
gene-LOC109704687		-		-		-		-	2.00522	-		-		-		-	2.15726	Up		-		-		-		-		-	2.1113	Up		-		-		-	-2.07013	Down		-	-1.52316	Down
gene-LOC109704688		-		-		-		-		Down		-		-		-		-		-		-		-		-		-	6.42145	Up		-		-		-		-		-		-
gene-LOC109704689		-		-		-	-1.05303	Down		-		-		-	-1.54541	Down		-		-		-		-		-	-1.53989	Down		-		-	-1.41958	Down	-1.19074	Down		-		-	-1.5494	Down
gene-LOC109704690		-		-		-	-1.25449	Down		-		-		-		-		-		-		-		-		-	-1.50453	Down		-	2.02146	Up		-	-2.96775	Down		-		-	-1.85309	Down
gene-LOC109704693		-	4.96852	Up		Up	4.38117	Up		-		-		-		-		-		-		-	6.79077	Up		-	6.19593	Up		-	-8.7609	Down		-	8.19931	Up	7.23183	Up		-	6.66153	Up
gene-LOC109704694		-	1.34958	Up	1.88793	Up	1.72463	Up	1.10208	-		-		-		-		-	-1.39312	Down		-		-		-		-		-		-		-		-		-		-		-
gene-LOC109704696		-	-7.75956	Down	-7.60353	Down		-	1.45909	-	-8.45503	Down	-8.28831	Down		-		-		-		-	-8.34517	Down	-8.1773	Down		-		-		-	7.96151	Up	7.80045	Up	-9.23422	Down	-9.06266	Down	-1.26706	-
gene-LOC109704697		-		-		-		-		-	-1.012	Down	-1.0643	Down		-	-1.74671	Down		-		-		-		-		-	-1.46593	Down		-		-		-		-		-		-
gene-LOC109704703		-		-		-		-	1.00715	-	1.14529	Up		-	1.10576	Up	1.7505	Up	1.41437	Up		-	1.82459	Up		-	1.7684	Up	2.43484	Up		-		-		-		-	-1.55833	Down		-
gene-LOC109704704		-		-		-		-	1.16856	Down	-1.37836	Down		-		-		-		-		-		-		-		-		-		-		-		-	-1.57849	Down		-		-
gene-LOC109704705	-1.54833	Down		-		-	-1.88351	Down		-		-	1.40241	Up		-	1.71921	Up		-		-		-		-		-	1.3645	Up		-	-1.31514	Down	-1.74083	Down		-		-	-2.06715	Down
gene-LOC109704706	-1.22519	Down	-1.2534	Down	-1.02849	Down		-		-		-		-	1.2467	Up		-	1.01165	Up		-		-		-	1.03771	Up		-		-	1.29636	Up	1.06568	Up		-		-		-
gene-LOC109704709	7.72355	Up	8.00359	Up		Up		-	6.29942	-		-	-6.0193	Down	-2.06497	Down	-1.44223	Down		-	4.56048	Up	4.83678	Up		-		-	3.1442	Up	-6.27247	Down	-2.32373	Down		-	1.69263	Up	-4.58057	Down		-
gene-LOC109704710		-		-		-	1.44605	Up		-		-		-	1.39086	Up		-		-		-		-		-	1.20812	Up		-		-		-		-		-		-		-
gene-LOC109704712	-1.79697	Down	-2.22609	Down	-1.06022	Down		-		Up		-		-		-		-	1.00604	Up		-		-		-		-		-		-	1.90782	Up		-	-1.63397	Down		-		-
gene-LOC109704713		-		-		-		-		-		-		-		-	-1.27787	Down		-		-		-		-		-	-1.62749	Down		-		-		-	1.43317	Up	1.60646	Up		-
gene-LOC109704715		-		-		-	1.38391	Up		-		-		-	1.57621	Up		-		-		-		-		-		-		-		-	1.72591	Up	1.41875	Up		-		-		Up
gene-LOC109704722		-		-		-		-	1.30797	-		-		-	1.14193	Up	1.92529	Up		-		-		-		-		-	1.79124	Up		-		-		-	-1.18972	Down	-1.19348	Down		-
gene-LOC109704723		-		-		-		-		-		-		-		-		-	-1.10589	Down		-	-1.36439	Down		-	-1.38043	Down	-1.39228	Down		-		-		-		-		-		Up
gene-LOC109704725		-	-1.82444	Down		Down		-	-9.13999	Up	-1.37633	Down		-		-	-8.69152	Down		-		-	-2.5055	Down		-	-1.55871	Down	-9.81758	Down	1.78319	Up		-		-	7.30367	Up	9.08141	Up	8.27241	Down
gene-LOC109704726		-		-		-		-		Down		-		-		-	-3.64713	Down		-		-	-1.47172	Down	-1.8331	Down		-	-4.20823	Down		-		-		-		-		-	3.10167	-
gene-LOC109704727		-		-		-		-	2.17619	Down		-		-		-		-		-		-		-		-		-	1.73536	Up		-		-		-	-2.90102	Down	-2.03459	Down		Down
gene-LOC109704728		-	-1.37704	Down		Down		-	-6.70755	Down	-1.91968	Down		-		-	-7.24702	Down		-		-	-1.04172	Down	1.1162	Up		-	-6.36392	Down	2.16626	Up	1.9757	Up		-	5.31503	Up	7.47912	Up	7.29695	-
gene-LOC109704729		-	-1.59737	Down	-2.04196	Down		-	-1.65155	-		-		-		-		-	2.45878	Up		-		-		-		-		-		-		-		-		-		-		-
gene-LOC109704730	2.6019	Up		-	3.80302	-	2.7192	Up	3.24613	-	-2.24477	Down	1.19383	Up		-		-	-2.49737	Down		-	-2.11693	Down	1.32326	Up		-		-	3.44003	Up	2.35331	Up	-1.0765	Down	-2.88156	Down		-		Up
gene-LOC109704733		-		-	-1.52198	-		-		Up		-		-		-		-		-		-		-	-1.2152	Down		-		-		-		-		-		-		-		-
gene-LOC109704737	1.26356	Up	-2.11816	Down	-2.17351	Down	-1.70162	Down	-3.2123	-	-3.40769	Down	-3.44873	Down	-2.9764	Down	-4.49344	Down		-		-	-2.92177	Down	-2.9628	Down	-2.50645	Down	-4.00351	Down		-		-		-	1.07688	Up	1.03819	Up	1.51305	-
gene-LOC109704738	6.48947	Up	8.96739	Up	8.2332	Up	5.86084	Up		-	2.45893	Up	1.73435	Up		-	-7.55582	Down	-8.4496	Down	-1.94793	Down		-		-	-2.58435	Down	-9.47775	Down		-	-3.09424	Down	-2.36639	Down	10.0018	Up	9.28419	Up	6.91314	Up
gene-LOC109704739		-	4.76126	Up	5.20617	Up		-		Up		-		-		-		-	-6.12343	Down		-	-1.3563	Down		-	-1.95926	Down	-4.11512	Down		-		-		-	2.748	Up	3.20442	Up		-
gene-LOC109704742		-		-		-		-	1.80268	Down		-	6.89502	Up		-	7.92177	Up		-	-6.94261	Down	-7.1042	Down		-	-6.03055	Down		-	7.07674	Up		-	-5.97471	Down	-8.10902	Down	-1.03437	Down	-7.01326	Down
gene-LOC109704744		-		-		-		-	1.76923	Up		-		-		-	1.7645	Up		-		-		-		-		-	1.88024	Up		-		-		-	-2.17061	Down	-3.07284	Down	-3.41835	Down
gene-LOC109704745		-		-	-1.89987	-	-5.63836	Down	-1.00482	Up		-	-1.489	Down	-5.22408	Down		-		-		-		-	-1.67524	Down	-5.4244	Down		-	-1.30541	Down	-5.04852	Down	-3.7288	Down		-		-	-4.62727	Down
gene-LOC109704746		-		-		-		-		-		-		-		-		-	-1.41281	Down		-		-		-		-	-1.38336	Down		-		-		-		-		-		-
gene-LOC109704750		-	1.22192	Up	1.63707	Up		-		Up		-		-		-		-		-		-		-		-		-		-		-		-		-		-		-		-
gene-LOC109704751	1.68342	Up	1.73934	Up	1.43178	Up	1.68816	Up	-1.85078	-		-		-		-	-3.55075	Down	-2.42972	Down		-		-		-		-	-4.26719	Down		-		-		-	3.57422	Up	3.28277	Up	3.54208	Up
gene-LOC109704752	6.44379	Up	6.13417	Up		Up		-		-		-	-2.69626	Down	-3.76706	Down	-9.37442	Down	-7.22446	Down		-		-	-3.4509	Down	-4.53952	Down	-10.12	Down	-2.3585	Down	-3.43668	Down		-	9.02973	Up		-		-
gene-LOC109704757		-		-		-		-		-		-		-		-		-		-		-		-	-3.4203	Down		-	-2.67528	Down		-		-		-		-		-		Up
gene-LOC109704761	1.4867	Up		-	1.50778	-	1.02112	Up	1.91778	-		-		-		-		-		-	1.96811	Up	1.2572	Up	1.99692	Up	1.49385	Up	2.40335	Up		-		-		-	-1.15258	Down		-		-
gene-LOC109704763	-2.89886	Down		-		-		-	-1.8039	-	3.10271	Up	3.92262	Up	3.88561	Up		-		-	-1.93854	Down	1.18021	Up	2.00223	Up	1.94822	Up		-		-		-		-	2.00952	Up	2.83759	Up	2.80306	Up
gene-LOC109704764	1.44621	Up		-		-		-	1.53722	-	-1.51368	Down	-1.60762	Down		-		-		-	1.05076	Up		-		-		-	1.14693	Up		-		-		-	-1.59741	Down	-1.68785	Down	-1.06163	Down
gene-LOC109704770	4.09368	Up		-		-		-		Up	-3.06022	Down	-7.69439	Down	-5.87675	Down	-3.16789	Down	-4.54401	Down		-	-3.47842	Down	-8.11632	Down	-6.31645	Down	-3.58467	Down		-		-		-		-		-		-
gene-LOC109704771	3.28062	Up	3.70967	Up	3.71026	Up	3.15877	Up	4.34904	-		-		-		-	1.04999	Up	-1.2487	Down	2.03984	Up	2.46481	Up	2.47739	Up	1.91083	Up	3.11138	Up		-		-		-		-		-	-1.18612	Down
gene-LOC109704772	3.23378	Up		-		-		-		-	-6.73119	Down	-6.56412	Down	-6.60372	Down	-6.89407	Down		-		-		-		-		-		-		-		-		-		-		-		-
gene-LOC109704773		-		-		-		-		Up		-		-	1.16421	Up		-		-	-1.56336	Down	-1.71235	Down	-1.30873	Down		-		-		-	1.32776	Up		-		-		-		-
gene-LOC109704774		-		-		-	1.80813	Up		Down		-		-		-	-2.05405	Down	-1.45584	Down		-	-1.0859	Down		-		-	-2.59005	Down		-	1.45705	Up		-		-	1.9713	Up	2.96067	Up
gene-LOC109704776		-		-		-		-		-		-		-		-		-		-		-		-	1.17385	Up		-		-		-		-		-		-		-		-
gene-LOC109704777	2.73862	Up		-		-		-		-	-6.04388	Down	-3.91732	Down	-4.94145	Down	-6.22068	Down		-		-	-5.21626	Down	-3.09045	Down	-4.13152	Down	-5.38981	Down		-		-		-		-		-		-
gene-LOC109704778		-	-8.21699	Down		Down		-	-1.41127	-	-7.5438	Down		-	1.11011	Up		-		-		-	-7.0353	Down		-	1.59226	Up		-	8.27855	Up	8.65103	Up		-	-6.82211	Down	1.45629	Up	1.83734	Up
gene-LOC109704781		-		-		-		-		-		-		-		-		-		-		-		-		-	-1.06211	Down		-		-		-		-		-		-		-
gene-LOC109704782		-		-	1.03304	-		-		-		-		-		-		-	-2.01491	Down	-1.49061	Down	-1.75985	Down		-	-1.7037	Down	-1.33792	Down		-		-		-		-		-		-
gene-LOC109704783		-		-	-4.18326	-	-4.43299	Down	1.47454	Down		-	-4.79607	Down	-5.04453	Down		-	-1.01776	Down		-		-	-5.18399	Down	-5.45008	Down		-	-4.82232	Down	-5.07657	Down		-		-	-5.65924	Down	-5.90433	Down
gene-LOC109704784		-		-	-6.63756	-	-7.31985	Down	-1.56148	-		-	-5.98277	Down	-6.66332	Down		-		-		-		-	-5.94486	Down	-6.64027	Down		-	-6.41044	Down	-7.09762	Down		-	1.33745	Up	-5.07604	Down	-5.75429	Down
gene-LOC109704785		-		-	1.85299	-	1.42352	Up		Down		-		-		-		-	2.14029	Up	3.04352	Up	2.87526	Up	4.00665	Up	3.5611	Up	2.6029	Up	1.13865	Up		-		-		-	1.40286	Up		-
gene-LOC109704787		-		-		-		-		-	1.45681	Up		-		-		-		-		-	1.28602	Up		-		-		-		-		-		-		-		-		-
gene-LOC109704788	-2.41949	Down	-1.31019	Down	-1.69658	Down	-1.36377	Down		-	1.08967	Up		-	1.04833	Up	1.93315	Up		-	-1.96413	Down		-	-1.23686	Down		-		-		-		-		-		-	-1.22666	Down		-
gene-LOC109704789		-		-		-		-	1.56216	-		-		-		-	1.85362	Up		-		-	6.3626	Up		-	5.65715	Up	7.2228	Up		-		-		-		-	-1.95723	Down	-1.54811	Down
gene-LOC109704790		-		-		-		-		Up		-		-		-		-	-4.91643	Down	-4.2307	Down	-5.35021	Down	-4.69602	Down	-5.88428	Down	-7.1563	Down		-		-		-		-		-		-
gene-LOC109704792		-		-	-3.23821	-	1.22903	Up	1.17314	-		-	-2.82499	Down	1.64178	Up	1.57537	Up		-		-		-		-	2.8461	Up	2.80807	Up	-3.45067	Down		-	4.47176	Up		-	-4.40653	Down		-
gene-LOC109704793	-1.08467	Down		-		-		-		-	1.47529	Up	1.86729	Up	1.17095	Up	2.03566	Up		-	-1.29543	Down		-		-		-		-		-		-		-		-		-		-
gene-LOC109704796	7.80833	Up		-	9.67108	-	10.1079	Up		-	-6.93244	Down	1.85144	Up	2.28895	Up	-7.55899	Down		-	9.29764	Up		-	11.167	Up	11.5876	Up		-	8.77729	Up	9.20862	Up		-		-	9.40367	Up	9.84296	Up
gene-LOC109704797	4.00151	Up	4.75556	Up	3.87108	Up		-		-		-		-	-3.02551	Down	-6.379	Down	-4.25491	Down		-		-		-	-3.27084	Down	-6.60197	Down		-	-3.75802	Down	-2.88012	Down	7.10133	Up	6.23361	Up		-
gene-LOC109704799		-	-8.97281	Down		Down		-		Down	-8.68886	Down		-		-		-	8.67111	Up	8.37553	Up		-	9.12243	Up	9.36184	Up	9.20956	Up	9.42737	Up	9.67783	Up		-	-9.51487	Down		-		-
gene-LOC109704800		-	2.35177	Up		Up		-	1.08117	-	1.96001	Up		-		-		-		-		-	2.56049	Up		-		-	1.30074	Up	-2.23403	Down	-1.50135	Down		-	1.25662	Up		-		-
gene-LOC109704801	7.15023	Up	7.1635	Up		Up		-	7.65049	Down		-	-6.34317	Down	-7.3447	Down		-	-6.79131	Down		-		-	-5.95796	Down	-6.97626	Down		-	-6.32852	Down	-7.33598	Down		-		-	-6.83406	Down	-7.83367	Down
gene-LOC109704804		-	1.48816	Up		Up		-		-	1.07726	Up		-		-		-		-		-	1.01915	Up		-		-		-	-1.14114	Down	-1.31912	Down		-	1.3161	Up		-		-
gene-LOC109704805	1.06854	Up		-	1.47069	-	1.11547	Up		Down		-		-		-	-1.06069	Down	-1.26432	Down		-		-		-		-	-1.23034	Down		-		-		-		-	1.44727	Up	1.09461	Up
gene-LOC109704807		-		-		-	3.75544	Up	2.49404	Up	6.30517	Up	4.50527	Up	7.66135	Up	6.38821	Up		-	-6.07832	Down		-		-		-		-	-1.79379	Down		-	3.16707	Up		-	-1.89383	Down	1.26819	Up
gene-LOC109704808	-1.86549	Down		-	-1.62545	-	-10.5539	Down	-2.68768	-	1.59003	Up		-	-8.69586	Down		-		-	-1.6771	Down		-	-1.43011	Down	-10.3741	Down	-2.49622	Down	-1.35254	Down	-10.2859	Down	-8.92224	Down	2.41686	Up	1.0628	Up	-7.86477	Down
gene-LOC109704809	1.82327	Up	2.56775	Up	3.53053	Up	2.72001	Up	1.36669	-		-	1.69992	Up		-		-		-	1.91885	Up	2.65772	Up	3.63388	Up	2.80735	Up	1.46524	Up		-		-		-	1.18621	Up	2.16646	Up	1.35814	Up
gene-LOC109704811	6.73765	Up		-	7.27198	-	7.92422	Up	7.41703	-	-9.5027	Down		-	1.17797	Up		-	-7.14068	Down		-	-9.8805	Down		-		-		-	10.0343	Up	10.681	Up		-	-10.1763	Down		-		-
gene-LOC109704814	-1.17018	Down	-1.40929	Down	-1.5182	Down	-1.18398	Down	-2.33007	-		-		-		-	-1.17715	Down	1.03989	Up		-		-		-		-	-1.27702	Down		-		-		-		-		-	1.14939	Up
gene-LOC109704817		-	3.49161	Up		Up		-		-	2.95221	Up		-		-		-		-		-	1.6668	Up		-		-		-		-		-		-	7.12325	Up		-		-
gene-LOC109704818		-	1.06265	Up		Up		-	-10.3791	Up	1.05594	Up		-		-	-10.3815	Down		-		-	1.33006	Up		-		-	-10.1005	Down	-1.0423	Down	-1.22546	Down		-	11.4251	Up	10.3812	Up	10.2069	Up
gene-LOC109704820		-	-1.18022	Down	-1.35375	Down	-1.17747	Down		Up	-1.71201	Down	-1.87448	Down	-1.69754	Down		-		-		-	-1.29242	Down	-1.45461	Down	-1.29341	Down		-		-		-		-		-	-1.09428	Down		-
gene-LOC109704821		-		-		-	3.45463	Up		Down		-		-		-		-		-		-		-		-	6.88231	Up		-		-	7.19678	Up		-		-		-	6.39203	Up
gene-LOC109704822	-2.57124	Down		-		-		-		Down	1.71269	Up	2.78713	Up	2.80268	Up	2.89017	Up	6.7007	Up	4.13412	Up	5.86229	Up	6.94049	Up	6.93965	Up	7.04931	Up	1.07956	Up	1.08885	Up		-	-1.18966	Down		-		-
gene-LOC109704823		-		-		-		-	1.00658	Down		-		-		-		-		-		-		-		-		-		-		-		-		-	-1.00971	Down		-		-
gene-LOC109704827		-		-		-		-		-		-		-		-		-	-1.52712	Down		-		-	-2.8836	Down	-1.6047	Down	-1.64552	Down		-		-		-		-		-		-
gene-LOC109704829		-		-		-		-		-		-		-		-		-	1.29282	Up		-		-		-	1.23425	Up		-		-		-		-		-		-		-
gene-LOC109704830		-	-1.53924	Down	-2.92333	Down	-2.08835	Down	-1.03795	-	-1.03712	Down	-2.40897	Down	-1.57395	Down		-		-	-1.3767	Down	-2.39908	Down	-3.77112	Down	-2.95233	Down	-1.88629	Down	-1.36565	Down		-		-		-	-1.88532	Down	-1.04907	Down
gene-LOC109704831	-2.41882	Down		-	-1.66305	-		-		Up	1.56415	Up		-	2.01389	Up	1.78407	Up		-	-1.58852	Down		-		-		-		-		-		-	1.27349	Up		-	-1.04424	Down		-
gene-LOC109704832	-1.70825	Down	-1.716	Down		Down		-		Down		-	1.22335	Up	1.15273	Up		-	1.67036	Up		-		-	1.20525	Up	1.11935	Up		-	1.25861	Up	1.18223	Up		-		-		-		-
gene-LOC109704833		-		-		-		-	1.2359	-		-		-		-	1.08642	Up		-		-	1.10063	Up		-		-	1.98176	Up		-		-		-		-	-1.50618	Down	-1.5862	Down
gene-LOC109704836	3.51266	Up		-		-	1.52062	Up	2.62759	Down	-3.30176	Down	-3.48061	Down	-2.00337	Down		-	-2.00441	Down	1.52009	Up	-1.77259	Down	-1.94809	Down		-		-		-	1.30172	Up	1.48585	Up	-2.40893	Down	-2.58516	Down	-1.10521	Down
gene-LOC109704837	-1.37047	Down	-1.07551	Down	-1.26457	Down		-	-1.70699	-		-		-	1.33089	Up		-		-		-		-		-		-		-		-	1.05823	Up	1.24122	Up		-		-	1.67967	Up
gene-LOC109704841		-	-1.36205	Down	-1.00415	Down		-	-1.5458	-	-1.90654	Down	-1.53718	Down	-1.11779	Down	-2.08601	Down		-		-	-1.43832	Down		-		-	-1.61429	Down		-		-		-		-		-		-
gene-LOC109704842		-		-		-		-		Up		-		-		-		-	-1.64838	Down		-	-7.50056	Down	-7.33347	Down		-	-7.65675	Down		-		-		-		-		-		-
gene-LOC109704843	7.57882	Up		-		-		-	7.3323	Up	-9.3824	Down	-10.1769	Down	-10.2167	Down		-	-6.9798	Down		-	-8.76261	Down	-9.55709	Down	-9.61272	Down		-		-		-		-	-9.12998	Down	-9.91991	Down	-9.95795	Down
gene-LOC109704844		-		-		-		-		Up		-		-		-		-	-5.77092	Down	-5.92174	Down	-7.56003	Down	-8.35495	Down	-6.55304	Down	-2.65699	Down		-		-		-		-		-		-
gene-LOC109704845	-5.11987	Down		-	-6.95857	-		-	-7.27985	Down	5.07212	Up		-		-		-		-		-		-		-		-		-	-6.91	Down		-		-	7.23337	Up		-		-
gene-LOC109704846	1.76968	Up		-	1.59337	-	1.99092	Up	1.26926	-	-1.3208	Down		-		-		-		-	1.19716	Up		-	1.02615	Up	1.40713	Up		-	1.14141	Up	1.53298	Up		-		-		-		-
gene-LOC109704854		-	1.49915	Up	1.75456	Up		-	-2.01525	-	1.92791	Up	2.19665	Up		-	-1.5832	Down	-1.12359	Down	-1.56278	Down		-		-		-	-3.12364	Down		-	-1.32598	Down	-1.58726	Down	3.49712	Up	3.76917	Up	2.17871	Up
gene-LOC109704855	-5.39948	Down	-1.17672	Down	-5.0871	Down	-5.39942	Down	-4.6626	Down	4.2028	Up		-		-		-	5.26003	Up		-	4.07764	Up		-		-		-	-3.89248	Down	-4.20905	Down		-	3.47047	Up		-		-
gene-LOC109704857	1.96007	Up		-		-		-	1.71015	-	-7.14506	Down	-6.97777	Down	-2.98949	Down		-	-3.26046	Down	-1.29154	Down	-8.42057	Down	-8.25279	Down	-4.28138	Down	-1.53511	Down		-		-		-	-6.88882	Down	-6.71696	Down	-2.72793	Down
gene-LOC109704858		-		-		-		-		-		-	-1.47039	Down		-		-		-		-		-	-1.02441	Down		-		-	-1.63326	Down	-1.10883	Down		-	1.07822	Up		-		-
gene-LOC109704859		-		-	2.80296	-		-	2.74676	Down		-	2.77673	Up		-	2.7123	Up		-		-		-		-		-		-	3.94789	Up		-	-7.6469	Down	-3.88809	Down		-	-7.5936	Down
gene-LOC109704861	1.68717	Up	1.55975	Up		Up		-		Down		-	-1.16094	Down	-2.45762	Down	-2.61088	Down		-	1.42318	Up	1.28764	Up		-	-1.03607	Down	-1.1696	Down	-1.00569	Down	-2.30837	Down	-1.29039	Down	2.45051	Up	1.44372	Up		Down
gene-LOC109704862	1.1125	Up		-		-	1.0921	Up		Down		-		-		-		-	-1.04411	Down		-		-		-		-		-		-		-		-		-		-		-
gene-LOC109704863		-	1.95331	Up	1.7549	Up		-	2.53724	Down	1.77358	Up	1.5874	Up		-	2.35894	Up	-3.94233	Down	-3.77952	Down	-1.98402	Down	-2.16886	Down	-3.61028	Down	-1.39064	Down		-	-1.61187	Down	-1.41812	Down		-		-	-2.20284	Down
gene-LOC109704866		-		-		-		-		Up		-		-		-		-	-8.45768	Down	-8.59436	Down	-8.75308	Down	-8.58538	Down	-8.64222	Down	-8.90921	Down		-		-		-		-		-		-
gene-LOC109704867		-	1.24071	Up	1.2481	Up	1.07964	Up		Down	1.43006	Up	1.44888	Up	1.28144	Up		-	1.17083	Up		-	2.41245	Up	2.43254	Up	2.24839	Up	1.32795	Up		-		-		-	1.07977	Up	1.10198	Up		-
gene-LOC109704871		-		-		-		-	1.13963	Down		-		-	-1.69138	Down		-		-		-		-		-		-		-		-		-		-		-		-	-1.72059	Down
gene-LOC109704872		-		-	-8.06899	-	-7.52389	Down		-		-	-7.15639	Down	-6.61052	Down	1.5547	Up		-		-		-	-7.25414	Down	-6.72472	Down	1.46183	Up	-7.31425	Down	-6.77426	Down		-	-1.40202	Down	-8.71847	Down	-8.17043	Down
gene-LOC109704873		-	1.64501	Up		Up		-		-	1.93144	Up		-		-		-	-2.06647	Down	-2.36638	Down		-	-1.75186	Down	-1.84713	Down	-2.14508	Down	-1.32788	Down	-1.41202	Down		-	1.7195	Up		-		-
gene-LOC109704875		-		-		-	-5.85149	Down	-4.71594	-		-		-	-5.74437	Down	-4.61809	Down	9.10693	Up	9.00025	Up	8.55577	Up	9.00363	Up		-		-		-	-5.28493	Down	-5.72782	Down	4.14648	Up	4.6001	Up		-
gene-LOC109704876	1.16813	Up	-1.90418	Down		Down		-	-1.17395	-	-3.09364	Down		-	-1.6876	Down	-2.35925	Down		-		-	-2.94341	Down		-	-1.55308	Down	-2.20513	Down	2.31729	Up	1.40599	Up		-		-	1.5694	Up		-
gene-LOC109704879		-		-		-		-	-3.31036	-		-		-		-	-3.08427	Down		-		-		-		-		-	-3.52894	Down		-		-		-	2.53452	Up	3.28867	Up	2.93504	-
gene-LOC109704880		-		-		-		-		Up		-		-		-		-	-5.11499	Down		-	-4.83182	Down		-		-	-4.5767	Down		-		-		-		-		-		-
gene-LOC109704881		-	-1.45805	Down	-1.27222	Down		-	-1.08067	Up	-1.41522	Down	-1.21806	Down		-	-1.03287	Down		-		-		-		-		-		-		-	1.22179	Up	1.02936	Up		-		-		-
gene-LOC109704882	2.8465	Up		-	2.20286	-	1.90082	Up		-	-2.53421	Down		-		-	-1.86899	Down	-3.00932	Down		-	-2.67026	Down		-	-1.1071	Down	-2.00005	Down	1.88793	Up	1.58054	Up		-		-	1.20892	Up		-
gene-LOC109704885		-		-	-4.76323	-	-3.3038	Down		-		-	-3.43897	Down	-1.98031	Down		-		-	-2.51754	Down	-2.27809	Down	-5.94279	Down	-4.50145	Down	-2.51649	Down	-3.65791	Down	-2.20591	Down		-		-	-3.42483	Down	-1.96371	Down
gene-LOC109704886		-		-		-		-		Up		-		-		-		-	-1.19295	Down	-1.01167	Down		-	-1.32783	Down		-	-1.79158	Down		-		-		-		-		-		-
gene-LOC109704887	-1.05735	Down		-		-		-	-1.2207	-		-		-		-		-		-		-		-		-		-		-		-		-		-	1.03674	Up	1.06169	Up	1.02755	Up
gene-LOC109704888		-		-		-		-		Up		-		-		-		-		-		-		-		-		-		-		-	-1.23452	Down	-1.3342	Down	1.22539	Up	1.33348	Up		-
gene-LOC109704889		-		-		-		-		Down		-		-		-		-		-		-	-1.07516	Down	-1.50645	Down	-1.33883	Down	-1.0372	Down		-		-		-		-		-		-
gene-LOC109704892		-		-		-		-		Down		-	-1.27497	Down		-		-		-		-		-	-1.57206	Down		-		-	-1.03025	Down		-	1.27539	Up		-		-		-
gene-LOC109704907	4.82854	Up	2.70698	Up	2.06113	Up		-	-5.70445	Up	-2.14443	Down	-2.77657	Down	-4.32893	Down	-10.5477	Down	-6.20038	Down	-1.36179	Down	-3.49084	Down	-4.12282	Down	-5.69207	Down	-11.8904	Down		-	-2.18492	Down	-1.54466	Down	8.394	Up	7.765	Up	6.21587	-
gene-LOC109704909	6.011	Up	5.7444	Up		Up		-		Up		-	-6.65139	Down	-9.86914	Down	-7.71494	Down	-6.219	Down		-		-	-6.83855	Down	-10.0719	Down	-7.8961	Down	-6.3585	Down	-9.58225	Down		-	7.41751	Up		-		-
gene-LOC109704910	5.26671	Up	4.4752	Up	1.64831	Up		-	1.88697	Up		-	-3.63098	Down	-4.43292	Down	-3.39419	Down	-5.13813	Down		-		-	-3.47868	Down	-4.2997	Down	-3.23915	Down	-2.81108	Down	-3.62026	Down		-	2.57268	Up		-		-
gene-LOC109704915	-1.04956	Down		-		-	-1.08482	Down		-		-		-		-		-	1.04494	Up		-		-		-		-		-		-		-		-		-		-		-
gene-LOC109704916	2.44087	Up	2.35119	Up	1.86694	Up	2.50687	Up	2.57863	-		-		-		-		-	-2.23669	Down		-		-		-		-		-		-		-		-		-		-		Up
gene-LOC109704917	11.9523	Up		-	10.7627	-	10.4564	Up		-	-9.42343	Down	-1.19797	Down	-1.50343	Down	-8.01101	Down	-10.8783	Down	1.08217	Up	-8.32669	Down		-		-	-6.90578	Down	8.23175	Up	7.92017	Up		-		-	6.80512	Up	6.50213	-
gene-LOC109704919	1.99379	Up	1.94432	Up	2.56584	Up		-	-4.92849	Down		-		-	-1.54084	Down	-6.93928	Down		-	2.60256	Up	2.54748	Up	3.18172	Up	1.06139	Up	-4.31543	Down		-	-1.46912	Down	-2.09687	Down	6.8578	Up	7.49547	Up	5.39379	-
gene-LOC109704920	-1.13032	Down		-		-		-	-2.75392	-		-	1.02724	Up		-	-1.64035	Down		-		-		-		-		-	-1.93878	Down		-		-		-	2.00199	Up	2.66103	Up	2.13946	Up
gene-LOC109704921		-		-		-		-		-		-		-		-	-1.32139	Down	-1.00465	Down		-		-		-		-	-1.50324	Down		-		-		-	1.47637	Up	1.12943	Up		Up
gene-LOC109704926	3.76802	Up	4.25932	Up	2.67454	Up	3.16367	Up		Down		-	-1.10572	Down		-	-3.59968	Down		-	4.40668	Up	4.89437	Up	3.3169	Up	3.79798	Up		-	-1.56856	Down	-1.08384	Down		-	4.05604	Up	2.48805	Up	2.98015	Up
gene-LOC109704927		-		-	2.41163	-		-	1.27645	-		-	1.72453	Up		-		-		-		-		-	2.24604	Up		-	1.10759	Up	2.3157	Up		-	-1.92112	Down	-1.17897	Down	1.13516	Up		-
gene-LOC109704928	5.9713	Up	5.76263	Up		Up		-	6.09006	-		-	-7.62923	Down	-6.44631	Down		-	-6.81724	Down		-	-1.05394	Down	-8.45337	Down	-7.28645	Down		-	-7.39341	Down	-6.21645	Down		-		-	-7.73841	Down	-6.55353	Down
gene-LOC109704929		-		-		-		-		Up	-1.06193	Down		-		-		-		-		-	-1.01675	Down		-		-		-		-		-		-		-		-		-
gene-LOC109704930	1.08573	Up		-	-9.8063	-	-9.84719	Down	-10.1286	-		-	-10.9007	Down	-10.9405	Down	-11.2307	Down		-		-		-	-10.4912	Down	-10.5466	Down	-10.8164	Down	-10.4872	Down	-10.5332	Down		-	10.812	Up		-		-
gene-LOC109704936		-	-1.17191	Down		Down		-		Up	-1.56368	Down		-		-		-		-		-	-1.73874	Down		-		-		-		-	1.87557	Up	1.09918	Up	-1.87766	Down	-1.0881	Down		-
gene-LOC109704939	3.18496	Up		-		-		-		-	-2.28799	Down	-2.47687	Down		-	-3.67168	Down		-		-		-		-		-		-		-		-		-		-		-		-
gene-LOC109704940		-		-		-		-		-	-2.42343	Down		-		-	-2.45787	Down		-		-	-3.18015	Down		-		-	-3.20626	Down	3.03424	Up		-		-		-	3.05425	Up		-
gene-LOC109704944	-2.01379	Down		-		-	-1.85681	Down	-2.83792	Up	1.27594	Up	1.09715	Up		-		-		-	-2.36827	Down	-1.07814	Down	-1.25731	Down	-2.22156	Down	-3.18921	Down		-	-1.12491	Down		-	2.10318	Up	1.93033	Up		-
gene-LOC109704949		-		-		-		-		-		-		-		-		-	-2.64392	Down	-1.89619	Down	-1.91242	Down	-3.11987	Down		-	-2.82625	Down		-		-		-		-		-		-
gene-LOC109704950		-	1.88348	Up		Up		-		-	2.09367	Up		-		-		-		-		-		-		-		-		-		-	-2.01693	Down		-		-		-		-
gene-LOC109704956	4.15467	Up	-1.97559	Down		Down		-		-	-6.14494	Down	-4.0435	Down	-3.54846	Down	-4.27348	Down	-3.71007	Down		-	-5.6887	Down	-3.58153	Down	-3.10132	Down	-3.80543	Down	2.11105	Up	2.60384	Up		-	-1.88778	Down		-		-
gene-LOC109704957	-1.3653	Down		-		-	-1.56864	Down		-		-		-		-		-		-	-1.56275	Down		-		-	-1.77507	Down	-1.08243	Down		-		-	-1.06737	Down		-		-		-
gene-LOC109704958		-		-		-		-		-		-		-		-	3.33557	Up		-		-		-		-		-	6.38894	Up		-		-		-	-6.69154	Down		-		-
gene-LOC109704959	-1.53055	Down	-1.27806	Down	-1.14558	Down	-1.1208	Down	-1.07703	-		-		-		-		-		-		-		-		-		-		-		-		-		-		-		-		-
gene-LOC109704960		-		-		-		-	-1.60273	-		-		-		-	-1.39922	Down	1.90401	Up	1.69176	Up	1.2927	Up	1.03765	Up	1.87161	Up		-		-		-		-		-		-	1.57563	Up
gene-LOC109704963	2.48537	Up		-	1.37452	-		-		-	-3.37788	Down	-1.12212	Down	-2.33387	Down	-1.74304	Down	-1.58445	Down		-	-2.44978	Down		-	-1.42734	Down		-	2.26048	Up		-	-1.20631	Down	-1.64003	Down		-		-
gene-LOC109704964		-		-	-1.74705	-		-		-		-	-1.86787	Down		-		-		-		-		-	-1.7453	Down		-		-	-1.45853	Down		-	1.75663	Up		-	-2.4025	Down		-
gene-LOC109704965		-		-		-		-	-2.1705	-		-		-		-	-2.44012	Down	2.74223	Up	3.00175	Up	3.61464	Up	2.06419	Up	2.7986	Up		-	-1.53682	Down		-		-	3.0264	Up	1.48401	Up	2.23271	Up
gene-LOC109704971		-	1.34263	Up	1.08643	Up	1.18423	Up		-	1.3893	Up	1.14418	Up	1.24329	Up		-		-		-	1.08171	Up		-		-		-		-		-		-	1.24943	Up	1.01104	Up	1.1117	Up
gene-LOC109704973	1.49161	Up	2.27602	Up	2.5777	Up	2.55402	Up		-		-	1.07711	Up	1.05538	Up		-		-	1.67782	Up	2.45638	Up	2.77115	Up	2.73397	Up		-		-		-		-	1.73289	Up	2.05154	Up	2.0304	Up
gene-LOC109704975	7.09955	Up	7.91447	Up		Up		-		-		-	-12.1132	Down	-8.71013	Down	-8.26067	Down	-6.76554	Down		-	1.15157	Up	-11.754	Down	-8.36612	Down	-7.89067	Down	-12.9	Down	-9.50312	Down		-	9.0437	Up		-		-
gene-LOC109704979		-	1.48036	Up	1.06357	Up		-		Down	2.44719	Up	2.04239	Up	1.36328	Up		-		-	-1.3387	Down		-		-		-		-		-	-1.08347	Down		-	1.4488	Up	1.04939	Up		-
gene-LOC109704981		-		-		-		-		-		-		-		-		-	-1.88404	Down		-	-1.64065	Down	-1.75642	Down		-	-2.01345	Down		-		-		-		-		-		-
gene-LOC109704983		-		-		-		-		-		-		-		-		-	1.01984	Up		-	1.249	Up	1.46949	Up	1.35189	Up	1.42241	Up		-		-		-		-		-		-
gene-LOC109704985		-		-		-		-		-		-		-		-		-		-		-		-	-1.00725	Down		-		-		-		-		-		-		-		-
gene-LOC109704986		-	1.56504	Up	1.92076	Up	2.76901	Up	-1.92874	-		-	1.10159	Up	1.95047	Up	-2.75571	Down	-1.08993	Down		-		-		-	1.68123	Up	-3.00217	Down		-	1.21634	Up		-	3.4777	Up	3.85002	Up	4.70027	Up
gene-LOC109704991		-		-		-		-		Down		-		-		-		-	-1.40505	Down		-		-		-		-		-		-		-		-		-		-		-
gene-LOC109704993		-	1.475	Up		Up		-		-		-		-		-		-		-		-		-		-		-		-		-	-1.08403	Down		-	1.14034	Up		-		-
gene-LOC109704998		-	-2.47026	Down		Down		-		-		-		-		-		-		-		-	-3.16802	Down	-1.55401	Down		-		-		-		-		-		-		-		-
gene-LOC109705000	2.13999	Up	2.33774	Up	3.23816	Up		-		Down		-		-	-3.82054	Down	-2.96706	Down	-3.49447	Down		-		-		-	-5.16401	Down	-4.29162	Down		-	-3.99334	Down	-4.90153	Down	3.13324	Up	4.04843	Up		-
gene-LOC109705002	3.56992	Up		-	4.19664	-		-	2.04306	-	-4.21718	Down		-	-2.98374	Down	-1.54494	Down	-3.24686	Down		-	-3.86674	Down		-	-2.65147	Down	-1.19306	Down	4.84642	Up		-	-3.59665	Down	-2.67715	Down	2.15755	Up	-1.44232	-
gene-LOC109705003		-		-		-		-		Down		-		-		-		-		-		-		-		-		-	-1.58698	Down		-		-		-		-		-		-
gene-LOC109705005		-	1.97897	Up		Up		-		Down	2.09389	Up		-		-		-	-1.83979	Down	-1.96195	Down		-	-1.46934	Down	-3.28254	Down	-2.43934	Down	-1.6102	Down	-3.41313	Down		-	2.57848	Up		-		-
gene-LOC109705006	7.91139	Up		-	10.209	-	7.25251	Up		Up	-3.44267	Down	2.28582	Up		-	-4.93033	Down	-10.4533	Down	-2.53239	Down	-5.96268	Down		-	-3.19886	Down	-7.44767	Down	5.75646	Up	2.77367	Up	-2.94763	Down		-	7.19234	Up	4.25275	Up
gene-LOC109705011	8.1675	Up		-		-		-		Up	-8.48959	Down	-8.32269	Down	-8.36264	Down	-4.98984	Down	-9.29667	Down	-1.12018	Down	-9.59527	Down	-9.42823	Down	-9.48411	Down	-6.08888	Down		-		-		-		-		-		-
gene-LOC109705015	4.58383	Up		-	5.64424	-	5.30149	Up	5.72289	-	-5.13244	Down	1.0524	Up		-	1.12269	Up	-4.45813	Down		-	-4.98125	Down	1.20453	Up		-	1.2808	Up	6.19126	Up	5.84291	Up		-	-6.26735	Down		-		-
gene-LOC109705016	-1.24576	Down	-1.65571	Down		Down		-	-1.25814	-		-		-	1.19863	Up		-		-		-	-1.1364	Down		-		-		-	1.10492	Up	1.63043	Up		-		-		-	1.22351	Up
gene-LOC109705017	-8.05648	Down	-3.46971	Down	-8.05575	Down		-	-8.37772	-		-		-	8.22882	Up		-		-	-7.33021	Down	-2.75302	Down	-7.32331	Down		-	-7.64795	Down		-	3.66489	Up	8.24368	Up		-		-	8.56253	Up
gene-LOC109705018		-	-10.8765	Down	-1.05427	Down	-10.762	Down	-11.0429	Down	-10.2093	Down		-	-10.0821	Down	-10.3722	Down	2.88407	Up	2.20499	Up	-7.99172	Down	1.84378	Up	-7.88098	Down	-8.14837	Down	9.84016	Up		-	-9.69944	Down		-	9.98884	Up		-
gene-LOC109705021	-1.15342	Down		-		-		-		-		-	1.24714	Up	1.2844	Up		-	1.30915	Up		-		-	1.42554	Up	1.44582	Up		-	1.07788	Up	1.1092	Up		-		-		-		-
gene-LOC109705022	4.79107	Up	5.02469	Up	5.89046	Up	4.84526	Up		-		-	1.08947	Up		-	-6.49992	Down		-	8.50325	Up	8.73051	Up	9.6076	Up	8.54817	Up		-		-		-	-1.0371	Down	6.70074	Up	7.58209	Up	6.54072	Down
gene-LOC109705026		-		-	-7.3281	-	-6.78201	Down	1.01711	-		-	-6.85797	Down	-6.3103	Down	1.48026	Up		-		-		-	-6.34316	Down	-5.81069	Down	1.99791	Up	-6.51901	Down	-5.97783	Down		-	-1.82187	Down	-8.3443	Down	-7.7961	Down
gene-LOC109705028		-		-		-	-1.24417	Down		Up		-		-	-1.28155	Down		-		-		-		-		-	-1.34937	Down		-		-	-1.0628	Down		-		-		-	-1.15866	Down
gene-LOC109705029		-		-	6.78712	-		-		Up		-		-		-		-		-		-		-		-		-		-		-		-		-		-		-		-
gene-LOC109705031		-		-		-		-	1.90254	Down		-		-		-	2.29149	Up		-		-		-		-		-	1.84638	Up		-		-		-	-2.56169	Down	-2.53175	Down		-
gene-LOC109705032		-	1.75846	Up	-2.32926	Up		-	-4.14955	Down		-	-3.15426	Down	-1.47115	Down	-4.98182	Down	-1.46983	Down		-		-	-3.78537	Down	-2.11849	Down	-5.60827	Down	-4.06625	Down	-2.38878	Down		-	5.89273	Up		-		-
gene-LOC109705036	1.13216	Up	-5.12565	Down		Down		-	1.4298	Down	-6.27794	Down		-		-		-		-		-	-5.39095	Down		-		-	1.17037	Up	5.33121	Up	6.10055	Up		-	-6.57057	Down	-1.24102	Down		-
gene-LOC109705040	10.2599	Up		-	10.7757	-	10.56	Up	2.377	Down	-10.4233	Down		-		-	-7.90145	Down	-10.8336	Down		-	-10.9769	Down		-		-	-8.43968	Down	10.9348	Up	10.7145	Up		-	-2.54309	Down	8.40048	Up	8.18911	Up
gene-LOC109705041		-		-		-		-		Up	-1.08099	Down	-1.14461	Down		-		-		-		-		-		-		-		-		-		-		-		-		-		-
gene-LOC109705049	2.02692	Up		-		-		-	4.90866	Down	-4.38453	Down	-3.55996	Down		-	2.86725	Up	-2.99336	Down		-	-5.29056	Down	-4.49131	Down		-	1.94993	Up		-	3.67918	Up	2.85404	Up	-7.30741	Down	-6.43772	Down	-3.58935	Down
gene-LOC109705054	-1.77395	Down		-	-1.2925	-	-1.4207	Down		-	1.4159	Up		-		-	1.62702	Up		-		-		-		-		-		-		-	-1.07207	Down		-		-	-1.16141	Down	-1.28723	Down
gene-LOC109705055	-1.95542	Down		-	-1.49357	-	-1.59444	Down		-	1.12398	Up		-		-	1.01735	Up		-	-1.28995	Down		-		-		-		-		-		-		-		-		-		-
gene-LOC109705057		-		-	-1.12407	-		-		Up		-		-		-		-		-		-		-	-1.29265	Down	-1.13499	Down		-	-1.47764	Down	-1.31036	Down		-		-	-1.41897	Down	-1.24355	Down
gene-LOC109705058		-		-	-2.16725	-		-		-		-	-1.92011	Down		-		-	1.68119	Up	1.43466	Up	1.36783	Up		-	1.60811	Up	1.05218	Up	-1.82928	Down		-	2.09921	Up		-	-1.52261	Down		-
gene-LOC109705060	1.71875	Up		-	1.33035	-	2.22581	Up		Down	-2.00497	Down		-		-	-1.99774	Down		-		-		-		-		-		-	1.61476	Up	2.50173	Up		-		-	1.59385	Up	2.49099	Up
gene-LOC109705061		-		-		-		-		Up		-		-		-	1.61861	Up		-		-		-		-		-	6.59328	Up		-		-		-	-2.1148	Down	-2.42225	Down		-
gene-LOC109705063		-		-		-		-	2.86283	-		-		-		-		-	-2.71847	Down		-	-2.97295	Down	-3.32465	Down	-3.27729	Down		-		-		-		-	-3.13716	Down	-3.48471	Down	-3.4193	Down
gene-LOC109705064	1.26801	Up		-		-		-		-		-	-1.20633	Down		-		-		-		-		-		-		-		-		-		-		-		-		-		-
gene-LOC109705068	6.04286	Up	5.99064	Up		Up		-		-		-	-7.09344	Down	-8.09512	Down	-7.42289	Down	-5.93909	Down		-		-	-6.96668	Down	-7.98437	Down	-7.29079	Down	-7.01382	Down	-8.02162	Down		-	7.33885	Up		-		-
gene-LOC109705072		-	1.13569	Up		Up		-	1.69571	Up	1.60976	Up		-	1.15703	Up	2.17547	Up		-		-	2.04748	Up		-	1.58007	Up	2.61644	Up	-1.15268	Down		-		-		-	-1.73018	Down	-1.02254	Down
gene-LOC109705073		-	-1.79484	Down		Down		-	-1.01123	Down	-1.95048	Down		-		-	-1.16214	Down	6.51188	Up	6.65548	Up	4.70889	Up	6.16828	Up	6.72457	Up	5.50967	Up	1.45477	Up	2.01742	Up		-		-		-	1.22339	-
gene-LOC109705074		-	-6.56782	Down		Down		-		Up	-7.29282	Down		-	-1.15978	Down		-		-	1.22981	Up	-6.0535	Down		-		-	1.15926	Up	6.56911	Up	6.13276	Up		-	-7.22534	Down		-	-1.07609	Down
gene-LOC109705075	4.77486	Up		-		-		-		Down	-6.95065	Down	-6.78314	Down	-5.86099	Down	-3.24397	Down		-		-		-		-		-		-		-		-		-		-		-		-
gene-LOC109705083		-	1.44558	Up	1.70133	Up		-		-		-	1.08066	Up		-		-		-		-	1.91268	Up	2.18183	Up		-	1.31665	Up		-	-1.68082	Down	-1.94314	Down		-		-	-1.0882	Down
gene-LOC109705086	1.29796	Up		-	1.20087	-		-		-		-		-	-1.14647	Down		-	-1.22741	Down		-		-		-	-1.06979	Down		-		-		-	-1.03235	Down		-		-		-
gene-LOC109705087	-1.19971	Down	-1.8028	Down	-1.10264	Down	-1.30287	Down		-		-		-		-		-		-		-		-		-		-		-		-		-		-		-		-		-
gene-LOC109705089	-11.6401	Down	-1.07711	Down	-12.601	Down		-	-12.9227	-	10.5418	Up		-	11.0212	Up		-	12.455	Up		-	11.3804	Up		-	11.844	Up		-	-11.5058	Down		-	11.9979	Up	11.8299	Up		-	12.3159	Up
gene-LOC109705091		-	-2.12381	Down	1.0939	Down		-		-	-1.86434	Down	1.36115	Up		-		-		-		-	-1.61626	Down	1.61208	Up	1.20646	Up	1.03459	Up	3.23971	Up	2.84446	Up		-	-2.66313	Down		-		-
gene-LOC109705092	-2.81129	Down	-4.71963	Down	-3.45103	Down	-3.46032	Down	-2.08049	Down	-1.93054	Down		-		-		-	1.00422	Up	-1.79598	Down	-3.71401	Down	-2.43261	Down	-2.45753	Down		-	1.28741	Up	1.27186	Up		-	-2.65588	Down	-1.37051	Down	-1.37788	Down
gene-LOC109705093		-	-2.83447	Down		Down		-		Up	-2.23085	Down		-		-		-		-		-	-2.27694	Down		-		-		-	2.19157	Up	2.3676	Up		-	-2.45535	Down		-		-
gene-LOC109705094		-		-	1.15866	-		-		-		-		-		-		-		-		-		-		-		-		-		-		-		-		-		-		-
gene-LOC109705100		-	-1.79547	Down	-2.15541	Down		-		Down		-		-		-		-		-		-	-2.33184	Down	-2.67765	Down		-		-		-	1.86143	Up	2.21576	Up		-	-1.37157	Down		-
gene-LOC109705104		-	2.22173	Up	2.12079	Up	2.08741	Up	1.13365	-	1.42179	Up	1.33171	Up	1.29879	Up		-	-1.06717	Down		-	1.15759	Up	1.0695	Up	1.01969	Up		-		-		-		-	1.06967	Up		-		-
gene-LOC109705105		-		-	1.63581	-		-		-		-	1.97646	Up		-		-		-		-		-	1.96321	Up		-		-	2.51835	Up		-	-1.7227	Down		-	3.12725	Up		-
gene-LOC109705111		-	-3.87662	Down		Down	1.26191	Up		-	-4.65095	Down		-		-		-	-1.06693	Down		-	-4.937	Down		-		-		-	4.67346	Up	5.14653	Up		-	-4.61771	Down		-		-
gene-LOC109705112		-	1.02702	Up		Up		-		-		-		-		-		-		-		-		-		-		-		-		-		-		-		-		-		-
gene-LOC109705113	1.86044	Up	1.5829	Up		Up		-		Down		-		-	-6.47455	Down	-1.37274	Down	-3.40469	Down	-1.53509	Down	-1.81632	Down	-2.47007	Down	-8.00875	Down	-2.88635	Down		-	-6.17563	Down		-		-		-		-
gene-LOC109705114		-	-1.04881	Down		Down		-	-1.17004	-		-		-		-		-		-		-		-		-		-		-		-		-		-		-		-		-
gene-LOC109705120	9.11024	Up		-		-		-		-	-9.43279	Down	-9.26577	Down	-9.3057	Down	-9.59503	Down		-	7.24882	Up		-		-		-		-		-		-		-		-		-		-
gene-LOC109705121		-	-1.21895	Down	-6.64533	Down		-	-1.73742	-		-	-5.80107	Down		-		-	2.75795	Up	1.90867	Up		-		-		-		-	-5.41199	Down		-	5.50327	Up		-	-4.91009	Down		-
gene-LOC109705123	9.09607	Up	9.26418	Up		Up		-		-		-	-9.25306	Down	-9.2931	Down	-8.61953	Down	-8.77749	Down		-		-	-8.90714	Down	-8.96365	Down	-8.26958	Down	-9.39156	Down	-9.43762	Down		-	8.75285	Up		-		Down
gene-LOC109705124	1.39432	Up	1.1997	Up	-5.93435	Up	-5.16848	Down	-4.16473	Down		-	-7.34011	Down	-6.57274	Down	-5.57895	Down	-1.74121	Down		-		-	-7.6625	Down	-6.91139	Down	-5.89724	Down	-7.11751	Down	-6.35618	Down		-	5.35155	Up		-		-
gene-LOC109705125		-		-		-	-3.87406	Down	1.05671	-		-		-	-4.02976	Down		-		-		-		-		-	-3.7182	Down	1.22091	Up		-	-4.47709	Down	-4.25567	Down		-		-	-4.92698	Down
gene-LOC109705133	-2.41554	Down		-		-	-1.01792	Down		-	2.63185	Up	2.1687	Up	1.38862	Up	1.74318	Up	1.71152	Up		-	1.95733	Up	1.49423	Up		-	1.07464	Up		-	-1.24272	Down		-		-		-		-
gene-LOC109705144		-		-		-		-		-		-		-		-		-		-		-		-	-1.02915	Down		-		-		-		-		-		-		-		-
gene-LOC109705150	-1.13164	Down		-		-		-		-		-	1.19041	Up	1.34067	Up	1.03337	Up		-		-		-		-		-		-		-		-		-		-		-		-
gene-LOC109705159	-2.10352	Down	-2.89487	Down	-1.37831	Down		-		-		-		-	1.52352	Up	1.12939	Up	2.1316	Up		-		-		-	1.55813	Up	1.18504	Up	1.53355	Up	2.33564	Up		-	-1.95212	Down		-		-
gene-LOC109705160		-		-		-		-		-		-		-		-		-	-2.14201	Down	-4.61011	Down	-3.43643	Down	-1.87213	Down	-2.34168	Down	-1.3843	Down		-		-		-		-		-		-
gene-LOC109705161		-	1.55976	Up	1.34831	Up	1.94284	Up	2.21578	-		-		-	1.08858	Up	1.3521	Up	-1.48415	Down		-		-		-		-		-		-		-		-		-		-		-
gene-LOC109705165		-		-		-		-	8.5806	-		-		-		-	5.26917	Up		-		-		-		-		-	4.09357	Up		-		-		-	-2.4351	Down	-8.72514	Down	-8.76325	Down
gene-LOC109705166	-1.6417	Down	-1.48486	Down	-7.88029	Down	-10.8393	Down	-1.19814	-		-	-6.24745	Down	-9.20639	Down		-	6.58093	Up	4.94809	Up	5.09113	Up		-	-4.26262	Down	5.38812	Up	-6.37675	Down	-9.34099	Down	-2.94751	Down		-	-6.68157	Down	-9.63754	Up
gene-LOC109705171	-1.40639	Down		-		-	-1.71559	Down	-1.84569	Up		-	1.06733	Up		-		-	1.01542	Up		-		-		-		-		-		-		-	-1.3782	Down		-	1.51712	Up		Up
gene-LOC109705172	-3.07078	Down	-1.04422	Down	-1.00048	Down	-1.59785	Down	-1.80925	-	2.00652	Up	2.0606	Up	1.46393	Up	1.24381	Up	1.0992	Up	-1.96353	Down		-		-		-		-		-		-		-		-		-		Up
gene-LOC109705175		-		-		-		-		Down		-		-		-		-		-		-		-		-		-	1.00853	Up		-		-		-		-	-1.12084	Down		Up
gene-LOC109705176		-		-		-		-		-		-		-		-		-	8.575	Up	8.38465	Up	8.28967	Up	8.34384	Up	8.7005	Up	8.1644	Up		-		-		-		-		-		-
gene-LOC109705177		-		-	1.61631	-	1.0508	Up		-		-		-		-		-		-		-		-		-		-		-		-		-		-		-	1.22453	Up		-
gene-LOC109705179		-	2.98535	Up		Up		-	3.64991	-	3.09371	Up		-		-	3.76761	Up		-		-	7.16118	Up		-		-	7.83834	Up	-3.80585	Down	-7.33224	Down		-		-	-4.46969	Down	-8.00629	Up
gene-LOC109705180	-1.30616	Down		-		-		-	-1.26544	-		-		-	1.50758	Up		-	1.46782	Up		-		-		-	1.6781	Up		-		-	1.10588	Up		-		-		-	1.47976	Up
gene-LOC109705181		-		-		-	1.02536	Up		-		-		-	1.26534	Up		-		-		-		-		-		-		-		-		-		-		-		-		-
gene-LOC109705182		-	-3.45771	Down		Down		-	-3.32875	-	-2.98459	Down	1.00683	Up		-	-2.85217	Down	-1.01736	Down	-1.5009	Down	-4.47086	Down		-		-	-4.33242	Down	4.00006	Up	3.87315	Up		-		-	3.85192	Up	3.73345	Down
gene-LOC109705184	2.21641	Up	2.68563	Up		Up		-		-		-	-3.14743	Down	-3.10112	Down	-3.39164	Down	-2.91415	Down		-		-	-3.8174	Down	-3.78879	Down	-4.05691	Down	-3.58791	Down	-3.54808	Down		-	3.82834	Up		-		-
gene-LOC109705185	3.41753	Up	4.11002	Up		Up		-		Up		-		-		-		-	-3.06941	Down		-	1.04187	Up		-		-		-	-1.72285	Down	-1.56925	Down		-	1.74702	Up		-		-
gene-LOC109705186	2.8964	Up	3.23842	Up	1.52511	Up	2.04892	Up	1.75663	-		-	-1.38025	Down		-	-1.15497	Down	-2.74947	Down		-		-	-1.20822	Down		-		-	-1.69847	Down	-1.17835	Down		-	1.46528	Up		-		-
gene-LOC109705190	8.29062	Up		-		-	8.00405	Up	7.28879	Up	-7.61511	Down	-7.85988	Down		-	-1.01874	Down	-7.71979	Down		-	-7.01548	Down	-7.26276	Down		-		-		-	7.32208	Up	7.57239	Up	-6.60764	Down	-6.84898	Down		-
gene-LOC109705191		-	5.0215	Up	3.70053	Up		-	2.8919	-	3.84738	Up	2.54467	Up		-	1.72837	Up	-3.28942	Down		-	1.73358	Up		-		-		-	-1.30469	Down	-3.61902	Down	-2.30866	Down	2.114	Up		-		-
gene-LOC109705193		-		-		-	1.04017	Up	-2.01868	-		-		-	1.10854	Up	-1.95752	Down	-1.44859	Down	-1.51521	Down	-2.06082	Down	-1.53553	Down		-	-3.45071	Down		-	1.67256	Up	1.15312	Up	1.38521	Up	1.91471	Up	3.06318	Up
gene-LOC109705198		-	-8.867	Down		Down		-		-	-8.84384	Down		-		-		-	1.23179	Up	1.19575	Up	-7.63393	Down	1.03783	Up	1.86483	Up		-	8.67661	Up	9.513	Up		-	-8.55739	Down		-		-
gene-LOC109705202		-		-		-	1.23903	Up		Down		-		-		-		-		-		-		-		-		-		-		-		-		-		-		-		-
gene-LOC109705207		-		-	-2.14166	-	-1.77488	Down	-2.47526	Up		-		-		-		-	2.31197	Up		-		-		-		-		-		-		-		-		-		-		-
gene-LOC109705209		-		-		-		-		Up		-	-1.0642	Down		-	-1.56747	Down		-	1.23358	Up		-		-		-		-		-		-		-	1.2076	Up		-	1.18692	Up
gene-LOC109705210	-1.12121	Down		-		-		-		Up		-		-	1.31359	Up		-	1.23232	Up		-		-		-	1.43527	Up		-		-		-		-		-		-	1.12633	Up
gene-LOC109705214		-	2.0881	Up		Up		-	-1.56297	-	1.59539	Up		-		-	-2.05101	Down		-		-	1.94717	Up		-		-	-1.69238	Down	-1.16793	Down	-1.17655	Down		-	3.63665	Up	2.46706	Up	2.46439	Up
gene-LOC109705215		-		-		-		-	-6.26473	-		-		-		-		-		-		-		-		-		-		-		-		-		-	6.85194	Up		-	6.20248	Up
gene-LOC109705216	-1.45613	Down		-		-		-	-2.39418	Down		-		-		-		-		-		-		-		-		-	-1.64261	Down		-		-		-	1.54952	Up	1.54824	Up	1.90905	Up
gene-LOC109705236	-2.32343	Down	-2.49248	Down	-1.63369	Down	-1.99321	Down	-2.31954	Up		-		-		-		-		-	-1.48342	Down	-1.65733	Down		-	-1.16221	Down	-1.47661	Down		-		-		-		-		-		-
gene-LOC109705237		-	3.21105	Up	4.20131	Up	3.34327	Up	2.79829	Up	1.98749	Up	2.98557	Up	2.1307	Up	1.57522	Up		-		-		-	2.81142	Up		-		-	1.00579	Up		-		-		-	1.40449	Up		-
gene-LOC109705239		-		-		-		-	-1.59019	-		-		-		-	-1.12521	Down		-		-		-		-		-	-1.29577	Down		-		-		-	1.67038	Up	1.43694	Up	1.33578	Up
gene-LOC109705241	-1.5607	Down	-1.59164	Down	-1.87062	Down		-	-2.04587	Up		-		-	1.0054	Up		-		-	-1.48855	Down	-1.5307	Down	-1.79553	Down		-	-1.97359	Down		-	1.05778	Up	1.33171	Up		-		-	1.50279	Up
gene-LOC109705244		-	1.86594	Up	1.06974	Up		-		-	3.26435	Up	2.47866	Up		-		-	-1.73973	Down	-3.14943	Down		-		-	-1.84579	Down	-2.8839	Down		-	-1.95689	Down		-	3.0078	Up	2.22693	Up		-
gene-LOC109705245	-7.48222	Down	-1.17051	Down	-4.40146	Down	-3.2902	Down		-	6.29505	Up		-	4.21405	Up	6.59432	Up	4.87075	Up		-	3.7048	Up		-	1.58255	Up	4.00817	Up	-3.21195	Down	-2.1068	Down		-		-	-3.52212	Down	-2.40912	Down
gene-LOC109705246	-8.18109	Down		-	-13.3571	-	-3.85874	Down		-	7.41304	Up		-	4.31596	Up	7.95216	Up	13.2108	Up		-	12.4659	Up		-	9.35277	Up	13.0112	Up	-12.591	Down	-3.09829	Down	9.50622	Up		-	-13.144	Down	-3.64251	-
gene-LOC109705248	-6.2754	Down	-5.82622	Down	-5.68075	Down	-5.19222	Down		-		-		-		-	5.91406	Up	5.70904	Up		-		-		-		-	5.37239	Up		-		-		-	-5.49016	Down	-5.33269	Down	-4.84261	Down
gene-LOC109705249	1.33185	Up		-		-		-		-		-		-	-1.36168	Down		-		-		-		-		-		-		-		-		-		-		-		-		-
gene-LOC109705250	9.82385	Up	8.35122	Up	7.60552	Up	7.53743	Up	7.70653	Down	-1.49641	Down	-2.22801	Down	-2.29524	Down	-2.13252	Down		-	9.83428	Up	8.35217	Up	7.62017	Up	7.53566	Up	7.72085	Up		-		-		-		-		-		-
gene-LOC109705252		-		-	1.53343	-	2.51758	Up	1.12463	Down	2.44762	Up	2.74174	Up	3.72529	Up	2.32152	Up	3.21837	Up	2.01786	Up	4.48024	Up	4.77318	Up	5.73825	Up	4.36146	Up		-		-		-		-		-	1.3951	Up
gene-LOC109705258	-1.80598	Down	-1.28609	Down	-1.5161	Down		-		Up		-		-		-		-	1.86296	Up		-		-		-		-		-		-		-		-		-		-		-
gene-LOC109705259		-		-		-		-		Up	1.4175	Up	1.02693	Up	1.1016	Up	1.04722	Up		-		-	1.05232	Up		-		-		-		-		-		-		-		-		-
gene-LOC109705260		-		-		-		-	6.5548	Down		-		-		-		-		-		-		-		-		-		-		-		-		-		-	-6.69951	Down	-6.73765	Down
gene-LOC109705262	5.386	Up		-		-		-		-	-5.81134	Down	-5.1962	Down	-6.45183	Down	-6.52147	Down	-4.04287	Down	1.35185	Up	-4.42494	Down	-3.82931	Down	-5.09867	Down	-5.14719	Down		-		-		-		-		-		-
gene-LOC109705264		-		-		-		-	3.6041	-	1.41412	Up		-		-	3.83418	Up		-		-		-		-		-	2.90185	Up	-1.32163	Down		-		-	-2.43608	Down	-3.75424	Down	-2.99614	Down
gene-LOC109705265		-		-	1.24573	-	-1.23695	Down	-1.74642	-	-1.64249	Down		-	-2.0183	Down	-2.53276	Down		-		-		-		-		-	-2.30148	Down	2.10853	Up		-	-2.47475	Down		-	2.99227	Up		Down
gene-LOC109705266	-1.76568	Down	-1.85314	Down		Down		-	-2.87247	Down		-		-	1.78708	Up	-1.12388	Down	2.86213	Up	1.10571	Up	1.01322	Up	2.08842	Up	2.89352	Up		-	1.08152	Up	1.8973	Up		-	1.00239	Up	2.08182	Up	2.90598	Up
gene-LOC109705267	2.75603	Up		-	3.55178	-		-	3.01672	Down	-3.36845	Down		-	-2.62583	Down		-	-2.58333	Down		-	-3.17013	Down		-	-2.44334	Down		-	4.16211	Up		-	-3.40669	Down	-3.62425	Down		-	-2.87545	Down
gene-LOC109705269		-		-	-4.69295	-	-5.06089	Down	2.40094	Down		-	-4.06978	Down	-4.43681	Down	3.01684	Up	3.26814	Up	2.64787	Up	3.1328	Up		-		-	5.69731	Up	-4.52917	Down	-4.90244	Down		-	-2.5737	Down	-7.09724	Down	-7.45761	Down
gene-LOC109705271		-		-	1.00572	-		-	1.49679	Down		-		-		-		-	-1.4408	Down		-		-		-		-		-		-		-		-		-		-		-
gene-LOC109705272	-1.30472	Down	1.89966	Up	1.43412	Up		-		Down	3.18589	Up	2.73081	Up	1.34307	Up	2.03575	Up		-		-	2.36492	Up	1.91073	Up		-	1.22293	Up		-	-1.84249	Down	-1.3827	Down	1.13557	Up		-		-
gene-LOC109705273		-		-		-		-		-		-	1.36458	Up	1.10245	Up		-		-		-		-		-		-		-	1.27307	Up	1.00535	Up		-		-		-		-
gene-LOC109705275	7.45343	Up		-	6.92937	-		-		-	-9.99291	Down		-	-10.8273	Down	-6.17411	Down	-7.38248	Down		-	-9.8984	Down		-	-10.749	Down	-6.07398	Down	9.46564	Up		-	-10.2879	Down		-	5.63346	Up		-
gene-LOC109705276		-		-	-1.30573	-		-	-1.25535	Down		-		-		-		-		-		-		-		-	1.09654	Up		-		-		-	1.66083	Up		-		-	1.60636	Up
gene-LOC109705277		-		-	-2.72021	-	-1.17874	Down		Down		-	-2.63726	Down	-1.09412	Down		-		-		-		-	-2.18022	Down		-	1.43706	Up	-3.16118	Down	-1.62434	Down	1.5477	Up		-	-3.61959	Down	-2.07315	Down
gene-LOC109705278		-		-	-3.59555	-		-		-		-	-4.10814	Down		-		-	3.86615	Up	4.37962	Up	4.32009	Up		-	3.9611	Up	4.88256	Up	-4.02795	Down		-	3.70208	Up		-	-4.5933	Down		Up
gene-LOC109705280	-8.37321	Down	-1.14156	Down	-1.77484	Down	-6.43014	Down	-8.1172	Up	7.21002	Up	6.5805	Up		-		-	8.22932	Up		-	7.09216	Up	6.4681	Up		-		-		-	-5.26628	Down	-4.64525	Down	6.95851	Up	6.34496	Up		-
gene-LOC109705283	2.51474	Up	1.78744	Up	2.87646	Up	3.20548	Up		Up		-		-		-	-1.97171	Down	-2.03876	Down		-		-		-	1.16608	Up	-1.46413	Down	1.11051	Up	1.4342	Up		-		-	2.31761	Up	2.64923	Up
gene-LOC109705284		-		-		-		-		Down		-		-		-		-		-		-		-		-		-		-		-		-		-	1.17197	Up		-		-
gene-LOC109705286	3.099	Up	2.7738	Up	4.24294	Up	2.41399	Up	3.28022	-		-	1.13677	Up		-		-	-1.19103	Down	1.91455	Up	1.5845	Up	3.06723	Up	1.22243	Up	2.10242	Up	1.48935	Up		-	-1.82274	Down		-		-		-
gene-LOC109705287		-		-		-		-		-		-		-		-		-		-		-		-	1.15356	Up		-		-		-		-		-		-		-		-
gene-LOC109705294	6.95795	Up	7.53796	Up	7.66198	Up	7.08547	Up	7.21715	-		-		-		-		-	-6.97672	Down		-		-		-		-		-		-		-		-		-		-		-
gene-LOC109705295		-		-		-		-		Down		-		-		-		-	-3.79086	Down	-6.10662	Down	-3.82339	Down	-4.68023	Down	-4.83035	Down	-5.68932	Down		-		-		-		-		-		-
gene-LOC109705296		-	-1.00205	Down		Down		-		Down		-		-		-		-	10.1246	Up	9.30605	Up	9.12474	Up	9.69116	Up	9.2322	Up	9.30383	Up		-		-		-		-		-		-
gene-LOC109705297		-	2.35028	Up	1.52335	Up	1.31289	Up	2.19781	Up	2.18662	Up		-		-	2.03798	Up	-2.58354	Down	-2.43213	Down		-		-	-1.2736	Down		-		-	-1.02396	Down		-		-		-		-
gene-LOC109705299		-	-2.85322	Down		Down		-		-	-3.72026	Down		-		-	-1.00118	Down	-1.06533	Down		-	-3.91824	Down		-		-	-1.1931	Down	3.24321	Up	3.76882	Up		-	-2.73029	Down		-	1.04466	-
gene-LOC109705300		-		-		-		-		-		-		-		-	2.64014	Up		-		-		-		-		-		-		-		-		-		-	-2.17757	Down	-2.68495	Down
gene-LOC109705301		-		-	1.06602	-		-		-		-		-		-		-	2.51557	Up	3.23811	Up	2.55259	Up	3.59166	Up	3.43119	Up	2.6251	Up	1.04505	Up		-		-		-		-		-
gene-LOC109705302		-	1.6659	Up	1.62	Up		-		-	2.37252	Up	2.33762	Up	1.0582	Up		-	-1.4665	Down	-2.18465	Down		-		-	-1.12851	Down	-1.19881	Down		-	-1.31392	Down	-1.27336	Down	1.39298	Up	1.36379	Up		-
gene-LOC109705303		-	1.96277	Up		Up		-		Down	3.75454	Up		-		-		-		-		-		-		-		-		-		-	-1.73203	Down		-	1.53595	Up		-		-
gene-LOC109705307		-		-	1.59588	-		-		-		-	1.9053	Up		-		-		-		-		-	1.71058	Up		-		-	1.37457	Up		-	-1.40212	Down		-	1.70341	Up		-
gene-LOC109705308		-	-4.89777	Down		Down	-1.17944	Down		-	-4.29092	Down		-		-		-		-		-	-4.89378	Down		-		-		-	4.13904	Up	3.72059	Up		-	-3.94467	Down		-		-
gene-LOC109705309		-	-6.45584	Down		Down		-		Down	-5.90729	Down		-		-		-		-		-	-5.87052	Down		-		-	1.03355	Up	6.56213	Up	6.38591	Up		-	-6.91107	Down		-		-
gene-LOC109705312		-		-		-		-		Up		-		-		-		-		-		-		-		-		-		-		-		-		-		-	-1.38541	Down		-
gene-LOC109705313		-		-	-1.61795	-	-2.21554	Down		-		-	-2.10906	Down	-2.70554	Down		-		-		-		-	-2.55606	Down	-3.16883	Down		-	-2.47697	Down	-3.07954	Down		-		-	-2.15875	Down	-2.75385	Down
gene-LOC109705314		-		-	-2.40246	-	-3.91295	Down		-		-	-3.04734	Down	-4.56006	Down	-1.14094	Down		-		-		-	-3.5386	Down	-5.06431	Down	-1.62345	Down	-2.65367	Down	-4.17052	Down		-		-		-		-
gene-LOC109705315		-		-	-2.85516	-		-		-		-	-2.73289	Down		-		-	3.77624	Up	3.65316	Up	3.69583	Up		-	3.61394	Up	2.88232	Up	-2.75499	Down		-	2.7018	Up		-	-1.94904	Down		-
gene-LOC109705316		-		-		-		-		-		-	1.14247	Up	1.02406	Up		-		-		-		-	1.62936	Up	1.49573	Up	1.43311	Up	1.45707	Up	1.33336	Up		-	-1.2612	Down		-		-
gene-LOC109705318	-2.19944	Down		-	-2.29662	-	-2.65192	Down	-3.80393	-		-		-		-		-		-		-		-		-		-	-3.31603	Down		-		-		-		-		-		-
gene-LOC109705319		-		-		-		-		-		-		-		-		-		-		-		-		-		-	-2.77485	Down		-		-		-		-		-		-
gene-LOC109705324	8.12668	Up		-		-		-		Up	-9.41138	Down	-9.24405	Down	-9.28383	Down	-9.57301	Down		-	9.09723	Up		-		-		-		-		-		-		-		-		-		-
gene-LOC109705328		-	1.85272	Up		Up		-		-		-		-		-		-	-2.89777	Down		-		-	-2.08593	Down	-2.14441	Down	-3.69481	Down		-		-		-	2.65534	Up		-		-
gene-LOC109705329	4.19475	Up		-	4.34787	-	4.25907	Up		Up	-5.17676	Down		-		-	-7.55194	Down		-	5.3439	Up		-	5.50347	Up	5.39851	Up		-	5.32639	Up	5.23196	Up		-		-	7.68939	Up	7.60312	Up
gene-LOC109705332	-3.245	Down		-	-2.73536	-		-	-2.37872	Up	3.85337	Up		-		-		-		-	-3.57136	Down		-	-3.05384	Down		-	-2.69473	Down	-3.34504	Down		-		-	2.98735	Up		-		-
gene-LOC109705337	1.59548	Up	1.89527	Up	1.89927	Up	1.54464	Up		Up		-		-		-	-1.26849	Down	-2.25242	Down		-		-		-		-	-1.89951	Down		-		-		-	1.53522	Up	1.55616	Up	1.20442	Up
gene-LOC109705338	-1.20525	Down		-		-		-		-	1.42862	Up	1.08431	Up	1.09084	Up		-		-		-	1.37648	Up		-		-		-		-		-		-		-		-		-
gene-LOC109705340		-		-	-9.18494	-		-	-9.50638	Up		-	-8.97052	Down		-	-9.29983	Down		-		-		-	-9.28941	Down		-	-9.61354	Down	-9.5349	Down		-	9.08507	Up	9.8601	Up		-	9.40334	Up
gene-LOC109705341		-	-1.65184	Down		Down		-		-		-		-		-		-		-		-		-		-		-		-		-		-		-		-		-		-
gene-LOC109705342	-1.05662	Down		-		-	-4.80413	Down	-1.10866	Up		-		-	-3.75192	Down		-		-		-		-		-	-4.06822	Down		-		-	-4.10022	Down	-3.83942	Down		-		-		-
gene-LOC109705343	-2.17523	Down	-1.41316	Down	-7.68655	Down	-2.47421	Down	-1.72249	Up		-		-		-		-	1.90898	Up		-		-		-		-		-		-		-		-		-		-		-
gene-LOC109705344	1.60878	Up		-		-		-	1.03527	-	-1.06677	Down	-1.37982	Down	-1.76023	Down		-	-1.41352	Down		-		-	-1.16379	Down	-1.56016	Down		-		-		-		-		-		-	-1.17422	Down
gene-LOC109705347	1.38303	Up		-	1.64517	-	1.35347	Up	2.02588	Up		-		-		-		-		-		-		-		-		-		-		-		-		-	-1.28158	Down		-		-
gene-LOC109705354		-	1.53464	Up		Up	1.17406	Up		-		-		-		-		-	2.44213	Up	3.07544	Up	3.97863	Up	3.27262	Up	3.61654	Up	3.28302	Up		-		-		-		-		-		-
gene-LOC109705355		-	1.40583	Up		Up	1.26218	Up		Down		-		-		-		-	3.6343	Up	4.13212	Up	5.02884	Up	4.0703	Up	4.88021	Up	3.23371	Up		-		-		-	1.80174	Up		-	1.67965	Up
gene-LOC109705359		-		-		-	-1.07295	Down		-		-		-		-		-		-		-		-		-		-		-		-		-		-		-		-		-
gene-LOC109705368	2.39018	Up		-		-	-6.52771	Down	-7.76997	-	-3.21981	Down	-2.88351	Down	-8.92692	Down	-10.1774	Down		-	3.63822	Up		-		-		-		-		-	-5.70096	Down	-6.03603	Down	6.93982	Up	7.28702	Up		-
gene-LOC109705369	6.54401	Up		-		-		-		-	-4.39261	Down	-6.69895	Down	-6.73869	Down	-2.85201	Down		-		-		-		-		-		-		-		-		-		-		-		-
gene-LOC109705370		-		-		-		-		-	1.11883	Up	1.54743	Up	1.30676	Up		-	1.51746	Up		-	2.01024	Up	2.43769	Up	2.1816	Up	1.22343	Up		-		-		-		-	1.21329	Up		-
gene-LOC109705372		-		-	-3.99488	-		-		-		-	-3.79589	Down		-		-		-		-		-	-3.82354	Down		-		-	-4.76087	Down		-	4.06275	Up	1.08201	Up	-3.67657	Down		-
gene-LOC109705373		-		-		-		-	1.23324	-		-		-		-		-	-1.69119	Down		-		-	-1.178	Down		-		-		-		-		-		-		-		-
gene-LOC109705377		-	-9.30481	Down		Down	2.52507	Up	1.01083	-	-9.70564	Down		-	2.13704	Up		-	8.04136	Up	8.42964	Up		-	8.49362	Up	10.5671	Up	9.06614	Up	9.76029	Up	11.8431	Up	2.09657	Up	-10.3328	Down		-	1.51702	Up
gene-LOC109705378		-	-1.35453	Down	-2.91566	Down		-	-1.79595	Down		-	-2.1498	Down	1.30564	Up	-1.03922	Down	1.90735	Up		-		-		-	2.44679	Up		-	-1.54212	Down	1.90536	Up	3.46136	Up		-	-1.11873	Down	2.33758	Up
gene-LOC109705380		-	1.42929	Up		Up		-	-4.29095	Down		-		-		-	-4.94661	Down		-		-	1.09003	Up		-		-	-4.62062	Down		-	-1.43165	Down		-	5.70532	Up	5.21853	Up	4.27887	Up
gene-LOC109705381		-		-		-		-	-2.15228	Down		-		-		-	-2.27202	Down	2.72744	Up	2.83949	Up	2.48908	Up	3.45623	Up	3.67491	Up		-		-	1.20158	Up		-	1.89583	Up	2.86694	Up	3.10364	Up
gene-LOC109705382	-1.97879	Down	-3.54791	Down	-1.82289	Down	-1.72198	Down	-2.25839	-		-		-		-		-	2.50259	Up		-		-		-		-		-		-		-		-		-		-		-
gene-LOC109705384		-		-	1.84148	-		-	4.95606	Down		-	2.83085	Up		-	5.93631	Up		-		-		-	2.63769	Up		-	5.75319	Up	2.01603	Up		-	-1.97972	Down	-5.12686	Down	-3.11546	Down	-5.09936	-
gene-LOC109705386	1.47089	Up		-		-		-	-1.3792	Down		-	-1.36633	Down	-1.32909	Down	-2.86739	Down	-1.67873	Down		-		-	-1.55326	Down	-1.53189	Down	-3.05081	Down		-		-		-	2.20652	Up	1.49409	Up	1.53323	Down
gene-LOC109705388		-		-	-1.08375	-		-		-		-		-		-		-		-		-		-		-		-		-		-		-		-		-		-		-
gene-LOC109705392		-		-		-		-		-		-		-		-		-	-4.24237	Down		-	-1.95332	Down	-1.37638	Down		-	-3.00763	Down		-		-		-		-		-		-
gene-LOC109705393	1.42753	Up	1.7429	Up	1.71052	Up	2.23534	Up	1.66162	-		-		-		-		-	-3.48747	Down	-2.051	Down	-1.73843	Down	-1.75738	Down	-1.24965	Down	-1.8059	Down		-		-		-		-		-		-
gene-LOC109705400		-	-4.77406	Down		Down		-		Down	-5.07527	Down	-1.22556	Down		-	-1.2461	Down		-		-	-5.77696	Down	-1.92541	Down		-	-1.94142	Down		-	4.58265	Up		-	-3.84306	Down		-		-
gene-LOC109705402	-9.72675	Down	-8.03713	Down	-8.7644	Down	-8.80478	Down	-7.19119	-		-		-		-		-	9.57906	Up		-		-		-		-		-		-		-		-		-		-		-
gene-LOC109705403		-		-	1.12184	-		-	1.21042	-		-		-		-		-	-2.78127	Down	-2.44857	Down	-1.92178	Down	-1.64637	Down	-2.86814	Down	-1.56313	Down		-		-		-		-		-	-1.28879	-
gene-LOC109705404		-		-	4.62293	-	4.42561	Up		Down		-	1.66397	Up	1.46505	Up		-		-		-		-	1.70095	Up	1.48377	Up		-	8.11665	Up	7.91424	Up		-		-	8.26502	Up	8.07077	Up
gene-LOC109705411	-1.44137	Down		-		-		-		-	1.65687	Up	2.09136	Up	2.10088	Up	2.04287	Up		-		-		-	1.50491	Up	1.49702	Up	1.46112	Up		-		-		-		-		-		Up
gene-LOC109705424		-		-		-		-		-		-		-		-		-	-4.09745	Down	-7.07957	Down	-7.24105	Down	-5.2219	Down	-7.12948	Down	-7.39811	Down		-		-		-		-		-		Up
gene-LOC109705426		-		-	1.27763	-		-	1.04009	-		-	1.05228	Up		-		-		-		-		-		-		-		-		-		-		-		-		-		-
gene-LOC109705434		-		-	1.50521	-		-	-6.33148	-	1.97158	Up	2.63299	Up	1.29168	Up		-	2.06823	Up		-	2.92706	Up	3.58923	Up	2.22927	Up		-		-		-	-1.33739	Down	7.17229	Up	7.84062	Up	6.49631	Up
gene-LOC109705439		-	4.39003	Up	3.17517	Up		-	5.38087	-	3.44212	Up	2.23576	Up		-	4.43844	Up		-		-	8.71172	Up	7.50938	Up		-	9.71087	Up	-1.19532	Down	-2.77444	Down	-1.56688	Down	-1.00735	Down	-2.20254	Down	-3.77425	Down
gene-LOC109705445	-1.20117	Down		-	-3.62622	-	-1.02742	Down	-2.07225	Down		-	-2.43493	Down		-		-		-		-		-	-2.73209	Down		-	-1.18121	Down	-2.7374	Down		-	2.60587	Up	1.18581	Up	-1.55243	Down	1.04909	Up
gene-LOC109705446		-		-	-1.27942	-		-		Down		-	-1.9078	Down		-		-	-1.28036	Down		-		-	-2.54526	Down	-1.39469	Down	-1.20963	Down	-1.98599	Down		-	1.17338	Up		-	-1.33696	Down		-
gene-LOC109705452	6.95988	Up		-		-		-		-	-6.31978	Down	-3.25924	Down		-	-2.6706	Down		-	2.6791	Up		-		-		-		-		-		-		-		-		-		-
gene-LOC109705456		-		-		-		-		-		-		-		-		-		-		-		-		-		-	1.63533	Up		-		-		-		-		-	-1.21921	Down
gene-LOC109705458	-1.8925	Down		-		-		-		-		-	1.88598	Up	2.01096	Up		-	1.43084	Up		-		-	1.44241	Up	1.55256	Up		-		-	1.05694	Up		-		-		-	1.09111	Up
gene-LOC109705461	1.94196	Up	1.89794	Up	1.69809	Up		-		Down		-		-	-1.11628	Down	-1.01567	Down		-		-	1.35715	Up		-		-		-		-	-1.04876	Down		-		-		-		-
gene-LOC109705464		-	-1.46383	Down	-1.8882	Down	-1.26801	Down	-2.16989	-	-2.35271	Down	-2.76707	Down	-2.14707	Down	-3.05911	Down		-		-	-2.31904	Down	-2.7286	Down	-2.12383	Down	-3.0098	Down		-		-		-		-		-		-
gene-LOC109705466		-		-		-		-	1.80791	Down	4.74376	Up		-		-	6.11714	Up		-		-	3.30152	Up		-		-	4.67992	Up		-		-		-	-1.38226	Down	-1.67589	Down	-1.80611	Down
gene-LOC109705468		-		-		-		-		Down		-		-		-		-		-	-2.74984	Down		-		-		-	-1.88754	Down		-		-		-		-		-		-
gene-LOC109705469	-5.12483	Down	-2.91909	Down	-4.7871	Down	-3.7085	Down	-2.18653	Up		-		-		-		-	5.97913	Up		-		-		-		-		-		-		-		-		-		-		-
gene-LOC109705473	8.93554	Up		-		-		-		-	-9.25939	Down	-9.09219	Down	-7.65106	Down	-9.42085	Down	-9.18728	Down		-	-9.49202	Down	-9.32537	Down	-7.89835	Down	-9.65059	Down		-		-		-		-		-		-
gene-LOC109705476		-	-1.38589	Down		Down	-1.19027	Down		Up		-		-		-		-	7.33656	Up	6.77849	Up	5.95888	Up	6.57053	Up	6.14354	Up	6.81266	Up		-		-		-		-		-		-
gene-LOC109705480		-		-		-		-		-		-		-		-		-		-		-		-		-		-		-		-	1.1912	Up		-		-		-		-
gene-LOC109705484		-		-		-		-		Down		-		-		-		-	1.23267	Up		-	1.08063	Up		-	1.01223	Up		-		-		-		-		-		-		-
gene-LOC109705486		-	-3.78961	Down	-3.13513	Down		-	-4.30464	-	-3.47066	Down	-2.80481	Down		-	-3.98194	Down	3.83946	Up	3.50972	Up		-		-	3.5635	Up		-		-	3.52751	Up	2.86735	Up		-		-	4.03297	Up
gene-LOC109705490		-	1.10302	Up		Up	1.65663	Up		-		-		-	1.42275	Up		-		-		-		-		-	1.04335	Up		-		-		-	1.02804	Up		-		-	1.4421	Up
gene-LOC109705491		-		-	1.21146	-		-		Up		-		-		-		-		-		-		-		-		-		-	1.37967	Up	1.11421	Up		-		-		-		Up
gene-LOC109705494		-		-		-	-7.73305	Down		Down		-		-	-7.81052	Down		-	7.54586	Up	7.62359	Up	7.135	Up	7.03116	Up		-	7.84177	Up		-	-7.30618	Down	-7.1963	Down		-		-	-8.01253	Down
gene-LOC109705495	1.74801	Up	-1.10471	Down		Down		-		-	-2.87256	Down	-1.22745	Down	-1.15063	Down	-2.23653	Down	-2.56821	Down		-	-3.67719	Down	-2.02826	Down	-1.96644	Down	-3.03355	Down	1.64993	Up	1.71997	Up		-		-	1.00217	Up	1.08118	Up
gene-LOC109705498	-4.76614	Down	-1.68372	Down		Down		-	-1.98222	-		-		-		-		-		-		-		-		-		-		-		-		-		-		-		-		-
gene-LOC109705505	9.61679	Up	9.44133	Up	9.71247	Up		-		Down		-		-	-9.81176	Down	-10.1012	Down	-10.8674	Down	-1.24153	Down	-1.42203	Down	-1.13824	Down	-11.0535	Down	-11.3213	Down		-	-9.61474	Down	-9.89247	Down	9.89363	Up	10.1814	Up		-
gene-LOC109705514	-1.05719	Down		-		-		-		Up		-	1.00431	Up	1.08927	Up		-		-		-		-		-		-		-		-		-		-		-		-		-
gene-LOC109705522		-		-		-		-		-		-		-		-		-	1.36995	Up		-	1.03366	Up		-	1.1938	Up	1.46755	Up		-		-		-		-		-		-
gene-LOC109705523		-	1.6404	Up		Up		-		Up		-		-		-		-	-1.49949	Down		-		-		-	-1.06291	Down		-		-	-1.1901	Down		-		-		-		-
gene-LOC109705530	1.30357	Up		-		-		-		Up	-1.32621	Down		-	-1.32233	Down	-1.55069	Down	-1.4717	Down		-	-1.47395	Down		-	-1.48585	Down	-1.69304	Down		-		-		-		-		-		-
gene-LOC109705546	-2.40659	Down	-2.37176	Down	-2.21624	Down	-5.26345	Down		-		-		-		-	2.9695	Up		-		-	-1.52059	Down		-	-4.41997	Down	1.43856	Up		-	-2.8843	Down		-	-2.97084	Down	-2.79875	Down	-5.84273	Down
gene-LOC109705547	1.61842	Up		-		-	1.28331	Up		-		-		-		-	-2.58366	Down	-2.6517	Down	-1.02588	Down	-1.98777	Down	-1.96135	Down	-1.37174	Down	-3.59061	Down		-		-		-	1.5975	Up	1.62675	Up	2.23508	Down
gene-LOC109705548	-4.20714	Down	-4.12335	Down	-4.86028	Down	-5.70245	Down		-		-		-		-	3.79837	Up		-	-3.81807	Down	-3.74004	Down	-4.46591	Down	-5.32246	Down		-		-		-		-	-3.7469	Down	-4.46708	Down	-5.30687	Down
gene-LOC109705550	-2.85963	Down	-2.4	Down	-2.1859	Down	-2.5407	Down		Up		-		-		-	2.78161	Up		-		-		-		-		-	1.53056	Up		-		-		-	-2.35334	Down	-2.12591	Down	-2.47622	Down
gene-LOC109705552		-		-		-		-	1.95253	Up		-		-		-		-		-		-		-		-		-	1.52509	Up		-		-		-		-	-1.76204	Down	-1.74143	Down
gene-LOC109705554		-		-	-1.28344	-		-		Up		-		-		-		-		-		-		-	-1.61703	Down		-		-	-1.51055	Down		-	1.75783	Up		-		-	1.04703	Up
gene-LOC109705559		-		-	-2.0179	-		-	-1.65333	-		-	-1.89819	Down		-	-1.53969	Down	-1.50809	Down	-1.63213	Down	-1.14423	Down	-3.51445	Down	-1.04017	Down	-3.15219	Down	-2.36372	Down		-	2.49596	Up	2.00057	Up		-	2.12693	Up
gene-LOC109705563		-	1.41288	Up	1.04928	Up	1.16831	Up		Up		-		-		-		-		-		-		-		-		-		-		-		-		-		-		-		-
gene-LOC109705564		-		-		-		-		Down		-		-		-		-		-		-	-2.63091	Down		-		-		-		-		-		-	-2.65868	Down		-		-
gene-LOC109705566		-	-1.13537	Down		Down		-		Down		-		-	1.62832	Up		-	1.43995	Up		-		-	1.5522	Up	2.26743	Up	1.14699	Up	1.24802	Up	1.97444	Up		-		-		-	1.13867	Up
gene-LOC109705567	1.66561	Up	1.23097	Up	1.5434	Up		-		Up		-		-		-	-2.16615	Down	-1.32815	Down		-		-		-		-	-1.80185	Down		-		-	-1.05036	Down	1.70116	Up	2.03052	Up		-
gene-LOC109705570		-		-		-		-		Up		-		-		-		-		-		-		-		-		-		-		-	1.35293	Up		-		-		-		-
gene-LOC109705571		-		-		-		-		-		-		-	1.80715	Up		-		-		-		-		-		-		-		-		-	1.61479	Up		-		-		-
gene-LOC109705573	1.03958	Up		-		-		-		-		-		-		-		-		-		-		-		-		-		-		-		-		-		-		-		-
gene-LOC109705575	6.07927	Up	6.27312	Up	6.80497	Up		-	7.04521	-		-		-	-5.13789	Down		-	-6.39744	Down		-		-		-	-5.44807	Down		-		-	-5.30996	Down	-5.84746	Down		-		-	-6.09181	Down
gene-LOC109705576		-		-		-		-		Up		-		-	1.19243	Up		-		-		-		-		-	1.23512	Up		-		-	1.62402	Up		-		-		-	1.03199	Up
gene-LOC109705581	1.44333	Up	1.34692	Up	1.36447	Up	-2.63395	Down	1.30812	-		-		-	-4.08509	Down		-	-1.71126	Down		-		-		-	-4.34698	Down		-		-	-3.96757	Down	-3.99129	Down		-		-	-3.93859	Down
gene-LOC109705584	-3.33467	Down		-		-		-		-		-	4.04957	Up	3.0788	Up	3.37039	Up		-	-3.84007	Down	-1.48388	Down		-		-		-	1.71497	Up		-		-		-		-		-
gene-LOC109705586		-		-		-		-		Up		-		-		-		-		-		-	1.48034	Up		-	1.08447	Up	1.36491	Up		-		-		-		-		-		-
gene-LOC109705587	-2.32264	Down		-		-		-		Up	1.62534	Up	1.95099	Up	2.25064	Up	2.45206	Up		-	-3.24399	Down	-1.60042	Down	-1.27763	Down		-		-		-		-		-		-		-		-
gene-LOC109705589		-		-	-1.36403	-		-	-1.90726	-		-	-1.2202	Down		-	-1.77037	Down		-		-		-	-1.50728	Down		-	-2.05302	Down	-1.01197	Down		-		-	1.55671	Up		-	1.36147	Up
gene-LOC109705596		-	3.7452	Up		Up		-	4.42196	Down	1.89379	Up		-		-	2.57145	Up		-		-	2.76543	Up		-		-	3.44996	Up		-	-3.91717	Down		-		-		-	-4.60451	Down
gene-LOC109705599		-	3.21154	Up		Up		-	4.04977	Down		-		-		-	2.47168	Up		-		-	6.56303	Up		-		-	7.41419	Up	-2.09429	Down	-3.6654	Down		-		-	-2.95333	Down	-4.51737	Down
gene-LOC109705600		-		-		-		-	7.31836	-		-		-		-	5.575	Up		-		-		-		-		-	6.36832	Up		-		-		-	-1.7601	Down	-6.50103	Down	-7.50087	Down
gene-LOC109705606	3.06425	Up	2.60485	Up	2.37848	Up		-		Down		-		-	-3.40232	Down	-3.16518	Down	-4.28868	Down	-1.21762	Down	-1.68469	Down	-1.89942	Down	-4.62376	Down	-4.36486	Down		-	-2.92173	Down	-2.70081	Down	2.67116	Up	2.46237	Up		-
gene-LOC109705612		-		-		-		-		Down		-		-		-		-	-10.2784	Down		-	-8.17407	Down	-8.56774	Down	-10.4721	Down	-9.7808	Down		-		-		-		-		-		-
gene-LOC109705613		-		-		-	-1.14397	Down	-2.43136	-	1.27933	Up		-		-	-1.30949	Down	1.92836	Up		-	2.09426	Up		-		-		-	-1.05545	Down	-1.29439	Down		-	2.58033	Up	1.52272	Up	1.29188	Up
gene-LOC109705614	2.14443	Up		-	1.7601	-	1.76672	Up	2.14714	Down	-2.18659	Down		-		-		-	-1.86222	Down		-	-1.88473	Down		-		-		-	1.79969	Up	1.80131	Up		-	-2.18413	Down		-		-
gene-LOC109705615	-1.1041	Down		-		-		-	1.00142	Down	1.39097	Up		-	1.48785	Up	2.08682	Up		-		-	1.69549	Up		-	1.77785	Up	2.39693	Up		-		-		-		-		-		-
gene-LOC109705619	1.35164	Up	1.49653	Up	1.26737	Up		-		Down		-		-	-1.4766	Down		-	-1.98078	Down		-		-		-	-2.09735	Down	-1.31362	Down		-	-1.59901	Down	-1.37522	Down		-		-		-
gene-LOC109705621		-		-		-		-	4.47235	-		-		-		-		-	-3.16816	Down		-		-		-	-2.93889	Down		-		-		-		-	-2.52735	Down		-	-4.23372	Down
gene-LOC109705623	-2.15114	Down	-1.12214	Down	-1.059	Down	-1.77386	Down		-	1.00984	Up	1.08586	Up		-	1.794	Up	1.668	Up		-		-		-		-	1.34133	Up		-		-		-		-		-	-1.42941	-
gene-LOC109705626		-		-		-		-		-		-		-		-		-		-	-1.05351	Down		-		-		-		-		-		-		-		-		-		-
gene-LOC109705627	1.53634	Up	1.14616	Up	1.42542	Up		-		-		-		-		-		-	-1.57224	Down		-		-		-	-1.02274	Down		-		-		-		-		-		-		-
gene-LOC109705630		-		-	2.7372	-		-		-		-		-		-		-		-		-		-		-		-		-	1.7615	Up		-	-2.44831	Down		-		-		-
gene-LOC109705631		-		-	-1.95014	-		-		-		-		-		-		-	3.16183	Up		-	3.35136	Up		-	3.39248	Up		-	-2.1117	Down		-	2.19127	Up		-		-	1.5033	Up
gene-LOC109705632		-	-1.81759	Down	-1.69024	Down		-	-1.08926	-	-1.44691	Down	-1.30712	Down		-		-	1.64992	Up	1.26617	Up		-		-	1.5879	Up		-		-	1.76843	Up	1.63545	Up		-		-	1.03054	Up
gene-LOC109705633		-		-		-		-	-1.00997	-		-		-		-		-		-		-		-		-		-	-1.18813	Down		-		-		-		-		-		-
gene-LOC109705634		-		-		-		-	1.01697	-		-		-		-	1.57096	Up		-	-1.30911	Down		-		-	-1.50146	Down		-		-		-	-1.00509	Down		-		-	-1.76769	Down
gene-LOC109705636		-		-		-		-	1.70392	-		-		-		-	1.54556	Up	-1.26728	Down	-1.11968	Down		-		-	-1.68308	Down		-		-	-1.08951	Down		-	-1.03114	Down	-1.18596	Down	-2.11455	Down
gene-LOC109705637		-	-2.39838	Down	-2.52988	Down	-2.39011	Down	-1.80577	-	-2.49309	Down	-2.61239	Down	-2.47112	Down	-1.89585	Down		-		-	-3.39186	Down	-3.51114	Down	-3.38404	Down	-2.79043	Down		-		-		-		-		-		-
gene-LOC109705638		-	1.46162	Up	1.28808	Up		-		-	1.40056	Up	1.23918	Up		-		-		-		-		-		-		-		-		-	-1.18151	Down	-1.01412	Down		-		-		-
gene-LOC109705639		-	1.82166	Up	1.90788	Up		-		-		-		-		-		-	-1.82303	Down		-		-		-		-		-		-		-	-1.29443	Down		-	1.35138	Up		-
gene-LOC109705640		-	1.06106	Up	1.26589	Up		-		Down		-		-		-		-	-1.29331	Down		-		-		-	-1.454	Down		-		-	-1.20998	Down	-1.42059	Down		-		-		-
gene-LOC109705644	-1.31947	Down	-1.49053	Down	-1.17907	Down	-2.27002	Down	-3.69894	-		-		-		-	-2.39797	Down		-	-1.45968	Down	-1.64005	Down	-1.31612	Down	-2.42283	Down	-3.8399	Down		-		-	-1.08314	Down	2.1934	Up	2.52092	Up	1.43253	Up
gene-LOC109705645	-1.35061	Down	-2.22683	Down	-1.64911	Down	-12.0915	Down	-2.57129	-		-		-	-10.7495	Down	-1.23724	Down	1.42121	Up		-		-		-	-10.6736	Down	-1.14085	Down		-	-9.85074	Down	-10.4355	Down		-		-	-9.51646	Down
gene-LOC109705646		-		-	-2.7399	-	-1.79193	Down	-2.29685	Down		-	-3.03992	Down	-2.09001	Down	-2.60366	Down	8.78483	Up	9.08575	Up	8.38753	Up		-	6.99311	Up		-	-2.32159	Down	-1.38056	Down		-	1.88266	Up		-		-
gene-LOC109705647	-1.69076	Down	-2.05709	Down	-1.56419	Down		-	-2.80418	Up		-		-	1.5023	Up	-1.1299	Down	2.63438	Up		-		-	1.08295	Up	2.45549	Up		-		-	1.89201	Up	1.39185	Up		-	1.24092	Up	2.62797	Up
gene-LOC109705648		-		-		-		-	-2.15452	-		-		-		-	-1.81713	Down		-	-1.02944	Down	-1.64863	Down	-1.1399	Down	-1.50792	Down	-2.83029	Down		-		-		-	1.17591	Up	1.68844	Up	1.33831	Up
gene-LOC109705649	3.14969	Up	2.28017	Up		Up		-		-		-	-6.79085	Down	-3.76314	Down	-6.22305	Down		-	5.75638	Up	4.8868	Up		-		-		-	-5.8956	Down	-2.87459	Down		-	5.32204	Up		-		-
gene-LOC109705653		-		-	-3.09439	-	-3.54907	Down		-		-	-3.11455	Down	-3.56852	Down		-	-1.61999	Down	-1.60287	Down		-	-4.70067	Down	-5.17065	Down	-2.32214	Down	-3.71924	Down	-4.17879	Down		-	1.34084	Up	-2.3814	Down	-2.83293	Down
gene-LOC109705654		-	-1.05895	Down	-1.09523	Down		-	-1.43063	Down		-		-		-	-1.33014	Down		-		-		-		-		-		-		-		-		-		-		-		Down
gene-LOC109705655	2.24127	Up	2.59496	Up	1.95631	Up	2.17728	Up	-1.1015	Down		-		-		-	-3.35942	Down	6.63552	Up	8.88601	Up	9.23345	Up	8.60668	Up	8.81316	Up	5.54682	Up		-		-		-	3.68086	Up	3.05772	Up	3.28175	Up
gene-LOC109705659	-1.27241	Down		-		-	-6.10982	Down		Down		-	1.50689	Up		-	1.23528	Up		-	-1.41592	Down	-1.10453	Down		-	-6.26221	Down		-	1.21676	Up	-5.13864	Down	-6.34674	Down		-		-	-6.08505	Down
gene-LOC109705662		-	1.69136	Up	1.9899	Up	1.6075	Up	3.30244	-		-	1.20145	Up		-	2.506	Up		-		-		-	1.22333	Up		-	2.53208	Up		-		-		-	-1.62658	Down	-1.31161	Down	-1.69139	Down
gene-LOC109705666	4.10327	Up	4.96951	Up		Up		-	4.85154	-		-	-3.54905	Down	-2.71615	Down		-	-5.80774	Down	-1.69674	Down		-	-5.22655	Down	-4.41202	Down		-	-4.3879	Down	-3.5598	Down		-		-	-4.28762	Down	-3.45235	Down
gene-LOC109705668	1.10245	Up	1.08793	Up		Up		-	-1.22352	-		-		-		-	-2.34251	Down		-		-		-		-		-	-1.40502	Down		-		-		-	2.29631	Up	1.49829	Up	1.95662	Up
gene-LOC109705669		-		-		-		-		-		-		-		-	-1.70542	Down		-		-		-		-		-		-		-		-		-		-		-		-
gene-LOC109705670		-		-	-1.79854	-		-		-		-	-1.53965	Down		-		-		-		-		-	-1.11011	Down		-		-		-	1.05097	Up	2.03656	Up		-	-1.52028	Down		-
gene-LOC109705673		-		-		-		-		-		-		-		-		-		-		-	-1.31557	Down		-	-1.26163	Down		-		-		-		-		-		-		-
gene-LOC109705674		-		-	-1.20182	-		-	-1.13825	-		-		-		-		-		-		-		-		-		-		-	-1.47812	Down		-		-	1.4184	Up		-		-
gene-LOC109705677		-		-	-3.00201	-	-3.43371	Down	-2.84646	-		-	-2.78827	Down	-3.21968	Down	-2.63971	Down		-		-		-	-3.26131	Down	-3.70949	Down	-3.10711	Down	-3.27622	Down	-3.71333	Down		-	3.12293	Up		-		Down
gene-LOC109705680	1.98244	Up	2.24305	Up	2.64479	Up	2.46646	Up	2.74545	Down		-		-		-		-	-2.15845	Down		-		-		-		-		-		-		-		-		-		-		Up
gene-LOC109705681		-	-9.57581	Down		Down		-		Up	-9.51561	Down		-		-		-	5.60563	Up	5.53033	Up		-	4.93202	Up	5.56924	Up	5.2188	Up	8.90782	Up	9.55213	Up		-	-9.19564	Down		-		Down
gene-LOC109705683		-		-		-		-		-		-		-		-	2.5914	Up		-		-		-		-		-		-		-		-		-	-2.40463	Down	-1.65361	Down	-1.07748	-
gene-LOC109705686	1.68871	Up	1.79139	Up	2.93881	Up	3.59624	Up		Up		-		-	1.89927	Up		-		-		-		-		-	2.12131	Up		-		-	1.81711	Up		-	1.29065	Up	2.45887	Up	3.11476	-
gene-LOC109705687	6.03026	Up	6.26853	Up	6.16245	Up	7.19302	Up		Up		-		-	1.15135	Up	-7.47582	Down	-5.50223	Down		-		-		-	1.69366	Up	-6.92474	Down		-		-	1.03956	Up	7.68064	Up	7.59147	Up	8.62565	Up
gene-LOC109705688		-		-	2.30962	-		-	-1.4672	Down		-	3.59152	Up		-		-		-		-		-	2.87419	Up		-		-	2.86298	Up		-	-3.25547	Down		-	3.77862	Up		Up
gene-LOC109705691		-		-		-		-		-		-	1.0504	Up		-		-		-		-		-		-		-		-		-		-		-		-		-		-
gene-LOC109705692		-		-		-		-		-		-		-		-		-		-		-	-2.21033	Down		-		-		-		-	2.09426	Up		-		-		-		Up
gene-LOC109705693		-		-		-		-	-1.39738	Down		-		-		-	-1.69529	Down	1.17732	Up	1.4679	Up	1.00855	Up	1.40755	Up		-		-		-		-		-	1.20997	Up	1.615	Up	1.14117	-
gene-LOC109705694	1.50463	Up	1.47791	Up	1.66395	Up	1.46319	Up	1.93252	-		-		-		-		-	-1.40145	Down		-		-		-		-		-		-		-		-		-		-		Down
gene-LOC109705695		-		-	-1.89272	-	-8.57079	Down		Up		-	-1.05256	Down	-7.7298	Down		-	1.0816	Up		-		-		-	-7.4905	Down	1.2277	Up	-1.32738	Down	-8.01036	Down	-6.67132	Down		-	-2.02653	Down	-8.70145	Up
gene-LOC109705696		-		-		-		-		Up		-		-		-		-	-2.39706	Down	-2.86402	Down		-	-2.52086	Down		-	-2.56588	Down		-		-		-		-		-		Down
gene-LOC109705697	3.28792	Up	3.72032	Up	3.7395	Up	4.22705	Up		-		-		-		-	-4.09439	Down	-3.71378	Down		-		-		-		-	-4.48913	Down		-		-		-	4.49386	Up	4.52878	Up	5.02015	Down
gene-LOC109705698		-	2.55299	Up	1.26202	Up	2.14132	Up		-	2.90247	Up	1.62333	Up	2.50376	Up		-	-2.65883	Down	-3.02402	Down		-	-1.38177	Down		-	-1.90221	Down		-		-		-		-		-		-
gene-LOC109705699		-		-		-		-		-		-		-		-		-		-		-		-	-1.08115	Down		-		-		-		-		-		-	-1.02593	Down		-
gene-LOC109705706	1.75164	Up		-	-3.94799	-		-		-	-2.31378	Down	-5.70304	Down		-	-2.35784	Down	-1.85329	Down		-	-2.39333	Down	-5.78209	Down	-1.21076	Down	-2.43163	Down	-3.38434	Down	1.19844	Up	4.59654	Up		-	-3.35974	Down	1.2358	-
gene-LOC109705707		-		-		-	6.8229	Up	6.5797	Down		-		-	2.09177	Up	1.83891	Up	-7.30707	Down	-2.56874	Down	-5.76109	Down	-7.43298	Down		-		-		-	5.29092	Up	6.9759	Up	-5.04949	Down	-6.72428	Down		-
gene-LOC109705708		-		-		-		-		-		-		-		-		-	-1.01092	Down	-1.25643	Down	-1.21102	Down	-2.24801	Down	-1.12705	Down	-1.01627	Down		-		-		-		-		-		Down
gene-LOC109705711	5.09364	Up		-		-	5.06779	Up	4.64421	-	-5.56043	Down	-5.98148	Down		-		-	-6.15827	Down		-	-6.59088	Down	-7.01973	Down	-1.09271	Down	-1.50563	Down		-	5.52695	Up	5.95363	Up	-5.10426	Down	-5.52109	Down		Up
gene-LOC109705712	1.95097	Up		-		-	2.35133	Up	2.33964	-	-2.54388	Down	-5.83064	Down		-		-	-3.09973	Down	-1.13979	Down	-3.66878	Down	-6.95653	Down		-		-		-	2.93617	Up	6.22982	Up	-2.92675	Down	-6.20971	Down		Down
gene-LOC109705714	1.68764	Up		-		-	1.3258	Up	1.2454	-	-1.11638	Down	-2.44606	Down		-		-	-2.62304	Down		-	-2.02934	Down	-3.35938	Down	-1.29911	Down	-1.36785	Down	-1.32341	Down		-	2.08247	Up		-	-1.99348	Down		Up
gene-LOC109705716	2.04017	Up		-	-7.648	-	1.42371	Up		-	-2.16437	Down	-9.69957	Down		-	-1.31043	Down	-3.35058	Down	-1.30216	Down	-3.45388	Down	-10.9858	Down	-1.93002	Down	-2.59504	Down	-7.52551	Down	1.53781	Up	9.08078	Up		-	-8.39541	Down		Down
gene-LOC109705717	3.94346	Up		-	-3.8925	-	3.13644	Up	3.6342	-	-4.25577	Down	-7.843	Down		-		-	-4.9093	Down		-	-5.19299	Down	-8.78679	Down	-1.77447	Down	-1.26508	Down	-3.59727	Down	3.44064	Up	7.03401	Up	-3.94135	Down	-7.52378	Down		-
gene-LOC109705718	1.04054	Up		-	-8.23274	-		-		Up	-2.01132	Down	-9.28293	Down		-		-	-2.40208	Down	-1.35444	Down	-3.35409	Down	-10.6244	Down	-2.1938	Down	-2.21384	Down	-7.26187	Down	1.1741	Up	8.45232	Up	-1.14435	Down	-8.41154	Down		-
gene-LOC109705719		-		-	-7.01532	-		-	1.03414	Down		-	-7.32927	Down		-		-	-1.25806	Down		-		-	-8.25761	Down		-		-	-7.26318	Down		-	7.28586	Up		-	-8.04826	Down		Up
gene-LOC109705720	2.12811	Up		-		-	2.04745	Up	2.34801	-	-2.71878	Down	-7.31596	Down		-		-	-2.90719	Down		-	-3.47536	Down	-8.07232	Down		-		-		-	2.63041	Up	7.23231	Up	-2.93168	Down	-7.524	Down		Up
gene-LOC109705721		-		-		-		-		-		-		-		-		-		-	-2.48551	Down	-2.04543	Down	-7.24858	Down	-1.75082	Down	-1.19263	Down		-		-		-		-		-		-
gene-LOC109705722	6.11833	Up		-		-	6.4933	Up	5.85689	-	-6.31222	Down	-6.78616	Down		-		-	-7.03234	Down		-	-7.20243	Down	-7.671	Down		-	-1.15954	Down		-	6.67781	Up	7.16011	Up	-6.04443	Down	-6.51485	Down		Up
gene-LOC109705732		-	-2.06147	Down		Down		-		-	-1.87282	Down		-		-		-		-		-		-		-		-		-		-	2.15721	Up		-	-2.11642	Down		-		-
gene-LOC109705737	-1.81004	Down	-1.16428	Down		Down		-	-1.04632	-		-	1.78765	Up	1.41884	Up		-	1.62013	Up		-		-	1.62547	Up	1.24051	Up		-	1.17045	Up		-		-		-	1.0347	Up		-
gene-LOC109705738		-		-		-		-		Down		-		-		-	3.315	Up		-		-		-		-		-	3.2297	Up		-		-		-		-	-2.7885	Down		-
gene-LOC109705739		-		-		-		-		-		-		-		-	2.15839	Up		-		-		-		-		-	4.51234	Up		-		-		-		-	-2.34921	Down	-1.60312	-
gene-LOC109705743		-		-		-		-		-		-		-		-		-		-		-		-	-1.27963	Down		-	-1.35035	Down		-		-		-		-		-		-
gene-LOC109705746		-		-		-		-		-		-	1.17427	Up		-		-	1.82311	Up	1.36578	Up	1.8106	Up	2.55916	Up	2.28875	Up	1.79875	Up		-		-		-		-		-		-
gene-LOC109705751	1.01478	Up		-		-		-		-	-1.72516	Down		-		-		-		-		-	-1.95858	Down		-		-		-		-		-		-		-		-		-
gene-LOC109705758	2.19895	Up		-	-4.44005	-	-3.65303	Down		-	-1.53836	Down	-6.64739	Down	-5.86046	Down	-1.23288	Down		-	1.31985	Up		-	-5.31766	Down	-4.54363	Down		-	-5.10272	Down	-4.32167	Down		-		-	-5.42227	Down	-4.63286	-
gene-LOC109705760	1.97124	Up		-		-	-1.25384	Down		-	-1.94944	Down	-2.32108	Down	-3.23184	Down		-	-2.52175	Down		-	-2.48332	Down	-2.85351	Down	-3.77979	Down	-1.52199	Down		-	-1.27968	Down		-		-	-1.3327	Down	-2.24096	Up
gene-LOC109705761	-1.04243	Down		-	-1.5225	-		-	-3.8721	-		-		-		-		-	9.80391	Up	8.76961	Up	8.96599	Up	8.29657	Up	9.69511	Up		-		-		-	1.42134	Up		-		-	3.76897	Down
gene-LOC109705763	-1.57941	Down	-1.76291	Down	-1.68181	Down	-1.47171	Down	-1.27994	Up		-		-		-		-		-	-1.63759	Down	-1.82942	Down	-1.73578	Down	-1.54122	Down	-1.33565	Down		-		-		-		-		-		Down
gene-LOC109705766	-2.02234	Down	-1.62341	Down		Down	-3.14101	Down	-5.4316	-		-	2.04024	Up		-		-	1.39671	Up		-		-	1.44606	Up		-		-	1.67347	Up		-	-3.16587	Down		-	5.46652	Up		-
gene-LOC109705770		-		-	1.51309	-		-		Down		-	1.58894	Up		-		-	-2.52669	Down	-2.60258	Down	-1.91627	Down		-	-2.28497	Down	-2.87989	Down		-		-	-1.26082	Down		-	1.87724	Up		-
gene-LOC109705772	-3.61013	Down	-3.89733	Down	-5.0731	Down	-3.5298	Down	-1.5245	Up		-		-		-	2.06223	Up		-	-4.23457	Down	-4.53049	Down	-5.69408	Down	-4.16479	Down	-2.1467	Down		-		-		-	-2.37923	Down	-3.54204	Down	-1.99916	-
gene-LOC109705774		-	-1.56778	Down		Down		-	-2.56217	Up	-2.04451	Down	-1.12021	Down		-	-3.03564	Down		-		-	-2.6642	Down	-1.73856	Down		-	-3.65037	Down		-	2.00022	Up	1.07955	Up		-	1.90882	Up	2.98516	-
gene-LOC109705777	2.17898	Up		-		-		-		Down	-3.08679	Down	-2.04123	Down	-1.30496	Down	-2.23576	Down		-	1.36528	Up	-1.71064	Down		-		-		-		-	1.7829	Up		-		-		-		Up
gene-LOC109705779	3.31417	Up		-		-		-		Down	-4.06186	Down	-1.3816	Down		-	-2.21919	Down		-	2.66833	Up		-		-		-		-		-		-		-		-		-		-
gene-LOC109705780		-		-		-		-		Down		-	1.16003	Up		-		-		-		-		-	1.28413	Up		-		-		-		-		-	1.0074	Up	1.55519	Up		Up
gene-LOC109705781	-2.38821	Down	-2.17645	Down	-1.78026	Down	-2.12541	Down	-3.04574	Down		-		-		-		-		-	-2.67368	Down	-2.4698	Down	-2.05786	Down	-2.41803	Down	-3.32584	Down		-		-		-		-	1.26494	Up		-
gene-LOC109705783		-	1.79261	Up	1.2292	Up		-		-	1.91886	Up	1.36685	Up		-		-	-1.19577	Down	-1.33466	Down		-		-		-		-		-		-		-	1.3958	Up		-		Up
gene-LOC109705784	1.17335	Up		-		-		-		Up		-		-		-		-		-		-		-		-		-		-		-		-		-		-		-		-
gene-LOC109705786	-3.0162	Down	-5.43271	Down		Down	1.51344	Up	-1.86196	-		-	2.84727	Up	4.52395	Up		-	8.18206	Up		-		-	8.03389	Up	9.69566	Up	6.33132	Up	5.29104	Up	6.95948	Up	1.6847	Up	-3.59358	Down	1.70065	Up	3.38011	Up
gene-LOC109705790		-	-4.49348	Down	-5.36255	Down	-6.39895	Down		-	-4.61972	Down	-5.47885	Down	-6.51483	Down		-	3.27489	Up	3.38965	Up		-		-		-	3.3566	Up		-		-		-	-4.57928	Down	-5.43073	Down	-6.46514	Up
gene-LOC109705793		-		-		-		-		Up		-		-		-		-	-3.29023	Down	-3.26207	Down	-2.83459	Down	-3.76894	Down		-	-1.86315	Down		-		-		-		-	-1.90049	Down		Up
gene-LOC109705794		-		-		-		-		-		-	-1.17316	Down		-		-	-2.7742	Down	-1.80264	Down	-1.94541	Down	-2.96002	Down	-2.66512	Down	-2.56522	Down	-1.00871	Down		-		-		-		-		-
gene-LOC109705795		-	1.11426	Up		Up		-		-		-		-		-		-		-		-		-		-		-		-		-		-		-	1.23918	Up		-		-
gene-LOC109705800		-	1.17574	Up		Up		-		-		-		-		-		-		-		-	1.05312	Up		-		-		-		-		-		-		-		-		-
gene-LOC109705801		-	-2.6894	Down	-1.97949	Down	-1.65457	Down	-1.85192	-	-2.13614	Down	-1.41476	Down	-1.08903	Down	-1.29485	Down		-		-	-2.26526	Down	-1.54599	Down	-1.23541	Down	-1.42106	Down		-	1.04637	Up		-		-		-		-
gene-LOC109705806	-3.58877	Down	1.55228	Up	-3.79439	Up	-4.68578	Down	-2.98097	-	5.11773	Up		-		-		-	3.73958	Up		-	5.2892	Up		-		-		-	-5.33225	Down	-6.22616	Down		-	4.52221	Up		-	-1.70109	-
gene-LOC109705810		-	1.87772	Up	2.21615	Up		-		-	2.60361	Up	2.95403	Up		-		-		-	-1.60114	Down	1.01646	Up	1.36687	Up		-		-		-	-1.87444	Down	-2.21909	Down	2.00774	Up	2.36307	Up		-
gene-LOC109705812		-	2.68463	Up		Up		-		Up		-		-		-		-		-		-	2.11704	Up		-		-		-		-		-		-		-		-		Down
gene-LOC109705814		-		-		-		-		-		-		-		-		-		-		-		-		-		-	-2.37805	Down		-		-		-		-		-		Down
gene-LOC109705815	-1.76184	Down		-		-	-2.06784	Down	-3.37722	-	1.38945	Up	1.41762	Up		-		-	1.20467	Up		-		-		-		-	-2.1559	Down		-	-1.69835	Down	-1.72048	Down	3.00807	Up	3.03886	Up		-
gene-LOC109705816		-		-		-		-		-		-		-		-		-		-		-	-2.48025	Down		-		-		-	2.55546	Up	2.5426	Up		-		-		-		Down
gene-LOC109705817	-4.72091	Down	-4.5784	Down	-1.12322	Down		-	-3.79942	Down		-	3.59235	Up	4.02174	Up		-	4.38928	Up		-		-	3.27526	Up	3.68937	Up		-	3.475	Up	3.89874	Up		-		-	2.67752	Up	3.10851	-
gene-LOC109705818	-7.7855	Down	-4.94107	Down	-1.64503	Down		-	-3.88713	-		-	6.13633	Up	6.83887	Up	3.90589	Up	4.89592	Up		-		-	3.25206	Up	3.94446	Up		-	3.31406	Up	4.01329	Up		-		-	2.24056	Up	2.94816	-
gene-LOC109705819	7.80478	Up		-		-		-	1.92075	-	-7.35918	Down	-10.9757	Down	-10.01	Down	-5.90215	Down	-9.55182	Down		-	-9.09366	Down	-12.7154	Down	-11.7581	Down	-7.63092	Down		-		-		-		-	-5.0773	Down	-4.11085	Down
gene-LOC109705821	-1.38932	Down	-4.34676	Down	1.46721	Down	1.03267	Up		-	-2.98946	Down	2.84792	Up	2.41395	Up		-	4.1995	Up	2.81715	Up		-	5.67476	Up	5.23158	Up	3.56034	Up	5.84936	Up	5.38998	Up		-	-3.70712	Down	2.12065	Up	1.68872	-
gene-LOC109705823	7.90713	Up		-		-		-	6.55996	-	-2.10889	Down	-1.54079	Down	-8.10352	Down	-1.36345	Down	-7.93315	Down		-	-2.11091	Down	-1.5438	Down	-8.12275	Down	-1.3628	Down		-		-		-		-		-	-6.74369	-
gene-LOC109705824	1.41705	Up		-		-	-4.82444	Down		-		-		-	-6.25148	Down	-1.34836	Down		-	1.29955	Up		-		-	-4.95354	Down		-		-	-5.75872	Down	-5.54391	Down		-		-	-4.90742	-
gene-LOC109705826	-6.24619	Down	-4.76721	Down	-1.32112	Down	-2.0085	Down	-4.75785	-		-	4.90838	Up	4.21359	Up		-	6.37021	Up		-		-	5.06598	Up	4.36276	Up		-	3.47544	Up	2.79087	Up		-		-	3.43276	Up	2.74446	-
gene-LOC109705828		-	-1.00024	Down	-1.56601	Down	-1.14651	Down		-		-		-		-		-	1.15693	Up		-		-		-		-		-		-		-		-		-		-		-
gene-LOC109705829	1.95049	Up		-	1.36846	-	1.57437	Up		-	-2.66611	Down		-		-	-2.07114	Down		-	2.17397	Up		-	1.59277	Up	1.78481	Up		-	2.08122	Up	2.28278	Up		-		-	1.47251	Up	1.68169	Down
gene-LOC109705830	-2.37372	Down	-5.70883	Down	-4.20357	Down		-	1.30365	-	-3.4093	Down	-1.83986	Down	1.50051	Up	3.66037	Up	2.13366	Up		-	-3.62495	Down	-2.05596	Down	1.26967	Up	3.45198	Up		-	4.874	Up	3.34712	Up	-7.02179	Down	-5.50687	Down	-2.16372	-
gene-LOC109705835	-5.32496	Down		-	-1.4894	-	-2.18185	Down	-1.82221	-		-		-		-		-		-		-		-		-		-		-		-		-		-		-		-		Down
gene-LOC109705836	1.82702	Up		-	1.16504	-	1.25091	Up		-	-1.975	Down		-		-	-1.68415	Down	-2.31431	Down		-	-2.44282	Down	-1.13719	Down	-1.06629	Down	-2.14729	Down	1.30972	Up	1.38979	Up		-		-	1.00593	Up	1.09461	-
gene-LOC109705839	6.62454	Up		-		-		-		Down	-6.94538	Down		-		-	-6.14777	Down		-		-		-		-		-		-		-		-		-		-		-		-
gene-LOC109705840		-		-		-		-	-4.76047	Down		-		-		-	-5.2952	Down		-		-		-	-1.31783	Down	-1.37423	Down	-5.65917	Down		-		-		-		-	4.33897	Up	4.30205	-
gene-LOC109705842		-		-		-		-	1.51692	Down		-		-		-	1.65693	Up		-	-1.07852	Down		-		-	-1.71308	Down		-		-	-1.16524	Down	-1.08446	Down	-1.13535	Down	-1.20561	Down	-2.2952	Down
gene-LOC109705844	1.77253	Up		-		-		-		Down	-1.47828	Down	-1.16593	Down		-	-1.14354	Down	-1.87584	Down		-	-1.56013	Down	-1.24689	Down		-	-1.22006	Down		-		-		-		-		-		-
gene-LOC109705845	2.69821	Up		-	-1.30023	-	1.76882	Up	1.29216	Down	-2.03099	Down	-4.00781	Down		-	-1.42316	Down	-3.34409	Down		-	-2.65425	Down	-4.63149	Down	-1.57727	Down	-2.04183	Down	-1.97153	Down	1.09278	Up	3.07513	Up		-	-2.59154	Down		Down
gene-LOC109705848		-		-	1.07382	-		-	1.05012	Up		-		-		-		-		-		-		-		-		-		-		-		-		-		-		-		-
gene-LOC109705849		-		-		-		-		Down		-		-		-	5.64409	Up		-		-		-		-		-	6.48814	Up		-		-		-	-1.91225	Down	-2.59362	Down	-1.99287	Down
gene-LOC109705852		-		-		-		-		-		-		-	5.60818	Up	5.21152	Up	-2.78481	Down	-6.53153	Down	-5.93497	Down	-5.76302	Down		-	-1.30914	Down		-	5.02124	Up	4.85732	Up	-4.62279	Down	-4.45009	Down		-
gene-LOC109705853	2.23639	Up	2.4499	Up		Up		-		Down		-		-	-1.43378	Down		-	-2.59354	Down		-		-	-1.14528	Down	-1.78629	Down	-1.14107	Down		-	-1.62966	Down		-		-		-		Down
gene-LOC109705854	3.00598	Up	2.08082	Up	3.0355	Up	2.42969	Up	2.83407	Down		-		-		-		-	-2.94342	Down		-		-		-		-		-		-		-		-		-		-		Up
gene-LOC109705855	5.7057	Up	4.50055	Up	6.52301	Up	3.97479	Up	3.65052	-	-1.22347	Down		-	-1.73632	Down	-2.07158	Down	-4.3655	Down	1.34796	Up		-	2.17464	Up		-		-	2.04266	Up		-	-2.54298	Down		-	2.87677	Up		-
gene-LOC109705857	-1.78569	Down		-	-11.8693	-		-	2.73481	-		-	-10.0923	Down	2.30944	Up	4.50345	Up	10.7615	Up	8.98163	Up	9.8669	Up		-	11.2923	Up	13.5093	Up	-10.9535	Down	1.44008	Up	12.4075	Up	-3.64904	Down	-14.6037	Down	-2.20035	-
gene-LOC109705858	-7.71049	Down	-1.68113	Down	-8.60525	Down	-5.2894	Down		-	6.00766	Up		-		-	6.97226	Up	8.45918	Up		-	6.7834	Up		-		-	7.75117	Up	-6.90863	Down	-3.5966	Down		-		-	-7.88535	Down	-4.56578	-
gene-LOC109705859		-		-	-4.93564	-		-	1.07835	Up		-	-4.69662	Down		-	1.30954	Up	5.38163	Up	5.1438	Up	5.49477	Up		-	5.50463	Up	6.47255	Up	-5.0265	Down		-	5.06382	Up		-	-6.01307	Down		-
gene-LOC109705862	-1.1657	Down	-1.67263	Down		Down	-2.10476	Down	-4.36583	Down		-	1.00566	Up		-	-3.22066	Down		-	-2.29428	Down	-2.80733	Down		-	-3.2412	Down	-5.49185	Down	1.54196	Up		-	-1.94923	Down	2.67887	Up	4.21939	Up	2.26828	Up
gene-LOC109705865		-	-1.745	Down		Down		-	-1.15272	-	-2.75644	Down	-1.2693	Down		-	-2.15949	Down		-	1.86383	Up		-		-	1.17711	Up		-	1.49345	Up	2.07479	Up		-		-		-	1.47314	Up
gene-LOC109705867	7.0902	Up	5.6565	Up	5.79132	Up		-	6.28605	-	-1.45579	Down	-1.3097	Down	-8.74635	Down		-		-	5.48203	Up	4.04243	Up	4.18936	Up		-	4.67966	Up		-	-7.29042	Down	-7.43034	Down		-		-	-7.92892	-
gene-LOC109705868		-		-	6.82717	-		-	6.61251	Up		-		-		-		-		-		-		-		-		-		-		-		-	-6.04504	Down		-		-	-5.8341	Up
gene-LOC109705870	1.56597	Up		-		-	1.74593	Up		-	-1.33876	Down		-		-		-		-		-		-		-		-		-		-	1.51017	Up	1.35004	Up		-		-		Up
gene-LOC109705872		-		-		-		-		Up		-		-		-		-		-		-	-1.02526	Down		-		-		-		-	1.07483	Up		-		-		-		Up
gene-LOC109705876		-		-	2.34995	-		-		-		-	3.8918	Up		-		-		-		-		-	3.07852	Up		-		-	2.05926	Up		-	-2.63846	Down		-	1.92061	Up		Up
gene-LOC109705877		-		-		-		-	1.02623	Up		-		-		-		-		-		-	1.04901	Up		-		-	1.10419	Up		-		-		-		-		-		-
gene-LOC109705879		-		-	-1.11874	-		-		Up		-		-		-		-		-		-		-		-		-		-		-		-		-		-		-		Up
gene-LOC109705882		-		-		-	1.34759	Up		Up		-		-		-		-		-		-		-		-	3.13566	Up		-		-	2.41763	Up		-		-		-	1.37668	-
gene-LOC109705884		-	-2.11232	Down		Down	1.51376	Up	1.47081	Down	-2.95528	Down		-		-		-		-		-	-2.84379	Down		-		-		-	2.43931	Up	3.62739	Up	1.20685	Up	-3.58184	Down	-1.15601	Down		-
gene-LOC109705885		-		-		-		-	1.24807	Down	1.20109	Up	1.1438	Up		-	1.73485	Up		-		-	1.17778	Up	1.12154	Up		-	1.7181	Up		-		-		-		-		-	-1.37329	Up
gene-LOC109705886	8.32157	Up	8.60308	Up		Up		-		-		-	-8.47586	Down	-8.51558	Down	-8.80554	Down	-8.59959	Down		-		-	-8.72967	Down	-8.78621	Down	-9.05423	Down	-8.73049	Down	-8.77631	Down		-	9.05489	Up		-		Up
gene-LOC109705890		-		-		-		-	-1.03664	-		-		-		-		-		-		-		-		-		-		-		-		-		-		-		-		Up
gene-LOC109705894		-	-3.20801	Down	-3.26692	Down	-2.20079	Down	-2.79703	-		-		-		-		-	3.73575	Up		-		-		-		-		-		-		-		-		-		-		Up
gene-LOC109705896		-		-		-		-		Down		-		-	1.04368	Up		-		-		-	1.42146	Up	1.38476	Up	1.63605	Up		-		-		-		-	1.19196	Up	1.16047	Up	1.42906	Up
gene-LOC109705897		-		-	-1.32538	-	-1.82126	Down	-1.86142	-		-		-		-	-1.72545	Down		-		-		-		-		-	-1.86151	Down	-1.35982	Down	-1.8588	Down		-	1.89949	Up		-		Up
gene-LOC109705898	-1.4457	Down		-		-		-	-1.18654	-		-	1.99539	Up	1.7722	Up		-	1.88691	Up		-	1.42998	Up	2.45868	Up	2.21945	Up		-	1.035	Up		-		-		-	1.74602	Up	1.52449	-
gene-LOC109705899		-		-		-		-		Down		-		-		-		-		-		-		-		-	1.02726	Up		-		-		-		-		-	1.07417	Up	1.16982	Up
gene-LOC109705900	-1.11867	Down		-		-	-1.12878	Down	-2.37598	Down		-		-		-	-1.27346	Down		-		-		-		-		-	-1.7984	Down		-		-		-	2.14759	Up	1.42301	Up	1.25056	Down
gene-LOC109705901		-		-		-		-	-1.73877	Down	1.3446	Up	1.97794	Up		-		-		-		-		-	1.51891	Up		-		-		-	-1.37741	Down	-2.00315	Down	2.00317	Up	2.63959	Up		-
gene-LOC109705902	-1.4354	Down	-4.0025	Down		Down		-	-1.52764	-		-		-	1.82701	Up		-	1.69777	Up		-		-		-	2.09812	Up		-	3.59814	Up	4.42194	Up		-		-		-	1.9323	-
gene-LOC109705905	5.59816	Up		-		-		-		-	-2.37729	Down	-5.75038	Down	-4.06593	Down	-4.50263	Down	-7.56246	Down		-	-4.32648	Down	-7.69556	Down	-6.03736	Down	-6.45105	Down		-		-		-		-		-		-
gene-LOC109705906	2.41362	Up		-		-		-		-	-3.01158	Down	-3.57095	Down	-3.73955	Down	-3.72074	Down		-	3.95726	Up		-		-		-		-		-		-		-		-		-		-
gene-LOC109705907	2.82777	Up		-	1.91019	-		-		Up	-9.32788	Down		-	-4.53684	Down	-4.38963	Down		-	9.01409	Up		-	8.10455	Up		-		-	8.40935	Up		-	-3.6044	Down		-	3.45727	Up		-
gene-LOC109705911	5.27868	Up		-		-		-		-	-6.22726	Down	-4.30009	Down	-4.84792	Down	-5.64136	Down	-3.15848	Down	2.12893	Up	-4.08381	Down	-2.16042	Down	-2.72308	Down	-3.49855	Down	1.93252	Up	1.37771	Up		-		-	1.33405	Up		-
gene-LOC109705912	4.77556	Up		-	4.04276	-		-		Down	-5.02672	Down		-	-5.66262	Down	-7.64872	Down		-	5.45388	Up		-	4.73041	Up		-		-	4.29184	Up		-	-4.91266	Down		-	6.90022	Up		-
gene-LOC109705913	-1.19033	Down	-1.23194	Down		Down		-		-		-		-		-		-	2.29673	Up		-		-		-		-		-		-		-		-		-		-		-
gene-LOC109705916	-2.0717	Down	-1.59791	Down		Down		-		Up		-	1.24798	Up	1.22853	Up	1.88293	Up	1.5015	Up		-		-		-		-	1.33488	Up		-		-		-	-1.44074	Down		-		-
gene-LOC109705917		-		-		-		-		Down		-		-		-		-	-3.40193	Down	-2.20835	Down	-8.26102	Down	-4.42987	Down	-3.50025	Down	-1.7198	Down		-		-		-	-6.54957	Down	-2.71488	Down		-
gene-LOC109705920		-		-		-	-1.87793	Down		-		-		-		-		-		-		-		-	-1.3891	Down	-2.33399	Down	-1.53429	Down		-		-		-		-		-		-
gene-LOC109705921	4.21928	Up		-	4.66909	-	4.3343	Up		-	-4.54629	Down		-		-	-3.46913	Down	-5.19476	Down		-	-5.49571	Down		-		-	-4.41157	Down	4.9943	Up	4.65336	Up		-		-	3.90398	Up	3.57216	Up
gene-LOC109705922	6.29756	Up		-	6.72813	-	7.25851	Up		-	-6.61865	Down		-		-	-5.81941	Down	-9.51189	Down	-3.2018	Down	-9.80113	Down	-2.76037	Down	-2.24637	Down	-8.99412	Down	7.04804	Up	7.57228	Up		-		-	6.23499	Up	6.76752	Up
gene-LOC109705925	7.87015	Up		-	8.78597	-	8.77909	Up		-	-8.19303	Down		-		-	-8.35449	Down	-8.8105	Down		-	-9.11148	Down		-		-	-9.26906	Down	9.10552	Up	9.093	Up		-		-	9.25432	Up	9.25047	Up
gene-LOC109705926	4.11579	Up		-	6.04729	-	4.79914	Up		Up	-3.92611	Down	1.92688	Up		-	-3.02362	Down	-5.55719	Down		-	-5.33962	Down		-		-	-4.43087	Down	5.87295	Up	4.61656	Up	-1.24156	Down		-	4.93879	Up	3.69311	Up
gene-LOC109705928	2.90503	Up	-1.02105	Down	2.64477	Down	-1.15746	Down	-2.6633	-	-3.94687	Down		-	-4.07042	Down	-5.58553	Down		-	2.46158	Up	-1.47145	Down	2.20616	Up	-1.61185	Down	-3.10554	Down	3.68444	Up		-	-3.79434	Down	1.62658	Up	5.30927	Up	1.50989	Up
gene-LOC109705931	1.78973	Up		-		-		-		-	-1.30419	Down	-1.07216	Down	-1.41944	Down	-2.56603	Down	-2.06878	Down		-	-1.56447	Down	-1.33194	Down	-1.69453	Down	-2.82183	Down		-		-		-	1.24854	Up	1.48694	Up	1.14134	Up
gene-LOC109705934		-	1.02658	Up		Up		-		-		-		-		-		-		-		-		-		-		-		-		-		-		-		-		-		-
gene-LOC109705935	-1.87388	Down	-2.27032	Down	-1.32968	Down		-	-2.08485	-		-		-	1.12326	Up		-		-		-	-1.39169	Down		-		-	-1.20159	Down		-	1.54104	Up		-		-		-	1.34626	Up
gene-LOC109705937	3.73769	Up	3.29317	Up	3.72057	Up		-	3.2216	Up		-		-	-3.90059	Down		-		-	4.80637	Up	4.35407	Up	4.79426	Up		-	4.29162	Up		-	-3.43352	Down	-3.86744	Down		-		-	-3.37214	Down
gene-LOC109705941	-1.20819	Down	-1.61298	Down		Down	-1.80667	Down		Up		-		-		-		-	8.4428	Up	7.23501	Up	6.82873	Up	7.66093	Up	6.63269	Up	7.5228	Up		-		-	-1.00415	Down		-		-		-
gene-LOC109705942	-2.28107	Down	-1.79927	Down	-1.14505	Down	-2.69549	Down		-		-	1.12325	Up		-	1.79763	Up	9.42889	Up	7.16422	Up	7.63332	Up	8.29866	Up	6.7305	Up	8.97624	Up		-		-	-1.54307	Down	-1.3504	Down		-	-2.2276	Up
gene-LOC109705949		-		-		-		-		Up		-		-		-		-	-11.4822	Down	-5.96143	Down	-9.28877	Down	-12.5754	Down	-9.77704	Down	-10.4522	Down		-		-		-		-		-		-
gene-LOC109705950		-		-		-		-	-9.28051	-		-		-	1.16261	Up	-8.93781	Down	8.81249	Up	8.46118	Up	9.11755	Up	9.39928	Up	9.62436	Up		-		-		-		-	9.56655	Up	9.8534	Up	10.0964	Up
gene-LOC109705951		-		-	1.09828	-	1.32335	Up	-9.58503	-		-		-	1.00781	Up	-9.90976	Down	1.52536	Up	1.84314	Up	2.52346	Up	2.63958	Up	2.8487	Up	-8.04052	Down		-		-		-	10.5633	Up	10.6838	Up	10.9117	Up
gene-LOC109705953		-	1.33977	Up		Up	1.24031	Up	-7.2608	-		-		-		-	-7.68266	Down	2.21071	Up	2.62416	Up	3.55169	Up	3.1161	Up	3.45001	Up	-5.04539	Down		-		-		-	8.58435	Up	8.15261	Up	8.50414	Up
gene-LOC109705955	-1.90613	Down		-		-	-2.26552	Down		Up		-	1.86722	Up		-	2.14928	Up		-	-2.2781	Down	-1.77206	Down		-	-2.64833	Down		-		-		-	-2.22728	Down	-1.66911	Down		-	-2.52063	Down
gene-LOC109705959	1.39227	Up		-		-	1.07386	Up		-		-		-		-	-1.00179	Down		-	1.03397	Up		-		-		-		-		-		-		-		-		-		-
gene-LOC109705960	1.66412	Up		-		-		-		Down		-	-8.61559	Down	-2.84524	Down	-1.96681	Down	-3.12025	Down	-1.44609	Down	-1.91607	Down	-10.0505	Down	-4.29667	Down	-3.39813	Down	-8.12732	Down	-2.36249	Down		-	1.47456	Up	-6.65136	Down		-
gene-LOC109705961		-		-		-		-		Up		-		-		-	5.427	Up		-		-		-		-		-	2.44896	Up		-		-		-	-3.67849	Down	-2.55741	Down	-6.44148	Down
gene-LOC109705963	-1.22446	Down		-		-	-2.23433	Down		Up		-		-	-1.01843	Down	1.20208	Up		-		-		-		-	-2.05081	Down		-		-	-1.63631	Down	-1.26422	Down		-		-	-2.22521	Down
gene-LOC109705964	-1.9568	Down	-1.95279	Down	-1.90571	Down	-10.3798	Down		Down		-		-	-8.43091	Down	1.29572	Up	1.03412	Up		-		-		-	-9.34562	Down		-		-	-8.41454	Down	-8.46674	Down	-1.32437	Down	-1.26033	Down	-9.73172	Down
gene-LOC109705967		-		-	-1.26698	-	-2.81469	Down		Up		-	-1.26466	Down	-2.81138	Down		-		-		-	-1.57136	Down	-2.10976	Down	-3.67087	Down		-		-	-2.08448	Down	-1.53753	Down		-	-1.23229	Down	-2.77725	Down
gene-LOC109705968	-1.09648	Down	-1.37715	Down	-1.07173	Down	-4.36091	Down		Down		-		-	-3.27232	Down		-		-		-	-1.04819	Down		-	-4.03498	Down		-		-	-2.9707	Down	-3.28236	Down		-		-	-3.86473	Down
gene-LOC109705969		-		-		-		-	-1.52278	Down		-		-		-		-		-		-		-		-		-		-		-		-		-	1.0574	Up	1.14295	Up		-
gene-LOC109705977		-		-		-		-	1.54657	Down		-	-1.01109	Down		-	1.10408	Up		-		-	1.46601	Up		-		-	2.13593	Up	-1.44526	Down	-1.13658	Down		-		-	-2.12323	Down	-1.80672	Down
gene-LOC109705980		-	-2.24353	Down		Down		-		Down	-1.62652	Down		-	1.07976	Up		-		-		-	-1.26454	Down		-	1.4253	Up		-	1.95579	Up	2.70237	Up		-	-1.9181	Down		-		-
gene-LOC109705981		-		-		-		-	1.42239	-		-		-		-		-		-		-		-		-		-		-		-		-		-	-1.29971	Down		-		-
gene-LOC109705982	2.20714	Up	2.07237	Up	1.78606	Up	1.69442	Up	2.08911	Down		-		-		-		-	-1.72571	Down		-		-		-		-		-		-		-		-		-		-		-
gene-LOC109705986		-		-	1.39051	-		-	-2.57305	-	1.38373	Up	2.13633	Up	1.00881	Up	-1.83593	Down		-		-	1.34002	Up	2.09311	Up		-	-1.8742	Down		-		-	-1.12066	Down	3.20859	Up	3.96599	Up	2.8398	Up
gene-LOC109705987	3.43054	Up	3.01084	Up		Up		-		-		-	-2.97511	Down	-2.4182	Down	-2.84929	Down		-	5.35962	Up	4.93536	Up		-		-		-	-2.52701	Down	-1.97594	Down		-	2.39554	Up		-		-
gene-LOC109705995	4.93493	Up		-		-		-		-	-6.36255	Down	-6.67418	Down	-6.71181	Down	-5.85831	Down	-5.23066	Down		-	-6.63623	Down	-6.94792	Down	-7.00144	Down	-6.126	Down		-		-		-		-		-		Up
gene-LOC109705997	-1.15693	Down	-3.32023	Down	-1.51567	Down		-	-3.45459	-	-2.18573	Down		-		-	-2.3137	Down	1.12601	Up		-	-2.19966	Down		-		-	-2.32012	Down	1.82478	Up	2.34017	Up		-		-	1.93966	Up	2.46426	Up
gene-LOC109706003		-		-		-		-		-	-1.32105	Down		-		-	-1.60795	Down		-		-		-		-	1.68903	Up		-		-	1.15447	Up		-		-	1.24775	Up	1.43334	Up
gene-LOC109706005		-		-	1.57408	-		-	1.16581	Down	-2.9607	Down		-		-		-		-		-	-2.96581	Down		-		-		-	3.76472	Up		-	-1.72604	Down	-3.35106	Down		-	-1.32182	Down
gene-LOC109706006		-		-		-		-	6.4756	-		-		-		-	3.16346	Up		-		-		-		-		-	4.62465	Up		-		-		-	-3.15544	Down	-2.18281	Down	-6.65881	Down
gene-LOC109706011		-		-		-		-		Down	-1.05308	Down		-		-	-1.21792	Down		-		-		-		-		-		-		-		-		-		-		-		-
gene-LOC109706013	1.0453	Up		-	1.05422	-		-		-		-		-		-	-1.59536	Down		-		-		-		-		-	-1.46262	Down		-		-		-	1.48668	Up	1.58781	Up		-
gene-LOC109706014		-		-	-1.47631	-	-4.61662	Down		-		-		-	-3.82579	Down		-		-	-1.12864	Down		-	-1.79762	Down	-4.95385	Down		-	-1.65216	Down	-4.79821	Down	-3.13247	Down		-	-1.49891	Down	-4.63711	Down
gene-LOC109706015	-1.18807	Down		-	-1.16329	-		-		-		-		-		-		-	1.97408	Up		-	1.24525	Up		-	1.53438	Up	1.03974	Up		-		-		-		-		-		-
gene-LOC109706018		-	1.03345	Up	1.20904	Up		-	-1.07143	-		-		-		-	-1.56347	Down	-1.08323	Down		-		-		-		-	-2.13987	Down		-		-		-	2.08847	Up	2.28095	Up	1.48462	Up
gene-LOC109706019		-		-		-		-		Up	-1.02323	Down	-1.30521	Down	-1.35215	Down		-	1.81028	Up	2.51922	Up	1.51021	Up	1.22805	Up	1.16537	Up	2.30958	Up		-		-		-		-	-1.08311	Down	-1.12901	-
gene-LOC109706020		-		-	-3.41982	-		-		-	1.29245	Up	-2.58553	Down		-		-	8.93191	Up	8.09702	Up	9.40462	Up		-	8.8228	Up	8.28843	Up	-3.87143	Down		-	3.31736	Up	1.1117	Up	-2.76208	Down		-
gene-LOC109706021	-1.21131	Down		-		-		-		-		-	1.69316	Up	1.14491	Up		-	1.04489	Up		-		-	1.54933	Up		-		-	1.25468	Up		-		-		-	1.46457	Up		-
gene-LOC109706022	3.13666	Up	3.97763	Up	4.71595	Up	5.02318	Up		Down		-	1.56969	Up	1.8775	Up	-4.67162	Down	-3.55929	Down		-		-	1.16953	Up	1.46036	Up	-5.06517	Down		-	1.05521	Up		-	5.48099	Up	6.23287	Up	6.54217	Up
gene-LOC109706027	1.92731	Up		-		-		-		-	-1.62288	Down	-2.54874	Down	-2.68585	Down	-2.83561	Down	-3.04975	Down		-	-2.72794	Down	-3.65429	Down	-3.80601	Down	-3.93761	Down		-	-1.0619	Down		-	1.19986	Up		-		-
gene-LOC109706029		-		-		-		-		Up		-		-		-		-		-		-	1.42175	Up	1.41562	Up	1.16853	Up	1.32434	Up		-		-		-		-		-		-
gene-LOC109706030	5.67018	Up		-		-		-	6.56884	-	-6.00329	Down	-6.72175	Down	-7.72334	Down		-		-	6.57519	Up		-		-		-	7.4754	Up		-		-		-	-6.8931	Down	-7.6092	Down	-8.60887	Down
gene-LOC109706033	-1.40428	Down	-1.59634	Down	-1.93528	Down	-2.43859	Down	-1.72409	-		-		-		-		-		-		-		-		-		-		-		-		-		-		-		-		-
gene-LOC109706040		-		-		-		-		Up		-		-		-		-	-2.7964	Down	-3.4473	Down	-3.55297	Down	-2.87273	Down	-3.09822	Down		-		-		-		-		-		-		-
gene-LOC109706046	3.15316	Up		-		-		-		-		-	-7.16963	Down	-3.35418	Down	-5.06727	Down		-		-		-		-		-		-		-		-		-		-		-		-
gene-LOC109706047	5.95483	Up	6.23449	Up		Up		-		Up		-	-7.07045	Down	-6.14882	Down	-7.40059	Down	-6.25172	Down		-		-	-7.34253	Down	-6.43775	Down	-7.66697	Down	-7.3239	Down	-6.40811	Down		-	7.64951	Up		-		Down
gene-LOC109706050		-		-		-	-1.1	Down		Up		-		-	-1.10803	Down		-		-		-		-		-	-1.33455	Down		-		-		-		-	-1.04267	Down	-1.04794	Down	-1.38513	Down
gene-LOC109706051		-	1.00854	Up	-9.47737	Up	-8.5561	Down		-		-	-9.80272	Down	-8.88071	Down		-	-1.34363	Down		-		-	-10.8103	Down	-9.90383	Down	-1.0915	Down	-10.4672	Down	-9.55116	Down		-		-	-9.7211	Down	-8.7972	Down
gene-LOC109706053	-7.23514	Down	-2.72748	Down	-7.23406	Down	-7.27525	Down	-1.57121	Down		-		-		-		-	1.68344	Up		-		-		-		-		-		-		-		-		-		-		-
gene-LOC109706056		-	1.21156	Up	-1.47683	Up		-		Up	1.16272	Up	-1.51262	Down		-		-		-		-	2.20152	Up		-		-		-	-2.67096	Down	-1.15407	Down	1.52904	Up	1.89388	Up		-		-
gene-LOC109706057	1.39824	Up	1.2645	Up	-8.96064	Up	-9.00133	Down		Down		-	-10.3698	Down	-10.4097	Down	-2.29653	Down	-1.78387	Down		-		-	-10.7322	Down	-10.788	Down	-2.65493	Down	-10.2071	Down	-10.2531	Down		-	2.12923	Up	-8.07827	Down	-8.11636	Down
gene-LOC109706058		-	-1.04348	Down		Down		-		-		-		-		-		-		-		-		-		-		-		-		-		-		-		-		-		-
gene-LOC109706060		-		-		-		-		Up		-		-		-		-		-		-	3.24968	Up		-		-		-		-		-		-		-		-		-
gene-LOC109706062		-		-		-		-		-		-		-		-		-	1.5081	Up		-		-	1.51031	Up	1.25607	Up		-		-		-		-		-		-		-
gene-LOC109706063		-		-	2.57373	-	2.6711	Up		-		-		-		-		-		-		-		-		-		-		-	2.45643	Up	2.55831	Up		-		-		-	1.699	Up
gene-LOC109706067	-1.062	Down		-		-		-		-		-		-		-		-	6.83685	Up	5.78776	Up	6.12625	Up	6.29132	Up	6.31349	Up	5.88811	Up		-		-		-		-		-		-
gene-LOC109706068	8.10085	Up		-	7.3469	-		-	7.74565	-	-8.4229	Down		-	-8.29551	Down		-		-	6.25865	Up		-	5.51266	Up		-	5.90859	Up	7.66565	Up		-	-7.52598	Down	-8.06247	Down		-	-7.92863	Down
gene-LOC109706077		-		-		-		-		-		-		-		-		-		-		-		-		-	-1.0796	Down		-		-		-		-		-		-		-
gene-LOC109706078	-1.005	Down		-	-1.64177	-	-1.64658	Down	-1.96184	-		-		-		-		-		-		-		-	-1.72057	Down	-1.73937	Down	-2.04302	Down	-1.12859	Down	-1.13847	Down		-	1.45161	Up		-		-
gene-LOC109706084	1.71113	Up	2.86497	Up	2.93469	Up	3.60638	Up	2.06218	Up	1.13305	Up	1.21664	Up	1.88752	Up		-	4.71588	Up	6.4354	Up	7.58007	Up	7.6635	Up	8.31966	Up	6.78826	Up		-		-		-		-		-	1.54702	Up
gene-LOC109706085	2.82005	Up		-		-		-	3.42918	-		-	-6.03159	Down	-7.03319	Down		-		-	2.9832	Up		-		-		-	3.60143	Up		-		-		-	-1.25573	Down	-6.63365	Down	-7.63324	Down
gene-LOC109706090	-5.44603	Down	-1.05659	Down	-5.46918	Down	-3.63633	Down	-3.26588	-	4.35435	Up		-		-		-	1.75959	Up	-3.64621	Down		-	-3.69494	Down	-1.879	Down		-	-4.39423	Down	-2.56678	Down		-	2.19387	Up		-		-
gene-LOC109706092	-12.5404	Down	-1.35122	Down	-4.30102	Down		-	-12.861	-	11.1689	Up	8.23019	Up	12.3448	Up		-	12.3935	Up		-	11.0457	Up	8.10657	Up	12.205	Up		-	-2.93258	Down	1.17843	Up	4.12307	Up	11.4961	Up	8.55989	Up	12.6782	Up
gene-LOC109706093	-11.9197	Down	-1.16896	Down	-4.51926	Down		-	-12.2402	Down	10.7301	Up	7.38928	Up	11.7424	Up		-	9.08062	Up		-	7.92018	Up	4.58946	Up	8.91617	Up		-	-3.3327	Down	1.01404	Up	4.35884	Up	11.0574	Up	7.72036	Up	12.0756	Up
gene-LOC109706096		-		-		-		-	-1.11546	Down		-		-		-		-		-		-		-		-		-	-1.1434	Down		-		-		-		-		-		-
gene-LOC109706097	-1.2087	Down	-1.1043	Down	-2.61629	Down	-11.5572	Down		Up		-	-1.41694	Down	-10.3572	Down		-		-		-		-	-1.80566	Down	-10.7623	Down		-	-1.49307	Down	-10.4388	Down	-8.93359	Down		-	-2.23399	Down	-11.1724	-
gene-LOC109706099	2.39728	Up	2.63326	Up		Up		-	1.94571	Down		-	-1.95019	Down	-1.87282	Down		-		-	7.9025	Up	8.13328	Up		-		-	7.45658	Up	-2.15874	Down	-2.08797	Down		-		-	-1.49083	Down	-1.41158	Down
gene-LOC109706101		-		-		-		-		Up		-		-		-		-		-		-		-		-		-		-	-1.07828	Down		-		-		-		-		-
gene-LOC109706102		-		-	-1.55669	-		-		Down		-		-		-	1.10161	Up	5.19669	Up	5.04768	Up	4.96041	Up		-	5.07226	Up	6.17647	Up		-		-		-	-1.21596	Down	-2.51758	Down	-1.08005	Down
gene-LOC109706103	2.04326	Up	2.22683	Up		Up		-	2.4656	-		-	-2.56898	Down	-2.23282	Down		-	4.39728	Up	6.4527	Up	6.63096	Up	3.89494	Up	4.21608	Up	6.87949	Up	-2.72521	Down	-2.39526	Down		-		-	-2.98105	Down	-2.64349	Down
gene-LOC109706105		-		-		-		-		-		-		-		-		-		-		-		-	-1.08665	Down	-1.30914	Down		-	-1.01424	Down	-1.2264	Down		-		-		-		-
gene-LOC109706113	6.83559	Up		-	7.28234	-	7.10201	Up		-		-		-		-	-2.66147	Down		-	2.68013	Up		-	3.13045	Up	2.93731	Up		-	2.10613	Up	1.9168	Up		-		-	3.09028	Up	2.9134	Up
gene-LOC109706121	12.1729	Up		-		-		-		Down	-11.5344	Down	-12.3286	Down	-11.4066	Down	-12.6573	Down		-	11.2205	Up		-		-		-		-		-		-		-		-		-		-
gene-LOC109706122	9.26497	Up		-		-		-		Up	-8.14237	Down	-7.25151	Down	-7.29142	Down	-8.42909	Down		-	7.96078	Up		-		-		-		-		-		-		-		-		-		-
gene-LOC109706129	1.80129	Up	1.07642	Up		Up		-		-		-	-1.62901	Down	-1.65445	Down	-1.37392	Down		-	1.14734	Up		-		-		-		-		-		-		-		-		-		-
gene-LOC109706133	-1.20102	Down		-		-		-		Down		-		-		-		-	1.37641	Up		-		-		-		-		-		-		-		-		-		-		Down
gene-LOC109706137	5.78343	Up	2.49668	Up	7.46903	Up	2.62233	Up	6.67658	-	-3.30519	Down	1.67933	Up	-3.1673	Down		-	-5.03183	Down		-	-2.52323	Down	2.46126	Up	-2.40255	Down	1.6689	Up	4.98928	Up		-	-4.83888	Down	-4.19425	Down		-	-4.05114	Up
gene-LOC109706142		-		-		-		-		-		-		-		-		-	-1.7366	Down	-1.16415	Down	-1.71016	Down	-1.87155	Down	-1.82722	Down	-1.49154	Down		-		-		-		-		-		Down
gene-LOC109706144		-	-9.49195	Down		Down	1.62761	Up		-	-9.80138	Down		-	1.33297	Up		-	8.22852	Up	8.5258	Up		-	8.9838	Up	9.85625	Up	9.11845	Up	10.2506	Up	11.1334	Up		-	-10.3846	Down		-		-
gene-LOC109706145		-	1.81408	Up		Up		-		-	2.1543	Up		-		-		-		-		-		-		-	-3.4561	Down		-	-1.94527	Down	-3.47225	Down		-	1.81461	Up		-		-
gene-LOC109706148		-		-		-		-	-7.01879	Down		-		-		-	-7.29327	Down		-		-		-		-		-	-7.94726	Down		-		-		-	7.86852	Up	7.03814	Up	6.97635	Up
gene-LOC109706154		-		-		-		-		Down		-		-		-	-1.1559	Down		-		-		-		-		-		-		-		-		-		-		-		Up
gene-LOC109706158		-		-	2.31109	-		-		-		-		-		-		-		-		-		-		-		-		-		-		-	-1.69288	Down		-		-		-
gene-LOC109706159		-		-		-		-		-		-		-		-	-1.69804	Down		-		-		-		-		-	-1.21019	Down		-		-		-	1.65943	Up		-	1.01513	Up
gene-LOC109706160	4.04076	Up		-		-		-		-		-	-1.93415	Down	-2.29609	Down	-3.65142	Down	-5.73526	Down		-	-2.7752	Down	-3.61556	Down	-3.98893	Down	-5.32714	Down		-		-		-		-		-		-
gene-LOC109706163		-	-2.31277	Down		Down		-		Up	-2.14435	Down		-		-		-		-		-	-3.16275	Down		-		-		-	1.91995	Up	1.87995	Up		-	-2.43417	Down		-		Down
gene-LOC109706167		-		-		-	6.01533	Up		Down		-		-		-		-	-6.27135	Down		-	-2.10874	Down		-		-	-2.58003	Down		-	1.86989	Up		-		-		-	2.33993	Up
gene-LOC109706168	-3.54853	Down	-3.38355	Down	-4.55271	Down	-6.47865	Down		Up		-		-		-	2.75403	Up	6.29229	Up		-		-		-		-	5.52579	Up		-		-		-	-2.62204	Down	-3.7742	Down	-5.69673	Down
gene-LOC109706169	-2.08296	Down	-1.05577	Down	-1.80412	Down	-1.60914	Down		-	1.00554	Up		-		-	1.61926	Up	9.65538	Up	7.57838	Up	8.60229	Up	7.86606	Up	8.04582	Up	9.22063	Up		-		-		-		-	-1.35719	Down	-1.15891	Down
gene-LOC109706170		-		-	-1.00305	-	-1.26311	Down		Up		-		-		-		-		-		-		-		-	-1.15459	Down		-		-		-		-		-		-		-
gene-LOC109706172		-		-		-		-		-		-		-		-		-	-6.38215	Down	-7.4829	Down	-4.54798	Down	-5.60885	Down	-6.57115	Down	-7.80256	Down		-		-		-		-		-		-
gene-LOC109706173		-		-		-		-		-		-		-		-		-	-10.8335	Down	-10.086	Down	-10.2588	Down	-11.9297	Down	-11.9853	Down	-12.255	Down		-		-		-		-		-		-
gene-LOC109706174		-	-5.93996	Down		Down	-1.33343	Down	-1.00953	Up	-5.91914	Down		-	-1.38187	Down	-1.06691	Down	2.67346	Up	2.7206	Up		-	2.66862	Up		-	1.6706	Up	5.94074	Up	4.57106	Up	-1.31004	Down	-4.8784	Down		-		-
gene-LOC109706177	-3.85355	Down	-3.84843	Down	-5.47433	Down	-6.83391	Down	-1.14675	Down		-		-		-	2.68702	Up	1.88365	Up		-		-	-3.57681	Down	-4.95423	Down		-		-		-		-	-2.69442	Down	-4.3245	Down	-5.68236	Down
gene-LOC109706178		-		-		-	1.06628	Up	-1.22311	Up		-		-	1.15016	Up	-1.14774	Down		-		-	-1.33638	Down		-		-	-2.08203	Down		-	1.54849	Up		-		-	1.3315	Up	2.29278	Up
gene-LOC109706179		-	-1.08589	Down		Down		-	-1.61637	-		-		-		-		-		-		-	-1.30154	Down	-1.08411	Down		-	-1.82207	Down		-		-		-		-		-	1.47152	Down
gene-LOC109706180	-1.52132	Down		-		-		-	-1.19756	Down	1.14008	Up	1.21921	Up	2.19274	Up		-		-	-1.32025	Down		-		-		-		-		-	1.05235	Up		-		-		-	1.88104	Up
gene-LOC109706183	-2.56137	Down	-1.83833	Down		Down	-2.03075	Down	1.36426	-		-	2.35567	Up		-	3.90601	Up		-	-2.69782	Down	-1.978	Down		-	-2.17414	Down		-	1.66126	Up		-	-1.82581	Down	-3.21642	Down	-1.55872	Down	-3.38993	Down
gene-LOC109706188		-	-1.88712	Down	-1.13669	Down	-1.27567	Down	-1.30444	-	-1.88074	Down	-1.11907	Down	-1.25708	Down	-1.2941	Down		-		-		-		-		-		-		-		-		-		-		-		-
gene-LOC109706189		-		-		-		-		-	-1.02197	Down		-		-		-		-		-		-		-		-		-	1.06897	Up		-		-		-		-		-
gene-LOC109706192		-		-	-8.13421	-		-	-2.01094	Up		-	-7.69738	Down		-	-1.58029	Down		-	-1.17338	Down		-	-8.85454	Down	-1.45388	Down	-2.73446	Down	-8.22061	Down		-	7.42322	Up	2.10074	Up	-6.1229	Down	1.29631	Up
gene-LOC109706194		-		-		-		-	-1.16171	Down		-		-		-		-		-		-		-		-		-	-1.05479	Down		-		-		-		-		-	1.08809	Up
gene-LOC109706199		-		-		-		-		-		-		-		-	-1.59017	Down		-		-		-		-		-		-		-		-		-		-		-		-
gene-LOC109706200		-		-		-	7.71169	Up		-		-		-		-		-	-8.643	Down	-2.28774	Down	-8.94479	Down	-2.39914	Down		-	-9.10251	Down		-	8.02544	Up	1.48727	Up		-		-	8.18326	Up
gene-LOC109706201	2.68005	Up	2.38089	Up	3.12826	Up		-		Down		-		-	-2.49235	Down	-2.04477	Down		-		-		-		-		-		-		-	-2.16929	Down	-2.92369	Down	1.71041	Up	2.47765	Up		-
gene-LOC109706203	5.97381	Up	5.92063	Up	6.63916	Up	5.99254	Up	6.29016	-		-		-		-		-	-4.3334	Down	1.65651	Up	1.58854	Up	2.31889	Up	1.65801	Up	1.97015	Up		-		-		-		-		-		-
gene-LOC109706204	-1.3391	Down	-2.16688	Down	-1.10041	Down	-1.57919	Down	-2.1902	-		-		-		-		-	1.09906	Up		-	-1.0672	Down		-		-	-1.08161	Down	1.08466	Up		-		-		-	1.0902	Up		-
gene-LOC109706205		-		-		-		-		Down		-		-		-		-		-	-3.15897	Down	-2.54501	Down	-2.92397	Down	-2.6861	Down	-3.38706	Down		-		-		-		-		-		-
gene-LOC109706207		-	-1.0044	Down		Down	-1.00878	Down		-		-	-1.4642	Down		-		-		-		-		-		-		-		-		-		-		-		-		-		-
gene-LOC109706208	4.28723	Up	4.76662	Up	5.511	Up	4.70799	Up	4.00604	Down		-	1.21347	Up		-		-	-4.45081	Down		-		-	1.07455	Up		-		-		-		-		-		-	1.50583	Up		-
gene-LOC109706211	1.29126	Up		-		-		-		-		-		-		-	-1.10435	Down	-1.19568	Down		-		-		-		-		-		-		-		-		-		-		-
gene-LOC109706213	7.85466	Up	7.45511	Up	8.93526	Up	8.07063	Up	8.12945	-		-	1.07221	Up		-		-	-5.04614	Down	2.81316	Up	2.40743	Up	3.89765	Up	3.01811	Up	3.0917	Up	1.50163	Up		-		-		-		-		-
gene-LOC109706214	1.19876	Up	1.14081	Up	1.30273	Up	1.43523	Up		-		-		-		-	-1.21926	Down	-1.26987	Down		-		-		-		-	-1.25883	Down		-		-		-	1.13014	Up	1.30672	Up	1.44239	Up
gene-LOC109706216	-2.54552	Down	1.16387	Up	-2.22399	Up	-2.26841	Down	1.25281	Up	3.68366	Up		-		-	3.77716	Up	2.42914	Up		-	3.58426	Up		-		-	3.68368	Up	-3.37137	Down	-3.41865	Down		-		-	-3.47949	Down	-3.51908	Down
gene-LOC109706219	7.27566	Up		-		-		-	6.7876	-	-7.34436	Down	-7.48747	Down	-7.00183	Down		-	-7.10098	Down		-	-7.14109	Down	-7.2883	Down	-6.82005	Down		-		-		-		-	-6.85066	Down	-6.98895	Down	-6.50141	Down
gene-LOC109706220		-		-		-		-	1.05362	-		-		-		-	1.16694	Up		-		-		-		-		-	1.16439	Up		-		-		-		-		-		-
gene-LOC109706231		-		-	-8.85745	-		-	-1.07455	-		-	-8.24882	Down		-		-	9.93372	Up	9.32446	Up	9.10447	Up		-	9.17015	Up	8.87118	Up	-8.00704	Down		-	8.10107	Up		-	-7.78202	Down		-
gene-LOC109706234		-	1.35441	Up		Up		-	-1.01758	Up	1.97515	Up	1.09214	Up		-		-	-1.60383	Down	-2.23779	Down		-	-1.12872	Down	-1.82344	Down	-2.61024	Down		-	-1.55794	Down		-	2.35778	Up	1.47836	Up		-
gene-LOC109706237		-		-	1.1278	-		-		-	-1.41686	Down		-		-		-		-	1.32549	Up		-	1.83549	Up	1.53518	Up	1.38012	Up	1.91811	Up	1.62832	Up		-	-1.46328	Down		-		-
gene-LOC109706240	1.67057	Up	1.18969	Up	1.37114	Up	2.05374	Up		Up		-		-		-	-2.72492	Down	-3.08264	Down	-1.40333	Down	-1.88933	Down	-1.69736	Down		-	-4.11204	Down		-		-		-	2.21437	Up	2.40978	Up	3.09612	Up
gene-LOC109706241		-		-		-		-		Down		-		-		-		-	5.9394	Up	5.81473	Up	5.89562	Up	5.70057	Up	6.05666	Up	6.5262	Up		-		-		-		-		-		-
gene-LOC109706243		-		-		-		-	-1.36297	Down		-		-		-	-1.15955	Down		-		-		-		-		-	-1.33906	Down		-		-		-		-		-	1.05059	Up
gene-LOC109706244	3.19357	Up	1.69019	Up		Up		-		-		-	-3.05047	Down	-2.42321	Down	-2.32781	Down	-3.46141	Down		-	-1.7654	Down	-3.28897	Down	-2.67763	Down	-2.56149	Down	-1.51772	Down		-		-		-		-		-
gene-LOC109706245		-		-	2.90043	-	3.66082	Up		-		-	1.50972	Up	2.2701	Up		-		-		-		-	2.5246	Up	3.26845	Up		-	3.79693	Up	4.54332	Up		-		-	2.40587	Up	3.169	Up
gene-LOC109706246	-1.4461	Down		-	-8.00551	-	-1.70356	Down	-1.64561	-		-	-6.56906	Down		-		-		-	-1.28081	Down		-	-7.83549	Down	-1.5474	Down	-1.4773	Down	-7.16734	Down		-	6.30975	Up		-	-6.35937	Down		-
gene-LOC109706250	-2.62298	Down	-2.60084	Down	-8.68618	Down	-2.1985	Down	-2.31178	Down		-		-		-		-	1.99027	Up		-		-	-6.67887	Down		-		-		-		-		-		-	-6.37189	Down		Up
gene-LOC109706251		-		-	1.64318	-	1.43919	Up	-1.42015	-		-	1.37155	Up	1.16622	Up	-1.6994	Down		-		-	-1.65187	Down		-		-	-2.2939	Down	2.43158	Up	2.22053	Up		-		-	3.06409	Up	2.86087	Up
gene-LOC109706253	7.15316	Up		-	6.69564	-	7.83638	Up		-	-6.47072	Down		-		-	-6.05363	Down		-	6.58879	Up		-	6.13588	Up	7.25787	Up		-	6.01196	Up	7.15173	Up	1.14794	Up		-	5.58043	Up	6.72326	Up
gene-LOC109706254		-		-		-		-		-		-		-		-		-		-		-		-		-		-		-		-		-		-	-1.04898	Down		-		-
gene-LOC109706258	1.18707	Up	1.84542	Up	1.58178	Up		-		-		-		-		-		-	-1.51272	Down		-		-		-		-		-		-	-1.17333	Down		-		-		-		-
gene-LOC109706261		-		-		-	1.31674	Up	1.45126	-	-1.98453	Down		-		-		-		-		-	-2.01601	Down		-		-		-		-	2.19127	Up	1.41273	Up	-2.3286	Down	-1.53948	Down		-
gene-LOC109706264	1.2195	Up	1.01233	Up		Up	1.12389	Up		-		-		-		-		-	-1.58272	Down		-		-	-1.33549	Down		-		-		-		-		-		-		-		-
gene-LOC109706265	-7.06451	Down	-9.06655	Down	-1.99021	Down	-1.54669	Down	-2.65649	Down		-	5.07386	Up	5.52572	Up		-	1.92867	Up	-5.14556	Down	-7.14072	Down		-		-		-	7.09349	Up	7.53273	Up		-		-		-		-
gene-LOC109706267		-		-		-		-		-		-		-		-		-		-		-		-		-		-		-	-1.2666	Down		-		-		-		-		-
gene-LOC109706274	6.35508	Up		-		-		-	5.49125	-	-2.41635	Down	-7.47274	Down	-4.33263	Down		-		-	2.38868	Up		-		-		-		-		-		-		-		-	-6.59801	Down	-3.45699	Down
gene-LOC109706275	-1.25715	Down	-1.80147	Down	-1.81033	Down	-3.31591	Down	-2.99456	Up		-		-	-2.07066	Down	-1.75585	Down	-1.26501	Down	-2.50973	Down	-3.0621	Down	-3.05912	Down	-4.58154	Down	-4.24424	Down		-	-1.50188	Down	-1.50005	Down	1.17753	Up	1.18574	Up		Down
gene-LOC109706277	6.39857	Up		-		-		-		Down	-4.2744	Down	-3.63061	Down	-7.55575	Down	-1.6617	Down		-	1.81864	Up		-		-		-		-		-		-		-		-		-		-
gene-LOC109706280		-	-5.80432	Down	-4.36424	Down	-5.4147	Down		-	-5.17386	Down	-3.70582	Down	-4.76495	Down		-	7.70498	Up	7.05215	Up		-		-		-	7.9227	Up		-		-		-	-6.02549	Down	-4.5723	Down	-5.61853	Down
gene-LOC109706282	3.55568	Up		-		-		-		Up	-2.67872	Down	-4.60718	Down	-4.45409	Down	-2.88021	Down		-	8.12337	Up		-		-		-		-		-		-		-		-		-		-
gene-LOC109706286	1.30805	Up		-		-		-		-	-1.05756	Down	-1.16552	Down		-	-1.76733	Down	-1.15165	Down		-		-		-		-	-1.5819	Down		-		-		-		-		-		-
gene-LOC109706287		-	2.7803	Up	1.67539	Up	-7.42412	Down	1.99241	Up	2.58994	Up	1.49559	Up	-7.60278	Down	1.80515	Up	7.23758	Up	7.418	Up	10.0186	Up	8.92503	Up		-	9.23954	Up	-1.08848	Down	-10.1906	Down	-9.09007	Down		-		-	-9.41048	Down
gene-LOC109706290		-		-		-	-1.00661	Down		Up		-		-		-		-	-1.63656	Down	-1.97082	Down		-		-	-2.64025	Down	-1.9838	Down		-	-1.48535	Down	-1.33967	Down		-		-		-
gene-LOC109706295		-		-		-		-		Down		-		-		-		-	1.40566	Up		-		-	1.5292	Up	1.19163	Up		-		-		-		-		-		-		-
gene-LOC109706297	6.5167	Up		-	6.48071	-		-		Down	-4.63878	Down		-	-7.2739	Down	-7.88154	Down	-6.72924	Down		-	-4.82647	Down		-	-7.47747	Down	-8.06113	Down	4.61934	Up	-2.63923	Down	-7.22471	Down	3.22918	Up	7.83473	Up		-
gene-LOC109706298		-		-		-		-		-		-		-		-		-	6.72876	Up	7.40758	Up	7.32751	Up	6.4649	Up	6.70219	Up	7.44352	Up		-		-		-		-		-		-
gene-LOC109706301		-	4.59266	Up		Up		-	4.38628	-	3.22525	Up		-		-	3.02089	Up		-		-	7.45015	Up		-		-	7.25534	Up		-	-1.90848	Down		-		-		-	-1.70785	-
gene-LOC109706302		-		-		-		-	1.27073	Down	1.35252	Up		-		-	1.67047	Up		-		-	5.25829	Up		-		-	5.58172	Up	-1.92226	Down	-1.51923	Down		-		-	-2.25315	Down	-1.84276	Down
gene-LOC109706303		-	2.32604	Up	1.48919	Up		-		Down	1.47616	Up		-		-		-		-		-	2.09871	Up		-		-		-		-	-1.022	Down		-	1.01018	Up		-		-
gene-LOC109706306	3.70866	Up	3.53413	Up	2.51346	Up		-	2.51452	-		-	-1.20833	Down	-6.31884	Down	-1.21013	Down	-3.96195	Down		-		-	-1.44069	Down	-6.56966	Down	-1.43838	Down	-1.00753	Down	-6.12353	Down	-5.10854	Down	1.00464	Up		-	-5.11349	Down
gene-LOC109706310	1.05481	Up		-		-		-		-		-		-		-		-		-	1.36998	Up		-		-	1.10891	Up		-		-		-		-		-		-		-
gene-LOC109706311		-		-		-		-		-		-		-		-		-		-		-		-		-		-		-		-	-1.06068	Down		-		-		-		-
gene-LOC109706312		-	1.84208	Up		Up		-		Up		-		-		-		-		-		-	1.03885	Up		-		-		-	-1.01037	Down		-		-	1.30698	Up		-		-
gene-LOC109706314		-	1.85065	Up	1.41222	Up		-	2.23894	Up	3.45344	Up	3.02567	Up	2.73436	Up	3.84283	Up		-		-		-		-		-		-		-		-		-		-		-	-1.11372	Down
gene-LOC109706315		-		-	1.33658	-	1.25394	Up		Down		-	1.91535	Up	1.83247	Up	1.37169	Up		-	-1.28165	Down		-		-		-		-	1.33698	Up	1.24861	Up		-		-		-		-
gene-LOC109706317		-	-13.0692	Down	-7.35737	Down	-7.19111	Down	-4.789	Down	-12.6874	Down	-6.96478	Down	-6.79936	Down	-4.39978	Down	4.43835	Up	4.03918	Up	-8.63434	Down	-2.91248	Down	-2.76452	Down		-		-		-		-	-8.29827	Down	-2.57239	Down	-2.40478	Down
gene-LOC109706318	1.74046	Up	2.4557	Up	1.01179	Up	1.49648	Up	2.73333	-		-		-		-		-		-		-		-		-		-		-	-1.42401	Down		-		-		-	-1.71922	Down	-1.23175	-
gene-LOC109706319		-	2.28902	Up	1.20768	Up		-	2.7315	Up	3.00641	Up	1.93753	Up	1.22316	Up	3.4528	Up		-		-		-		-		-		-		-	-1.7836	Down		-		-	-1.52321	Down	-2.23653	Down
gene-LOC109706324	-1.00415	Down	-1.10174	Down	-1.38922	Down		-	-1.36146	Up		-		-		-		-	1.66301	Up		-		-		-		-		-		-		-		-		-		-		-
gene-LOC109706325	3.79229	Up	4.80153	Up	3.54009	Up	3.2924	Up	5.90871	Down		-		-		-	2.11009	Up		-		-	2.37542	Up		-		-	3.49519	Up	-1.24726	Down	-1.50522	Down		-	-1.12412	Down	-2.37486	Down	-2.62559	Down
gene-LOC109706326		-	-1.35469	Down	-2.67932	Down		-	-7.2293	-		-		-		-		-		-		-		-	-1.87389	Down		-	-6.426	Down		-		-	1.88331	Up		-		-	6.42942	Up
gene-LOC109706329	-1.28096	Down	-1.14472	Down	-1.12908	Down	-1.09644	Down	-1.7722	-		-		-		-		-		-		-		-		-		-		-		-		-		-		-		-		-
gene-LOC109706330	-2.26965	Down		-		-		-	-1.01531	-	1.28363	Up	1.44181	Up	1.47021	Up	1.23662	Up		-	-2.28432	Down		-		-		-	-1.02705	Down		-		-		-		-		-		-
gene-LOC109706331	-1.83525	Down	-2.93874	Down	-2.39307	Down	-2.15878	Down	-2.01091	-	-1.12766	Down		-		-		-	1.71999	Up		-	-1.22045	Down		-		-		-		-		-		-		-		-		-
gene-LOC109706332	1.95134	Up		-		-		-		Up	-1.60526	Down	-1.56705	Down	-1.93522	Down	-2.44341	Down	-1.14739	Down		-		-		-		-	-1.61533	Down		-		-		-		-		-		-
gene-LOC109706333		-		-		-		-	-1.19511	Up		-		-		-	-1.03882	Down		-		-	1.10847	Up		-		-		-		-		-		-	1.50988	Up	1.01751	Up	1.09227	Up
gene-LOC109706335	-1.70237	Down		-	-1.34008	-		-		-		-		-		-		-	1.61525	Up		-		-		-		-		-		-		-		-		-		-		Up
gene-LOC109706339		-		-		-		-		-		-		-	-1.5714	Down		-	-1.78329	Down		-	-1.90727	Down	-1.85984	Down	-2.75855	Down	-1.59916	Down		-		-		-		-		-		-
gene-LOC109706343	5.46846	Up	4.89805	Up	4.78651	Up	5.99475	Up		Up		-		-		-	-5.36601	Down		-	7.33432	Up	6.75554	Up	6.65603	Up	7.85012	Up		-		-	1.10909	Up	1.217	Up	4.76316	Up	4.66749	Up	5.8803	Up
gene-LOC109706344	4.06673	Up	4.28049	Up	4.41821	Up	5.34704	Up		-		-		-	1.27245	Up	-4.06559	Down		-		-		-		-		-		-		-	1.07936	Up		-	4.24696	Up	4.4004	Up	5.33263	Up
gene-LOC109706346	6.97494	Up	6.43985	Up	6.9483	Up	7.7502	Up		Up		-		-		-	-3.38153	Down		-	6.98331	Up	6.44216	Up	6.96287	Up	7.74932	Up		-		-	1.32135	Up		-	2.81452	Up	3.34008	Up	4.14742	Up
gene-LOC109706351	-1.80229	Down	-2.12304	Down		Down		-	-2.20063	Up		-	1.38995	Up	1.32199	Up		-	1.16718	Up		-		-		-		-	-1.02319	Down	1.73817	Up	1.66403	Up		-		-	1.79789	Up	1.73241	Up
gene-LOC109706355	-1.52598	Down	-1.06849	Down		Down		-		-		-	1.04675	Up	1.30248	Up		-	1.5614	Up		-		-	1.10374	Up	1.34305	Up		-		-		-		-		-		-		-
gene-LOC109706356	-4.32142	Down	-1.65716	Down		Down		-	-3.54655	Up	2.6419	Up	3.92327	Up	3.35585	Up		-	3.18989	Up		-	1.53498	Up	2.81667	Up	2.23444	Up		-	1.29119	Up		-		-	1.87265	Up	3.16231	Up	2.59246	Up
gene-LOC109706357		-	-1.0617	Down		Down		-		Down		-		-		-		-		-		-		-		-		-		-		-	1.05981	Up		-		-		-		-
gene-LOC109706358		-		-	1.42814	-		-		Down		-	2.16471	Up	1.67742	Up		-	1.17548	Up		-	1.45412	Up	2.62115	Up	2.11665	Up	1.4103	Up	1.17431	Up		-		-		-	1.20946	Up		-
gene-LOC109706359		-		-		-		-		-	-1.50442	Down		-		-		-		-		-		-		-		-		-		-		-		-	-1.2632	Down		-		-
gene-LOC109706361		-		-		-		-		-		-		-	1.02175	Up		-	1.58757	Up		-	1.8211	Up	1.40828	Up	1.94365	Up		-		-		-		-	1.13073	Up		-	1.27588	Down
gene-LOC109706363		-		-	1.52328	-		-	1.74516	-		-	5.63354	Up		-	5.83233	Up		-		-		-		-		-		-	3.77225	Up		-	-4.63283	Down	-3.99245	Down		-	-4.85785	-
gene-LOC109706366	-1.11153	Down		-		-		-		Down	1.55272	Up	1.11973	Up		-	1.1189	Up		-	-1.08838	Down		-		-		-		-		-	-1.40109	Down		-		-		-		-
gene-LOC109706370	-1.15119	Down		-		-	-1.00852	Down		-		-		-		-		-		-		-		-		-		-		-		-		-		-		-		-		-
gene-LOC109706375	-4.71356	Down	-3.06879	Down	-2.30251	Down	-3.8706	Down	-4.86447	Up	1.61392	Up	2.396	Up		-		-	2.30324	Up	-2.39243	Down		-		-	-1.57375	Down	-2.55656	Down		-		-	-1.56023	Down	1.77772	Up	2.56286	Up		Down
gene-LOC109706376	1.59789	Up		-		-		-		-	-1.21918	Down		-	-2.358	Down	-2.38896	Down	-2.6509	Down		-	-2.25153	Down	-1.91116	Down	-3.40638	Down	-3.41839	Down		-	-1.13871	Down	-1.47412	Down	1.15787	Up	1.50501	Up		Down
gene-LOC109706377		-	1.47006	Up		Up		-	1.93204	-	2.17098	Up	1.30135	Up	1.33904	Up	2.63465	Up		-		-	2.06608	Up		-		-	2.5384	Up		-		-		-		-	-1.34127	Down	-1.30143	-
gene-LOC109706382		-		-		-		-		-		-		-		-		-		-		-		-		-		-		-		-		-	1.19218	Up		-		-	1.03872	Up
gene-LOC109706383		-		-		-		-		-		-		-		-		-		-		-		-		-		-		-		-		-		-		-		-	1.01482	Up
gene-LOC109706384		-		-		-		-	3.3784	Down	-3.90836	Down		-	-1.87157	Down	1.69129	Up		-		-	-3.77678	Down		-		-	1.83093	Up	4.01783	Up		-	-1.96756	Down	-5.61564	Down	-1.59559	Down	-3.56588	Up
gene-LOC109706385	1.68563	Up		-		-		-		-		-		-		-		-	-1.83888	Down		-		-		-		-		-		-		-		-		-		-		-
gene-LOC109706386	9.46937	Up	9.37123	Up	8.51717	Up	9.36828	Up	7.94527	-		-		-		-	-1.53947	Down		-	7.6249	Up	7.52285	Up	6.68113	Up	7.51493	Up	6.11232	Up		-		-		-	1.41082	Up		-	1.425	Up
gene-LOC109706390		-	2.98345	Up	-3.43585	Up	-6.67104	Down	3.09634	Down	4.84252	Up		-		-	4.94805	Up	-2.16463	Down	-4.03725	Down		-	-5.58451	Down	-8.83264	Down		-	-6.40845	Down	-9.64214	Down		-		-	-6.53934	Down	-9.75873	Down
gene-LOC109706391		-		-	-1.428	-	-1.20809	Down		-		-		-		-		-	1.58366	Up		-		-		-		-	1.13522	Up		-		-		-		-		-		-
gene-LOC109706393	-2.44078	Down	-2.44471	Down	-3.35766	Down	-3.98024	Down	-1.8083	-		-		-		-		-	1.79575	Up		-		-	-1.54642	Down	-2.18593	Down		-		-		-		-		-	-1.54822	Down	-2.16896	Down
gene-LOC109706394		-		-		-		-	1.23484	Up	1.70181	Up		-		-	2.00159	Up		-		-		-		-		-	1.73984	Up	-3.85334	Down	-7.33077	Down		-		-	-4.16517	Down	-7.63476	Down
gene-LOC109706395	-1.65716	Down	-1.73826	Down	-10.1956	Down	-9.27451	Down	-1.12183	-		-	-8.55165	Down	-7.62952	Down		-	9.08734	Up	7.44363	Up	7.34938	Up		-		-	7.97939	Up	-8.43652	Down	-7.52079	Down		-		-	-9.07302	Down	-8.14938	Down
gene-LOC109706396		-		-		-		-		Down		-		-		-		-	-1.55098	Down	-1.17919	Down		-	-1.42025	Down		-		-		-		-		-		-		-		-
gene-LOC109706398		-	2.18347	Up		Up		-	2.20076	Down	3.08069	Up		-		-	3.10209	Up		-		-	3.79195	Up		-		-	3.81887	Up	-6.75377	Down	-6.79987	Down		-		-	-6.789	Down	-6.82675	Down
gene-LOC109706399		-		-	-1.71618	-	-6.56147	Down		Up		-		-	-5.68443	Down		-	1.9122	Up	1.03641	Up	1.25089	Up		-	-4.64679	Down	1.75171	Up	-1.03343	Down	-5.88333	Down	-4.83713	Down		-	-1.5423	Down	-6.38451	-
gene-LOC109706400		-		-		-		-		Up		-	-1.05088	Down	-1.20355	Down		-		-		-		-		-	-1.16265	Down		-	-1.3073	Down	-1.46357	Down		-		-		-	-1.07381	Down
gene-LOC109706405	2.12992	Up		-	-2.17207	-		-		-	-2.33226	Down	-4.30868	Down	-2.49407	Down	-2.94499	Down	-1.96843	Down		-	-2.14417	Down	-4.12375	Down	-2.32432	Down	-2.7509	Down	-1.97319	Down		-	1.82362	Up		-	-1.37493	Down		-
gene-LOC109706406		-		-	-1.68121	-		-		Up		-		-		-		-		-		-		-		-		-		-		-		-		-		-	-1.3171	Down		-
gene-LOC109706407	-1.05436	Down		-		-		-		-	1.28869	Up		-		-	1.00664	Up		-		-		-		-		-		-		-		-		-		-		-		-
gene-LOC109706408		-		-		-		-		-	1.26282	Up		-		-	1.32801	Up		-		-		-		-		-	1.02601	Up	-1.12124	Down	-1.19547	Down		-		-	-1.19996	Down	-1.26632	Down
gene-LOC109706412	2.72946	Up	2.72982	Up	3.27748	Up		-	3.12571	Down		-		-	-1.9564	Down		-	-2.1148	Down		-		-		-		-		-		-	-1.93595	Down	-2.48798	Down		-		-	-2.33995	Down
gene-LOC109706413		-		-		-		-		-		-		-		-		-		-		-		-		-		-	1.75896	Up		-		-		-	-1.96614	Down		-		-
gene-LOC109706414	2.00346	Up		-		-	1.18061	Up		Up	-1.24152	Down	-1.81815	Down		-	-3.30605	Down		-	2.81685	Up		-		-		-		-		-		-		-	2.05074	Up		-	2.4699	Up
gene-LOC109706415	-1.19465	Down	-1.04188	Down		Down		-		-		-		-	1.55791	Up		-		-		-		-		-	1.1369	Up		-		-	1.42628	Up		-		-		-	1.07256	Up
gene-LOC109706418	-3.2399	Down	-1.25944	Down	-4.05206	Down	-1.35684	Down	-1.81447	-	1.95592	Up		-		-		-	4.57034	Up		-	3.30751	Up		-		-		-	-2.7718	Down		-		-		-		-		-
gene-LOC109706419	-2.63195	Down	-1.29858	Down	-3.11035	Down	-2.21507	Down	-1.61052	-		-		-		-		-	2.91898	Up		-	1.62309	Up		-		-	1.32048	Up	-1.79572	Down		-		-		-	-1.49931	Down		-
gene-LOC109706422	1.14055	Up		-	2.23512	-	1.94067	Up	1.44196	Up		-	1.08643	Up		-		-		-		-		-		-		-		-	1.9919	Up	1.69058	Up		-	-1.19578	Down		-		-
gene-LOC109706431	1.47835	Up	-1.78516	Down		Down		-	-3.58327	Up	-3.28752	Down	-1.94389	Down		-	-5.07915	Down	-2.83236	Down	-1.34525	Down	-4.61819	Down	-3.27524	Down	-1.9342	Down	-6.40717	Down	1.34833	Up	2.70379	Up	1.36313	Up		-	3.12936	Up	4.4879	Up
gene-LOC109706433		-	-1.66177	Down	2.68707	Down		-	1.30706	-	-2.59816	Down	1.75803	Up		-		-	4.44271	Up	5.36966	Up		-	7.14083	Up	4.53011	Up	5.76118	Up	4.36865	Up	1.76485	Up	-2.59001	Down	-2.99088	Down	1.37977	Up	-1.21298	Down
gene-LOC109706434		-		-		-		-	-1.52675	-		-		-		-	-1.70879	Down	1.36	Up	1.53498	Up	1.27722	Up	2.18318	Up	1.74834	Up		-		-		-		-	1.42326	Up	2.33445	Up	1.91847	Up
gene-LOC109706436		-		-		-		-		-		-		-		-		-		-		-		-		-		-	-1.05591	Down		-		-		-		-		-		-
gene-LOC109706437		-		-		-		-		-		-		-	1.54638	Up	1.38986	Up		-		-		-		-	1.30774	Up	1.17216	Up		-		-	1.36113	Up		-	-1.20524	Down		-
gene-LOC109706440		-	1.12025	Up	2.91802	Up		-		-	1.35714	Up	3.16564	Up		-		-	-2.99005	Down	-3.24057	Down	-1.86894	Down		-	-4.0857	Down	-2.44761	Down	1.81856	Up	-2.20014	Down	-4.00255	Down		-	2.38869	Up	-1.62011	Down
gene-LOC109706442	-1.41222	Down	-2.1336	Down	-1.03954	Down	-1.47302	Down	-1.70224	Up		-		-		-		-	1.21909	Up		-		-		-		-		-	1.11225	Up		-		-		-		-		-
gene-LOC109706444		-		-		-		-	1.83973	Up	1.49569	Up	1.91722	Up	1.95151	Up	2.85127	Up		-		-		-		-		-	1.94144	Up		-		-		-	-1.37238	Down		-		-
gene-LOC109706445		-		-		-		-		-		-		-		-		-	1.07422	Up		-		-		-		-		-		-		-		-		-		-		-
gene-LOC109706448	-1.60583	Down	-2.1103	Down	-1.38724	Down	-1.16867	Down	-1.02539	-		-		-		-		-	1.62765	Up		-		-		-		-		-		-		-		-	-1.10112	Down		-		-
gene-LOC109706451		-		-		-		-		-		-		-		-		-		-		-		-		-		-	-1.84411	Down		-		-		-		-		-		-
gene-LOC109706453	1.32225	Up		-		-		-		-		-		-		-		-	-1.31428	Down		-		-		-		-		-		-		-		-		-		-		-
gene-LOC109706455		-		-	3.75292	-		-		-		-	3.53765	Up		-		-	-4.64679	Down	-4.43279	Down	-3.98353	Down		-	-4.16631	Down	-4.10403	Down	3.1092	Up		-	-3.26333	Down		-	3.22184	Up		-
gene-LOC109706456	-1.30251	Down		-		-		-		Down		-		-		-		-		-		-		-		-		-		-		-		-		-		-		-		-
gene-LOC109706458		-	-1.22334	Down	-1.74658	Down		-	-1.72053	Down		-	-1.23516	Down		-	-1.21533	Down		-		-	-1.64874	Down	-2.16147	Down		-	-2.13723	Down		-		-	1.51277	Up		-		-	1.48183	Up
gene-LOC109706459		-	-1.35198	Down		Down		-	-1.46359	Up	-1.26113	Down		-		-	-1.36831	Down		-		-		-		-		-		-		-	1.11539	Up		-		-		-	1.21757	Up
gene-LOC109706461		-		-		-	-2.44902	Down		-		-		-	-2.87081	Down		-		-		-	-1.13235	Down		-	-3.22953	Down	-1.25621	Down		-	-2.08082	Down	-2.28575	Down		-		-	-1.95673	Down
gene-LOC109706463	-1.12727	Down	-1.13543	Down		Down		-		-		-		-		-		-		-		-		-		-		-		-		-		-		-		-		-		-
gene-LOC109706467		-		-		-		-		-		-		-		-		-	-2.60912	Down	-2.5279	Down	-3.12915	Down	-4.75354	Down	-4.47851	Down	-2.62768	Down		-		-		-		-		-		-
gene-LOC109706468		-	2.41038	Up	2.09202	Up	1.79682	Up	1.84969	-	1.50439	Up	1.19812	Up		-		-		-		-	1.82256	Up	1.51721	Up		-		-		-		-		-		-		-		-
gene-LOC109706471	-1.09366	Down	-1.60766	Down	-1.35412	Down		-	-1.78259	Down		-		-		-		-		-		-		-		-		-		-		-		-		-		-		-		-
gene-LOC109706472		-		-		-		-	1.83241	-		-		-		-	2.17859	Up		-		-		-	1.30056	Up	1.00458	Up	2.74081	Up		-		-		-	-2.02006	Down	-1.44038	Down	-1.71757	Down
gene-LOC109706473	-1.26486	Down	-3.75622	Down	-1.47527	Down	-1.01622	Down		-	-2.51057	Down		-		-		-		-		-	-3.35148	Down	-1.05948	Down		-		-	2.29855	Up	2.75264	Up		-	-3.04793	Down		-		-
gene-LOC109706474		-	1.09267	Up	1.32123	Up	2.2077	Up	2.6095	Up	1.24503	Up	1.4863	Up	2.37245	Up	2.76464	Up	-1.39327	Down	-1.55668	Down		-		-		-	1.23324	Up		-	1.12913	Up		-	-1.53151	Down	-1.28695	Down		-
gene-LOC109706476		-		-		-		-		-		-		-		-		-	-4.36442	Down		-	-2.81999	Down	-4.81248	Down	-2.9697	Down	-2.9123	Down		-		-		-		-		-		-
gene-LOC109706477	-2.1137	Down		-	-1.76627	-		-		Down	2.72364	Up		-		-	1.62893	Up		-	-2.80672	Down		-	-2.45453	Down		-		-	-2.37743	Down	-1.53868	Down		-	1.08431	Up	-1.29659	Down		-
gene-LOC109706481		-		-	1.26757	-		-	1.78089	-		-		-		-	1.03729	Up		-		-		-	1.27388	Up		-	1.78459	Up		-		-		-	-1.0518	Down		-		-
gene-LOC109706483		-		-	-1.00754	-		-	-1.30653	-		-		-		-	-1.19663	Down		-		-		-		-		-		-		-		-		-		-		-		-
gene-LOC109706485		-		-		-		-	1.06048	-		-		-		-		-		-		-		-		-		-		-		-		-		-	-1.41608	Down	-1.1855	Down		-
gene-LOC109706486		-		-	-1.74213	-		-		Down		-	-1.04602	Down		-		-	1.16659	Up		-		-		-		-		-	-1.04216	Down		-		-		-		-		-
gene-LOC109706489		-		-		-		-	-1.02802	-		-		-		-		-	1.59476	Up	1.15786	Up	1.23917	Up	1.6712	Up	1.78563	Up		-		-		-		-		-	1.09308	Up	1.22589	Up
gene-LOC109706493		-	-1.876	Down	-1.56051	Down	-4.5127	Down		-		-		-		-		-	-1.32009	Down	-2.70761	Down	-3.19039	Down	-2.86916	Down	-5.83552	Down	-1.80329	Down		-		-		-		-		-	-4.01516	Down
gene-LOC109706494		-		-		-		-		Down		-		-		-		-		-		-	1.236	Up		-		-		-		-	-1.19035	Down		-		-		-		-
gene-LOC109706495		-		-		-		-		Up		-		-		-		-		-		-		-		-		-		-		-		-		-		-	1.25571	Up	1.20862	Up
gene-LOC109706499	1.55951	Up		-		-		-	1.82968	-		-	-1.99666	Down		-		-	-2.36581	Down		-		-	-2.78454	Down		-		-	-1.64995	Down		-	1.71129	Up		-	-2.25905	Down		-
gene-LOC109706500		-	-1.20677	Down	-1.26401	Down		-	-1.14212	Up		-		-		-		-		-		-		-		-		-		-		-		-		-		-		-		-
gene-LOC109706501		-		-		-		-		-		-		-		-		-		-		-		-		-		-		-		-	1.20964	Up		-		-	1.08525	Up	1.33137	Up
gene-LOC109706504		-		-	-1.81457	-	-1.88552	Down		-		-		-		-		-		-		-		-	-1.19955	Down	-1.28516	Down		-		-		-		-		-		-		-
gene-LOC109706505	-1.05984	Down	-1.75673	Down	-2.04283	Down	-1.184	Down	-1.87014	Down		-		-		-		-	1.13778	Up		-		-		-		-		-		-		-		-		-		-		-
gene-LOC109706507		-		-		-		-		-	1.46135	Up	1.01173	Up		-		-		-		-		-		-		-		-		-		-		-		-		-		-
gene-LOC109706508		-		-	7.11349	-		-		Down		-	3.82311	Up		-		-		-		-		-	6.16658	Up		-		-	1.41908	Up		-		-		-	1.98895	Up		-
gene-LOC109706509	-1.14842	Down	1.83972	Up		Up		-	-2.09429	Down	2.96669	Up	1.22644	Up		-		-		-		-	2.05916	Up		-		-	-1.8653	Down	-1.73418	Down	-2.4269	Down		-	3.919	Up	2.18293	Up	1.49799	Up
gene-LOC109706510		-		-		-		-		-		-		-		-		-		-		-		-		-		-		-		-		-		-		-		-	1.05562	Up
gene-LOC109706516		-		-		-		-	-2.33717	-	1.45443	Up		-	1.33518	Up	-1.68923	Down	-2.19152	Down	-2.84384	Down	-1.37211	Down	-1.89272	Down	-1.50769	Down	-4.51384	Down		-		-		-	3.13719	Up	2.61977	Up	3.02308	Up
gene-LOC109706518		-	-1.01239	Down		Down		-		-		-		-		-		-		-		-	-1.60558	Down	-1.19971	Down		-	-1.23684	Down		-		-		-		-		-		-
gene-LOC109706521		-	1.00027	Up		Up		-		Down		-		-		-	-1.04017	Down		-		-	1.10753	Up		-		-		-		-		-		-	1.85083	Up	1.10875	Up		-
gene-LOC109706523		-	2.88062	Up	2.72806	Up		-		Down	1.94384	Up	1.80215	Up		-		-	-3.26443	Down	-2.34387	Down		-		-	-2.48733	Down	-2.82026	Down		-	-2.08768	Down	-1.94064	Down	2.42779	Up	2.29292	Up		-
gene-LOC109706525	1.34235	Up		-	1.51411	-	1.58565	Up	2.0159	-		-		-		-		-	-1.5586	Down		-		-		-		-		-		-		-		-		-		-		-
gene-LOC109706528		-		-		-		-		-		-		-		-		-	-1.28243	Down		-		-		-		-		-		-		-		-		-		-		-
gene-LOC109706533		-		-		-		-		Down	1.02878	Up		-		-		-		-		-		-		-		-		-		-		-		-		-		-		-
gene-LOC109706538		-		-		-		-		Up		-		-		-		-	1.77877	Up	1.12525	Up		-	1.23209	Up		-	1.14088	Up		-		-		-		-		-		-
gene-LOC109706539	1.23851	Up	1.29818	Up	1.23779	Up	1.59435	Up	1.48054	-		-		-		-		-	-1.31447	Down		-		-		-		-		-		-		-		-		-		-		-
gene-LOC109706540		-	-1.04004	Down	-4.95929	Down	-1.02824	Down		Down		-	-4.07771	Down		-		-		-		-		-	-4.20711	Down		-		-	-3.90057	Down		-	3.93831	Up		-	-4.13193	Down		-
gene-LOC109706541	3.19934	Up	3.04406	Up	3.40448	Up	3.60047	Up	2.81537	-		-		-		-		-	-4.17494	Down		-	-1.12843	Down		-		-	-1.35032	Down		-		-		-		-		-		-
gene-LOC109706543	-1.45534	Down	-2.02983	Down	-6.59802	Down	-1.29488	Down	-1.45811	Up		-	-5.15537	Down		-		-		-		-	-1.07958	Down	-5.63569	Down		-		-	-4.5506	Down		-	5.31114	Up		-	-5.13998	Down		-
gene-LOC109706545	-1.5887	Down	-1.2521	Down	-1.64964	Down	-1.09155	Down	-1.90079	Down		-		-		-		-	1.14633	Up		-		-		-		-		-		-		-		-		-		-		-
gene-LOC109706546		-		-		-		-		-		-		-		-		-		-		-	-1.09675	Down	-1.07325	Down	-1.18884	Down	-1.5335	Down		-		-		-		-		-		-
gene-LOC109706549		-		-		-		-		Up		-	1.41152	Up	1.64339	Up		-		-		-		-		-	1.02633	Up		-		-		-		-		-		-		Up
gene-LOC109706550		-		-		-		-		Up		-		-		-		-		-		-	-1.2238	Down		-		-	-1.0176	Down		-		-		-		-		-		-
gene-LOC109706551	-3.63745	Down	-3.6868	Down		Down	1.83097	Up	-1.11178	-		-	4.31543	Up	5.46273	Up	2.50962	Up	3.10058	Up		-		-	3.80523	Up	4.93566	Up	2.00719	Up	4.38961	Up	5.5311	Up	1.15471	Up	-2.59205	Down	1.7962	Up	2.94613	Up
gene-LOC109706553		-	-3.43737	Down	1.03063	Down	2.42676	Up		-	-2.88427	Down	1.60815	Up	3.00546	Up		-		-		-	-2.9745	Down	1.51443	Up	2.89901	Up		-	4.4825	Up	5.86315	Up	1.40299	Up	-4.01748	Down		-	1.8625	Up
gene-LOC109706554		-		-	1.10251	-		-		-		-		-		-		-		-		-		-		-		-		-		-		-		-		-		-		-
gene-LOC109706555		-		-		-		-		Up		-		-		-		-		-		-		-		-		-		-		-		-		-	-1.53083	Down		-		-
gene-LOC109706556		-		-		-		-		Up		-		-		-		-		-		-	-1.03144	Down	-1.28851	Down	-1.01096	Down	-1.28958	Down		-		-		-		-		-		-
gene-LOC109706558		-		-		-		-		-		-		-		-		-		-		-		-		-		-		-		-		-		-	-1.04474	Down		-	-1.09606	Down
gene-LOC109706562	3.26466	Up		-		-		-		-	-3.35864	Down	-3.73952	Down	-2.75393	Down	-3.11701	Down	-2.16631	Down	1.10653	Up	-2.23867	Down	-2.61952	Down	-1.64943	Down	-1.9927	Down		-		-		-		-		-		-
gene-LOC109706563		-		-		-		-	-1.03412	-		-		-		-		-		-		-		-		-		-		-		-		-		-		-		-		-
gene-LOC109706564	8.4136	Up	3.89804	Up	4.38453	Up	4.37286	Up		Down	-4.53145	Down	-4.03306	Down	-4.04896	Down	-6.61939	Down	-10.2452	Down	-1.82172	Down	-6.34956	Down	-5.84445	Down	-5.87625	Down	-8.43051	Down		-		-		-	2.06802	Up	2.57457	Up	2.56626	-
gene-LOC109706565		-		-		-		-		-		-		-		-		-	-7.22151	Down		-	-2.42209	Down	-2.92641	Down	-4.51326	Down	-3.37096	Down		-		-		-		-		-		Up
gene-LOC109706566		-		-		-		-	2.22631	Up		-		-		-	2.34664	Up		-		-		-		-		-	4.24515	Up		-		-		-	-3.53181	Down	-4.3482	Down	-7.26421	-
gene-LOC109706567		-	-1.54932	Down		Down		-	-1.12364	-		-		-		-		-	1.01106	Up		-		-		-	1.07183	Up		-	1.3809	Up	1.62431	Up		-		-		-	1.18897	Down
gene-LOC109706568		-		-		-		-		Up		-		-		-	-1.4994	Down		-		-		-		-		-		-		-		-		-	1.14952	Up	1.33459	Up		-
gene-LOC109706569		-		-		-		-	1.12824	-		-		-		-	2.20017	Up		-		-	2.06167	Up		-		-	2.77691	Up		-	-2.33007	Down		-		-	-1.26196	Down	-3.04819	-
gene-LOC109706570	-1.44092	Down		-	-1.58152	-	-1.7244	Down		Up	1.03011	Up		-		-	1.0062	Up	1.10692	Up		-		-		-		-		-	-1.1744	Down	-1.32261	Down		-		-	-1.16329	Down	-1.3037	-
gene-LOC109706572	1.25316	Up	2.431	Up	2.09902	Up	2.26962	Up	1.44601	-	1.1576	Up		-	1.00895	Up		-	-1.83744	Down		-		-		-		-		-		-		-		-		-		-		-
gene-LOC109706573	1.00831	Up	2.44741	Up	1.79156	Up		-	2.60819	Up	1.42048	Up		-		-	1.58392	Up	-1.1665	Down		-	1.28752	Up		-		-	1.45924	Up		-	-1.46354	Down		-		-		-	-1.63426	-
gene-LOC109706576	-4.08872	Down	-3.91892	Down		Down	-4.69385	Down	-6.84003	-		-	4.55759	Up		-		-		-	-4.48133	Down	-4.29228	Down		-	-5.10299	Down	-7.23297	Down	4.38245	Up		-	-5.1735	Down		-	7.32377	Up		-
gene-LOC109706577		-		-		-		-	-1.38622	-		-		-		-	-1.61862	Down		-		-		-		-		-	-1.84142	Down		-		-		-	1.00765	Up	1.11997	Up	1.33013	-
gene-LOC109706578		-		-		-		-		-		-		-		-		-		-		-		-		-		-		-		-		-		-	1.05184	Up		-		-
gene-LOC109706582		-	1.31291	Up		Up		-		Up	1.32367	Up		-		-		-		-		-		-		-		-		-		-	-1.0555	Down		-	1.35826	Up		-		-
gene-LOC109706584	-1.06275	Down	-1.12303	Down	-1.04963	Down	-1.87181	Down	-1.65939	Down		-		-		-		-		-	-1.81465	Down	-1.88402	Down	-1.79772	Down	-2.636	Down	-2.40945	Down		-		-		-		-		-		-
gene-LOC109706587		-		-	1.17235	-	1.28362	Up	-11.4856	Up		-	1.32641	Up	1.43904	Up	-11.339	Down		-		-		-	1.50729	Up	1.60342	Up	-11.1524	Down	1.44705	Up	1.5536	Up		-	11.2128	Up	12.6587	Up	12.7729	Up
gene-LOC109706593		-		-		-		-		-		-		-		-	5.29084	Up	-5.81535	Down	-9.9349	Down	-4.66011	Down	-5.12592	Down	-9.0896	Down	-4.62974	Down		-		-		-		-		-	-4.44597	Down
gene-LOC109706596		-		-		-		-		-		-		-		-		-		-		-		-		-		-		-	-1.11795	Down		-		-		-		-		-
gene-LOC109706597	-1.71856	Down		-		-		-		Down	2.10595	Up	1.39366	Up	1.12435	Up		-		-	-1.50822	Down		-		-		-		-		-		-		-	1.17641	Up		-		-
gene-LOC109706598	-1.6931	Down		-	-1.43507	-	-1.0405	Down	1.18423	-		-		-		-	2.86119	Up	2.50861	Up		-	1.62441	Up		-	1.4664	Up	3.70418	Up		-		-		-	-2.08641	Down	-2.62011	Down	-2.22258	Down
gene-LOC109706606		-		-		-		-	1.39893	Down		-		-		-		-		-		-		-		-		-		-		-		-		-	-1.15051	Down	-1.09126	Down	-1.20479	Down
gene-LOC109706609		-		-		-		-	-1.06214	-		-		-		-	-1.2661	Down		-		-		-		-		-		-		-		-		-		-		-		-
gene-LOC109706610		-		-		-		-	-1.67996	Up		-		-		-	-1.68219	Down	-1.48079	Down	-1.48723	Down		-		-	-2.00543	Down	-3.14959	Down		-	-1.2508	Down	-1.20863	Down	2.40481	Up	2.37216	Up	1.1593	Up
gene-LOC109706611		-		-		-		-		Up		-		-		-		-		-		-	-1.16635	Down		-		-		-		-		-		-		-		-		-
gene-LOC109706612	1.41832	Up		-		-		-	1.01522	-		-	-1.02027	Down	-1.70194	Down		-	-1.39492	Down		-		-		-	-1.67194	Down		-		-		-		-		-		-	-1.2876	Down
gene-LOC109706616		-		-		-	1.47467	Up	1.05131	Up		-		-		-		-		-		-	1.3229	Up	1.50824	Up	2.30022	Up	1.89138	Up		-		-		-		-		-		-
gene-LOC109706620	-1.52558	Down	-1.01953	Down	-1.23842	Down		-	-1.02216	-		-		-		-		-	1.34878	Up		-		-		-		-		-		-		-		-		-		-		-
gene-LOC109706621	-1.74575	Down		-		-		-		-	1.74894	Up		-	1.26324	Up	1.22641	Up	1.48496	Up		-	1.51537	Up		-	1.01268	Up		-		-		-		-		-		-		-
gene-LOC109706622	8.83264	Up		-		-		-		-	-6.71572	Down	-7.12868	Down	-8.0649	Down	-7.46295	Down	-10.536	Down		-	-8.4014	Down	-8.81431	Down	-9.76805	Down	-9.15273	Down		-		-		-		-		-		-
gene-LOC109706623	1.63913	Up	1.5169	Up		Up		-		-		-		-	-1.38194	Down	-2.05145	Down	-1.95034	Down		-		-		-	-1.68297	Down	-2.33153	Down		-	-1.23661	Down		-	1.8965	Up	1.36849	Up		-
gene-LOC109706626	-1.20091	Down		-		-		-		Up		-		-		-		-		-	-1.92331	Down	-1.05324	Down	-1.0971	Down	-1.02311	Down	-1.67264	Down		-		-		-		-		-		-
gene-LOC109706631	11.4825	Up	8.35227	Up	11.8976	Up	7.84153	Up	11.4489	-	-3.15203	Down		-	-3.64985	Down		-	-11.5988	Down		-	-3.24131	Down		-	-3.75698	Down		-	3.56341	Up		-	-4.04884	Down	-3.10726	Down		-	-3.60388	-
gene-LOC109706633	6.6537	Up	7.17915	Up	7.12054	Up	7.85265	Up	7.44831	-		-		-	1.19424	Up		-	-6.87391	Down		-		-		-		-		-		-		-		-		-		-		-
gene-LOC109706636	3.5333	Up	3.53356	Up		Up		-		-		-	-2.10078	Down		-	-5.0277	Down		-		-		-		-		-		-	-2.07335	Down		-		-	4.9941	Up		-		-
gene-LOC109706637		-		-		-		-		-		-	-1.01742	Down		-		-		-		-		-		-		-		-		-		-		-	-1.02925	Down	-1.19593	Down		-
gene-LOC109706638		-	1.55172	Up	1.4147	Up	1.23455	Up	1.01137	-	1.8401	Up	1.71499	Up	1.53564	Up	1.30362	Up		-		-	1.68327	Up	1.55861	Up	1.36194	Up		-		-		-		-		-		-		-
gene-LOC109706641		-	-1.27198	Down	-1.68907	Down		-		Down		-		-		-		-		-		-		-	-1.12152	Down		-		-		-		-		-		-		-		-
gene-LOC109706642		-		-	6.46916	-	5.36085	Up	9.38927	-		-	1.82957	Up		-	4.73073	Up		-		-		-		-		-	4.6335	Up	1.85847	Up		-		-	-4.79267	Down	-2.91737	Down	-4.028	Down
gene-LOC109706643	1.34235	Up	1.63432	Up	1.95037	Up	1.46407	Up	2.07417	Up		-		-		-		-	-2.12615	Down		-		-		-		-		-		-		-		-		-		-		-
gene-LOC109706645		-		-		-	1.07427	Up		-		-		-		-		-	-1.05031	Down		-		-		-		-		-		-		-		-		-		-	1.02162	Up
gene-LOC109706652	7.71138	Up		-		-		-	9.24187	Up	-1.71432	Down	-2.4158	Down	-7.90598	Down	1.51595	Up		-		-		-		-		-	3.74685	Up		-		-		-	-3.22446	Down	-3.93919	Down	-9.42429	Down
gene-LOC109706653		-		-		-		-	-1.42881	-		-		-		-		-		-		-		-		-		-		-		-		-		-		-	1.18845	Up	1.03917	-
gene-LOC109706655		-		-		-		-	-1.0863	-		-		-		-	-1.47644	Down		-		-		-		-		-	-1.35797	Down		-		-		-	1.14188	Up	1.57316	Up	1.39743	Up
gene-LOC109706656		-	-1.08517	Down		Down		-		Down		-		-		-		-		-		-		-		-		-		-		-		-		-		-		-		-
gene-LOC109706658	4.784	Up	-1.15273	Down	-1.05551	Down		-		-	-5.95562	Down	-5.84889	Down	-5.20016	Down	-4.26064	Down	-4.29035	Down		-	-5.4431	Down	-5.33616	Down	-4.70273	Down	-3.74121	Down		-		-		-		-	-1.59631	Down		-
gene-LOC109706659		-		-		-		-		-		-		-		-	1.4564	Up		-		-		-		-		-	1.68232	Up		-		-		-	-1.16075	Down	-1.05837	Down	-1.04198	Down
gene-LOC109706660		-		-		-		-	-1.28759	Up		-		-		-		-		-		-		-		-		-		-		-		-		-		-	1.08666	Up		-
gene-LOC109706661		-		-		-		-		Up		-		-		-		-	1.42762	Up		-		-	1.22298	Up	1.48303	Up	1.00794	Up		-		-		-		-		-		-
gene-LOC109706662	1.41184	Up		-		-		-	1.37171	Up	-1.34277	Down		-	-2.34467	Down		-	-1.40896	Down		-	-1.32007	Down		-	-2.3376	Down		-		-	-1.00242	Down	-1.34587	Down	-1.29514	Down		-	-2.29218	Down
gene-LOC109706664	9.42285	Up	10.1134	Up		Up		-		-		-	-9.57873	Down	-9.61859	Down	-9.90755	Down		-	9.4314	Up	10.1154	Up		-		-		-	-10.2409	Down	-10.2868	Down		-	10.5647	Up		-		-
gene-LOC109706665		-		-		-		-		-		-		-		-	1.1182	Up		-		-		-		-	1.00778	Up	1.24581	Up		-		-		-	-1.09076	Down	-1.1849	Down		-
gene-LOC109706667	6.40474	Up		-		-		-		Down	-6.72451	Down	-6.55761	Down	-6.59717	Down	-5.92629	Down	-8.26866	Down	-1.85324	Down	-8.5628	Down	-8.39557	Down	-8.45236	Down	-7.757	Down		-		-		-		-		-		-
gene-LOC109706668		-		-		-		-		-		-		-		-		-	1.19082	Up		-	1.66505	Up	1.5068	Up	1.24039	Up	1.80041	Up		-		-		-		-		-		-
gene-LOC109706669		-		-		-		-	-1.40276	-		-		-		-		-		-		-		-		-		-		-		-		-		-		-		-		-
gene-LOC109706675		-	2.37011	Up		Up	1.4774	Up		-	1.69211	Up		-		-		-	-1.31296	Down		-	1.06185	Up		-		-		-	-1.46386	Down		-		-	1.54811	Up		-		-
gene-LOC109706676		-		-		-		-		-		-	-1.22651	Down		-		-		-		-	-1.01533	Down	-1.48043	Down		-		-		-		-		-		-		-		-
gene-LOC109706678	-5.41071	Down		-	-1.31477	-	-2.11885	Down	-2.11864	-		-		-		-		-	7.11445	Up		-		-		-		-		-		-		-		-		-		-		-
gene-LOC109706679		-	-1.45789	Down		Down	-1.116	Down		-	-1.40829	Down		-	-1.05412	Down		-		-		-		-		-		-		-	1.40535	Up		-	-1.03775	Down		-		-		-
gene-LOC109706681	-1.83378	Down	-1.33228	Down		Down		-		Up		-		-	1.47833	Up	1.71976	Up	1.47211	Up		-		-		-	1.12615	Up	1.3891	Up		-		-		-	-1.25211	Down		-		-
gene-LOC109706685	1.04879	Up		-		-	1.11925	Up	1.28512	-		-		-		-		-		-		-		-		-		-		-		-		-		-		-		-		-
gene-LOC109706693		-		-		-		-		-		-		-		-		-		-		-		-		-		-	1.46285	Up		-		-		-		-		-		-
gene-LOC109706695	-1.14382	Down	-1.58015	Down	-2.6426	Down		-	-1.34944	-		-	-1.51051	Down		-		-		-		-	-1.35202	Down	-2.40185	Down		-	-1.11122	Down	-1.04421	Down		-	1.67709	Up		-	-1.29307	Down		-
gene-LOC109706697		-	-1.9693	Down		Down		-	-1.08331	-		-		-		-		-		-		-		-		-		-		-		-	1.45688	Up		-		-		-		-
gene-LOC109706698		-		-		-	5.46994	Up	4.55441	-		-		-	6.20613	Up	5.27912	Up		-		-		-		-	4.73003	Up	3.82882	Up		-	3.08094	Up	2.53699	Up	-2.16914	Down	-1.61282	Down		-
gene-LOC109706700		-	1.74444	Up	1.15356	Up		-	1.51183	-		-		-		-		-	-1.21418	Down		-		-		-		-		-		-	-1.21405	Down		-		-		-		-
gene-LOC109706701		-		-		-		-		Up	1.03726	Up		-		-		-		-		-		-		-		-	-1.18227	Down		-		-		-	1.26756	Up		-		-
gene-LOC109706702	1.50959	Up	1.38824	Up	1.12619	Up	1.52549	Up	1.29087	Up		-		-		-		-	-1.46831	Down		-		-		-		-		-		-		-		-		-		-		-
gene-LOC109706703	1.52655	Up	1.32026	Up		Up	1.37914	Up		-		-		-		-	-1.26267	Down	-1.83741	Down		-		-	-1.08513	Down		-	-1.5465	Down		-		-		-	1.02418	Up		-	1.10227	Up
gene-LOC109706704	-1.2716	Down		-	-1.06141	-	-1.71806	Down		-		-		-		-	1.10968	Up	2.35995	Up		-	1.72806	Up	1.31565	Up		-	2.22944	Up		-	-1.0695	Down		-		-		-	-1.56972	Down
gene-LOC109706710		-		-	-1.10366	-		-	-1.02545	Up		-		-		-		-		-		-		-		-		-		-		-		-		-		-		-		-
gene-LOC109706713	1.2746	Up		-		-		-		Up		-		-		-		-	-1.27144	Down		-		-		-		-		-		-		-		-		-		-		-
gene-LOC109706716	2.60705	Up		-	2.45416	-	1.56182	Up	2.11092	Up	-2.40097	Down		-	-1.05473	Down		-	-4.44393	Down	-1.8308	Down	-4.2229	Down	-1.98245	Down	-2.88893	Down	-2.32983	Down	2.24174	Up	1.34489	Up		-	-1.8958	Down		-		-
gene-LOC109706718		-		-		-		-		-		-		-		-		-		-		-		-	-1.07701	Down		-	-1.1464	Down		-		-		-		-		-		-
gene-LOC109706719		-		-		-		-		Up		-		-		-		-	-1.19662	Down	-1.25071	Down		-	-1.59224	Down	-1.76432	Down	-2.13699	Down	-1.00637	Down	-1.1653	Down		-	1.55093	Up		-		-
gene-LOC109706721		-	1.07096	Up		Up		-		-		-		-		-		-		-		-		-		-		-		-		-		-		-		-		-		-
gene-LOC109706722	7.36253	Up	7.68454	Up	6.91748	Up	7.02394	Up	9.0673	-		-		-		-	1.69014	Up	-7.09678	Down		-		-		-		-	1.98119	Up		-		-		-	-1.39956	Down	-2.14841	Down	-2.0392	Down
gene-LOC109706723	4.28893	Up	3.36191	Up	5.27263	Up	5.03439	Up	4.09886	-		-		-		-		-	-4.77823	Down		-		-		-		-		-	1.92921	Up	1.6858	Up		-		-	1.17367	Up		-
gene-LOC109706724		-		-		-		-		Up		-		-		-	-1.18224	Down		-		-		-		-		-	-1.1735	Down		-		-		-		-	1.03876	Up		-
gene-LOC109706727	-1.17025	Down		-		-		-		-		-		-		-		-		-		-		-		-		-		-		-		-		-		-		-		-
gene-LOC109706728	-2.09132	Down	-1.84351	Down		Down		-		Up		-		-		-		-		-		-		-		-		-		-		-		-		-		-		-		-
gene-LOC109706729		-		-		-	-2.15503	Down		-		-		-	-1.83916	Down		-	-1.48343	Down	-1.79757	Down	-1.42659	Down	-1.17975	Down	-3.63723	Down	-2.06264	Down		-	-2.19502	Down	-2.43624	Down		-		-	-1.56047	Down
gene-LOC109706732		-		-		-		-		-		-		-		-		-	-2.88535	Down	-2.41672	Down	-3.90608	Down	-2.87778	Down	-3.5315	Down	-1.7647	Down		-		-		-	-2.1474	Down		-	-1.75016	Down
gene-LOC109706733	3.31235	Up	3.054	Up	1.94739	Up	2.5333	Up	2.01751	-		-	-1.37174	Down		-	-1.30973	Down		-	3.13786	Up	2.87702	Up	1.77525	Up	2.35163	Up	1.84895	Up	-1.09026	Down		-		-	1.02255	Up		-		-
gene-LOC109706737		-		-		-		-	3.41106	-		-		-		-	3.31953	Up		-		-		-		-		-	1.6512	Up		-		-		-	-1.7391	Down	-3.28802	Down	-5.81364	Down
gene-LOC109706741		-		-		-		-		Down		-		-		-		-		-		-		-		-	-2.99109	Down		-		-		-		-		-		-		-
gene-LOC109706742	-4.5814	Down		-		-		-		Up	4.00806	Up	4.5157	Up	4.46328	Up	5.02048	Up	4.56273	Up		-	4.01216	Up	4.52042	Up	4.45146	Up	5.03166	Up		-		-		-	-1.02581	Down		-		-
gene-LOC109706744		-		-		-		-		-	-1.34605	Down	-1.211	Down	-1.10484	Down		-		-		-	-1.36691	Down	-1.23088	Down	-1.14131	Down		-		-		-		-		-		-		-
gene-LOC109706749	6.78934	Up		-		-		-		-	-7.11437	Down	-6.94635	Down		-	-7.27403	Down	-6.96862	Down		-	-7.2666	Down	-7.09926	Down		-	-7.42335	Down		-		-		-		-		-		-
gene-LOC109706750		-	3.21989	Up		Up		-		-	9.35336	Up		-		-		-		-		-	9.23034	Up		-		-		-	-9.35549	Down	-6.22225	Down		-	4.12467	Up		-		-
gene-LOC109706752		-	-1.12727	Down		Down		-	-1.57111	-		-		-		-		-	1.68932	Up		-		-	1.02868	Up		-		-		-		-		-		-		-		-
gene-LOC109706757		-		-		-		-	-1.30285	Up		-		-		-		-		-		-		-		-		-		-		-		-		-		-		-		-
gene-LOC109706759		-		-		-		-	4.3298	-		-		-		-	6.31094	Up		-		-		-		-		-	5.23349	Up		-		-		-	-6.49736	Down	-6.32517	Down	-6.36362	-
gene-LOC109706761		-	1.06346	Up		Up		-		Down		-		-		-		-		-		-		-		-		-		-		-		-		-	1.1283	Up		-		-
gene-LOC109706762		-	-1.47077	Down		Down		-		Up	-1.29134	Down		-		-		-		-		-	-1.99169	Down		-		-		-	1.76537	Up	1.08575	Up		-	-1.14362	Down		-		-
gene-LOC109706763		-		-		-		-		-		-		-		-		-		-		-	-1.63782	Down	-4.23915	Down		-		-		-		-		-	-2.04543	Down	-4.63827	Down		-
gene-LOC109706764	-1.98746	Down		-		-		-		-	1.89079	Up	1.66837	Up	1.6378	Up	1.50531	Up	2.54152	Up		-	2.46307	Up	2.23763	Up	2.19414	Up	2.08156	Up		-		-		-		-		-		-
gene-LOC109706765	-1.59104	Down	-1.67795	Down		Down		-	-1.06954	Up		-		-	1.02289	Up		-	1.60939	Up		-		-		-	1.05015	Up		-		-	1.13068	Up		-		-		-		-
gene-LOC109706766		-		-		-		-		-		-	-1.33439	Down		-		-	1.60179	Up	2.07765	Up	2.36847	Up		-	1.20201	Up	1.90032	Up	-1.603	Down	-1.15066	Down		-		-	-1.14259	Down		-
gene-LOC109706768		-	4.11148	Up	6.01453	Up		-		-		-	2.4867	Up		-		-	-4.24985	Down		-		-	1.78224	Up	-1.68172	Down		-	1.91936	Up	-1.53153	Down	-3.43975	Down		-	2.66628	Up		-
gene-LOC109706769	1.9221	Up	-1.34457	Down	-1.81117	Down		-	1.06662	Down	-3.28873	Down	-3.74345	Down	-1.54176	Down		-		-	2.3939	Up		-	-1.33188	Down		-	1.54678	Up		-	1.74735	Up	2.20791	Up	-2.42532	Down	-2.87743	Down		-
gene-LOC109706772		-	-6.83402	Down		Down		-		-	-7.21276	Down		-		-		-	1.26738	Up	1.69316	Up	-5.53391	Down	1.23228	Up		-	1.66987	Up	6.79577	Up	6.42327	Up		-	-7.17729	Down		-		-
gene-LOC109706774	-3.20216	Down	1.71543	Up	-3.90125	Up		-	-1.97697	-	4.89393	Up		-	3.5837	Up		-	1.23356	Up	-1.96826	Down	2.94849	Up	-2.66141	Down		-		-	-5.59378	Down		-	4.29672	Up	3.67687	Up	-1.92345	Down	2.36736	-
gene-LOC109706777		-		-	1.41047	-		-		-		-	1.17807	Up		-		-		-		-		-		-		-	-1.66211	Down	2.24312	Up		-	-1.29002	Down		-	2.64935	Up		-
gene-LOC109706779		-		-	1.02876	-		-		Up		-		-		-		-		-		-		-	1.16323	Up		-		-	1.21905	Up		-		-		-		-		-
gene-LOC109706780	1.07653	Up		-		-		-		-	-1.24534	Down		-	-1.60129	Down	-1.66399	Down	-1.21602	Down		-	-1.35774	Down	-1.05512	Down	-1.73088	Down	-1.77103	Down		-		-		-		-		-		-
gene-LOC109706782		-		-		-		-	-1.25342	Down		-		-		-		-		-		-		-	1.19908	Up		-		-		-		-		-	1.00324	Up	1.35978	Up		-
gene-LOC109706783	-1.16249	Down		-		-		-		Down		-		-		-		-	1.23249	Up		-		-		-		-		-		-		-		-		-		-		Down
gene-LOC109706785	-6.26169	Down	-2.11032	Down	1.15306	Down	1.98345	Up		Down	4.11706	Up	7.41219	Up	8.24145	Up	6.45769	Up	1.51192	Up	-4.72404	Down		-	2.6792	Up	3.49628	Up	1.73839	Up	3.2798	Up	4.10668	Up		-	-2.3353	Down		-	1.7746	-
gene-LOC109706786	-1.5359	Down	-1.86709	Down		Down	-1.12116	Down	-1.24611	Up		-		-		-		-		-		-		-		-		-		-	1.13668	Up		-		-		-		-		-
gene-LOC109706790		-		-		-		-	1.41756	-		-		-		-	1.45523	Up		-		-	1.1128	Up		-		-	1.96057	Up		-		-		-		-	-1.04436	Down	-1.07614	Up
gene-LOC109706791		-		-		-		-		-		-		-		-	1.02135	Up		-		-		-		-		-		-		-		-		-		-		-		Down
gene-LOC109706795		-		-		-		-	1.39443	Up		-		-		-		-		-		-		-		-		-		-		-		-		-		-		-		Down
gene-LOC109706799		-		-		-		-		-		-		-		-		-		-		-		-		-		-		-		-		-		-	-1.38423	Down		-	-1.10436	Down
gene-LOC109706800	-1.51708	Down		-		-	-1.11844	Down		-		-	1.86767	Up		-	2.24356	Up		-		-		-	1.44133	Up		-	1.82012	Up		-		-	-1.4713	Down	-1.42784	Down		-	-1.85732	Down
gene-LOC109706801		-		-		-	-1.88592	Down	-1.95227	Up		-		-	-1.95894	Down	-2.03444	Down		-		-		-		-	-1.9443	Down		-		-	-2.54406	Down	-1.91758	Down	2.60509	Up	1.99338	Up		-
gene-LOC109706804		-	-1.07533	Down		Down		-		Down	-1.74471	Down	-1.11043	Down	-1.02857	Down	-1.0899	Down		-		-	-1.95429	Down	-1.31998	Down	-1.25396	Down	-1.29515	Down		-		-		-		-		-		-
gene-LOC109706810	-2.97228	Down	-1.67085	Down	-1.43492	Down	-1.30602	Down	-1.32743	-		-		-	1.66001	Up	1.62892	Up	1.45341	Up		-		-		-		-		-		-		-		-		-		-		-
gene-LOC109706811		-	-1.41028	Down		Down		-	-1.25297	-		-		-		-		-		-		-	-1.49373	Down		-		-	-1.3282	Down		-		-		-		-		-		-
gene-LOC109706812		-		-		-		-		Up		-		-		-	-1.63105	Down		-		-		-		-		-	-1.81979	Down		-		-		-	1.55212	Up	1.48907	Up	1.82762	Up
gene-LOC109706813		-		-		-		-		Down	-1.43089	Down		-		-		-		-		-	-1.54887	Down		-		-		-		-		-		-		-		-		-
gene-LOC109706815		-	-1.68572	Down		Down		-		-	-1.05389	Down		-		-		-		-		-		-		-		-		-	1.59569	Up	1.24577	Up		-	-1.13802	Down		-		-
gene-LOC109706817	-1.01846	Down	-1.65947	Down	-1.02543	Down		-	-1.31748	-		-		-		-		-		-		-		-		-		-		-		-		-		-		-		-		-
gene-LOC109706818	-2.27002	Down	-1.42465	Down	-1.29502	Down	-1.96586	Down	-1.03531	-		-		-		-	1.21597	Up		-	-1.96875	Down		-		-	-1.67708	Down		-		-		-		-		-		-		-
gene-LOC109706823	-1.22507	Down		-		-		-		Up		-		-	1.68743	Up	1.85008	Up		-		-		-		-		-		-		-	1.15636	Up		-	-1.32997	Down		-		-
gene-LOC109706825	1.06679	Up		-		-		-		Down		-		-		-		-	-1.74953	Down		-		-	-1.49772	Down	-1.64358	Down		-		-		-		-		-		-		-
gene-LOC109706826		-		-		-		-	-1.40866	Down		-		-	-1.04577	Down	-1.71585	Down	1.10789	Up	1.40745	Up		-		-		-		-		-		-		-		-		-		-
gene-LOC109706832	6.74591	Up	5.44632	Up	5.92792	Up	5.28388	Up	6.42784	-	-1.32077	Down		-	-1.46894	Down		-	-7.32726	Down		-	-1.87892	Down	-1.38304	Down	-2.04125	Down		-		-		-		-		-		-	-1.13838	Down
gene-LOC109706833		-		-	1.03633	-		-		-		-		-		-		-		-		-		-		-		-		-		-		-		-		-		-		-
gene-LOC109706839	-1.43389	Down	-1.5536	Down	-1.24735	Down	-1.26762	Down	-1.95266	-		-		-		-		-	1.28801	Up		-		-		-		-		-		-		-		-		-		-		-
gene-LOC109706841	2.35069	Up		-	4.67845	-	3.08289	Up		-	-1.9046	Down	2.32056	Up		-	-2.21282	Down	-2.04538	Down		-	-1.56843	Down	2.65559	Up		-	-1.87118	Down	4.22978	Up	2.62846	Up	-1.58756	Down		-	4.52479	Up	2.93115	Up
gene-LOC109706842	1.32424	Up	1.37601	Up	1.85744	Up	1.82652	Up	3.58279	Up		-		-		-	2.24337	Up		-	1.38075	Up	1.42925	Up	1.9225	Up	1.87657	Up	3.64922	Up		-		-		-	-2.22467	Down	-1.72554	Down	-1.75347	Down
gene-LOC109706843	-1.26209	Down	-1.84001	Down		Down	-2.63978	Down	-1.599	-		-		-	-1.38742	Down		-		-	-1.20617	Down	-1.79173	Down		-	-2.59515	Down	-1.53949	Down		-		-	-1.76011	Down		-		-	-1.0381	-
gene-LOC109706845		-		-		-		-		-		-		-		-		-		-		-		-		-	1.0668	Up		-	-1.17272	Down		-	1.44287	Up		-		-		-
gene-LOC109706846		-		-		-		-	1.31782	Down		-		-		-		-		-		-		-		-		-	1.24318	Up		-		-		-		-		-		-
gene-LOC109706847		-	2.46882	Up	2.41102	Up	1.20208	Up	1.54423	-	1.70049	Up	1.65518	Up		-		-		-		-	1.38374	Up	1.33869	Up		-		-		-	-1.25295	Down	-1.20176	Down		-		-		-
gene-LOC109706848		-		-		-		-		-		-		-		-		-		-		-		-		-	-1.06779	Down		-		-		-		-		-		-		-
gene-LOC109706849		-		-		-	-1.13121	Down		Up		-		-		-	1.0893	Up		-		-		-		-	-1.38153	Down		-		-		-	-1.28175	Down	-1.38779	Down		-	-2.07694	Down
gene-LOC109706850	-2.24966	Down		-	-1.16457	-		-		Up	1.29083	Up	1.07568	Up	1.73244	Up	2.63205	Up	4.03822	Up	1.80034	Up	3.10602	Up	2.89256	Up	3.5322	Up	4.4534	Up		-		-		-	-1.35577	Down	-1.56314	Down		-
gene-LOC109706852		-		-		-		-	1.13546	Down		-		-		-	2.13229	Up	3.88669	Up	2.89412	Up	3.37877	Up	3.38038	Up	3.03492	Up	5.03157	Up		-		-		-	-1.67034	Down	-1.65925	Down	-1.98664	Down
gene-LOC109706854		-		-		-		-	1.86788	-		-		-		-	2.66938	Up		-		-		-		-		-	1.93569	Up	1.23253	Up	1.08247	Up		-	-2.82369	Down	-1.59732	Down	-1.73839	Down
gene-LOC109706859		-		-		-		-		-		-		-		-		-		-		-	1.10234	Up		-		-		-		-		-		-		-		-		-
gene-LOC109706860		-		-	-1.58426	-		-		Up		-		-		-		-		-		-	-1.09089	Down	-1.66293	Down		-		-		-		-	1.43547	Up		-		-		Up
gene-LOC109706861		-		-		-		-		Down		-		-		-		-	1.20604	Up		-	1.12529	Up		-		-		-		-		-		-		-		-		-
gene-LOC109706864		-		-		-		-	-2.775	-		-		-		-	-2.70853	Down		-		-		-	-1.04682	Down		-	-2.90742	Down		-		-		-	2.23443	Up	1.85873	Up	2.59122	Up
gene-LOC109706866	8.70592	Up		-		-	7.88406	Up		-	-7.18806	Down	-7.8986	Down		-	-3.78896	Down	-6.7496	Down	1.96866	Up	-5.23033	Down	-5.91983	Down	1.13622	Up		-		-	6.36332	Up	7.07539	Up		-		-	2.95134	Up
gene-LOC109706867		-		-		-		-	3.58439	-		-		-		-	4.47895	Up		-		-		-		-		-	6.48947	Up		-		-		-	-5.0259	Down	-6.60852	Down	-6.22483	Down
gene-LOC109706870		-		-		-		-		Down		-		-		-		-	1.08806	Up	1.09912	Up		-	1.05787	Up	1.43264	Up		-		-		-		-		-		-		-
gene-LOC109706871	2.91975	Up	3.23453	Up	3.55421	Up	2.73621	Up	1.7952	-		-		-		-	-1.14057	Down	-1.58353	Down	1.34271	Up	1.65298	Up	1.98666	Up	1.1528	Up		-		-		-		-	1.42236	Up	1.76124	Up		-
gene-LOC109706872	1.32801	Up		-	-6.28427	-	-6.90703	Down		-		-	-7.61879	Down	-8.24221	Down		-	-2.12529	Down		-	-1.22442	Down	-8.39758	Down	-9.03632	Down	-1.55509	Down	-7.16448	Down	-7.79354	Down		-		-	-6.84293	Down	-7.46413	Down
gene-LOC109706875	7.97795	Up		-		-		-	7.66279	-	-8.29987	Down	-8.13281	Down	-8.17271	Down		-	-8.18995	Down		-	-8.49051	Down	-8.32337	Down	-8.37892	Down		-		-		-		-	-7.97936	Down	-7.8073	Down	-7.84539	Down
gene-LOC109706877	1.49362	Up	1.5122	Up		Up		-		Down		-		-		-		-		-		-		-		-		-		-		-		-		-		-		-		-
gene-LOC109706879	5.18762	Up	2.13786	Up		Up		-	5.88516	-	-3.06223	Down	-3.87523	Down	-3.98599	Down		-	-7.13728	Down	-1.94313	Down	-4.98739	Down	-5.80238	Down	-5.9288	Down		-		-		-		-	-3.76139	Down	-4.5748	Down	-4.67881	-
gene-LOC109706881		-		-		-		-		Up	1.25053	Up	1.18316	Up		-		-		-		-		-		-		-		-		-		-		-	1.3167	Up	1.25249	Up		-
gene-LOC109706882		-		-		-		-		Up		-		-		-		-		-		-		-		-		-		-		-		-		-		-	1.09488	Up		-
gene-LOC109706885	1.50809	Up		-		-		-		-	-2.32586	Down	-1.91011	Down	-1.8355	Down	-1.38201	Down	-2.13854	Down		-	-2.93948	Down	-2.52429	Down	-2.46408	Down	-1.99093	Down		-		-		-		-		-		-
gene-LOC109706886	2.45376	Up		-	1.86449	-	1.59858	Up	3.44035	Down	-2.40331	Down		-		-		-	-2.39962	Down		-	-2.32787	Down		-		-	1.05099	Up	1.81185	Up	1.53935	Up		-	-3.38541	Down	-1.57564	Down	-1.83904	Down
gene-LOC109706888	-2.68316	Down	-1.16921	Down		Down		-	-1.12897	Up	1.49703	Up	2.1908	Up	2.42222	Up	1.53959	Up	2.09969	Up		-		-	1.62592	Up	1.84344	Up		-		-		-		-		-		-		-
gene-LOC109706891	11.6116	Up		-		-		-	10.0273	Up	-11.9348	Down	-11.7673	Down	-11.8072	Down	-1.60126	Down	-11.3969	Down		-	-11.6986	Down	-11.5312	Down	-11.5868	Down	-1.36139	Down		-		-		-	-10.3441	Down	-10.1724	Down	-10.2103	Down
gene-LOC109706893		-		-		-		-		Up		-		-		-	1.32136	Up		-		-		-		-		-		-		-		-		-		-		-		-
gene-LOC109706894	-1.21212	Down		-		-		-		Up		-		-		-		-		-	-1.38923	Down		-		-		-		-		-		-		-		-		-		-
gene-LOC109706895	-1.29561	Down	-1.0921	Down	-2.18242	Down	-1.68848	Down	-2.10844	Up		-		-		-		-		-		-		-	-1.31854	Down		-	-1.24724	Down	-1.07305	Down		-		-	1.00071	Up		-		-
gene-LOC109706903		-	1.25289	Up		Up		-		-		-		-		-		-		-		-		-		-		-		-		-		-		-		-		-		-
gene-LOC109706906	-1.94553	Down	-3.43118	Down	-3.33029	Down	-3.0606	Down	-3.61768	-	-1.50875	Down	-1.39522	Down	-1.12509	Down	-1.68798	Down		-	-1.48908	Down	-2.98445	Down	-2.87101	Down	-2.6169	Down	-3.15944	Down		-		-		-		-		-		-
gene-LOC109706907		-		-	-1.544	-		-		Up		-	-2.36424	Down		-		-		-		-		-	-2.18217	Down		-		-	-2.05984	Down		-	2.33293	Up		-	-1.57763	Down		-
gene-LOC109706908	1.46347	Up		-		-		-	1.15458	Down	-1.3161	Down	-1.83614	Down		-		-	-1.46912	Down		-	-1.30066	Down	-1.82163	Down		-		-		-		-		-	-1.00182	Down	-1.51601	Down		-
gene-LOC109706909	3.09362	Up	2.50813	Up	2.73033	Up	2.66747	Up	2.90013	-		-		-		-		-	-2.77321	Down		-		-		-		-		-		-		-		-		-		-		-
gene-LOC109706911		-		-		-		-		-		-		-		-	-1.0265	Down		-		-		-		-		-		-		-		-		-		-		-		-
gene-LOC109706912	3.58251	Up	-3.41174	Down	-2.55645	Down	-1.81763	Down	2.64728	-	-7.04107	Down	-6.1413	Down	-5.41147	Down		-	-3.0221	Down		-	-6.43967	Down	-5.55621	Down	-4.83804	Down		-		-		-		-	-6.09511	Down	-5.20001	Down	-4.46495	Down
gene-LOC109706915	3.44286	Up	3.69367	Up	4.05653	Up		-		-		-		-	-3.04643	Down		-	-5.00545	Down	-1.5589	Down	-1.30503	Down		-	-4.60293	Down	-2.40969	Down		-	-3.27691	Down	-3.64431	Down		-		-		-
gene-LOC109706916		-		-		-		-		-		-		-		-		-	-1.01335	Down	-2.35916	Down	-2.84949	Down	-3.99695	Down	-2.97039	Down	-2.436	Down		-		-		-		-		-		-
gene-LOC109706918		-	-1.0404	Down	-1.18133	Down	-1.63273	Down		-		-		-		-		-		-		-		-		-		-		-		-		-		-		-		-	-1.26318	Down
gene-LOC109706919		-		-		-		-		Up		-	1.34765	Up	1.0797	Up		-		-		-		-		-		-		-		-		-		-		-		-		Down
gene-LOC109706920	1.40711	Up		-		-		-	1.24086	Down	-8.20335	Down	-3.8506	Down	-3.7572	Down		-		-		-	-7.38694	Down	-3.03054	Down	-2.95457	Down		-		-		-		-	-8.03076	Down	-3.67277	Down	-3.57821	Down
gene-LOC109706921		-	-1.17734	Down		Down	-1.26835	Down		Down		-		-		-		-		-		-	-1.60325	Down	-1.20747	Down	-1.69689	Down		-		-		-		-	-1.16506	Down		-	-1.2385	Down
gene-LOC109706923		-		-		-		-		Down		-		-		-		-		-		-		-		-		-		-		-		-		-	-1.52118	Down	-2.21643	Down	-1.89829	Down
gene-LOC109706925	1.24047	Up		-		-		-		Down		-		-		-		-	-1.67758	Down		-	-1.27231	Down	-1.31419	Down	-1.24	Down	-1.23602	Down		-		-		-		-		-		-
gene-LOC109706927	-1.62657	Down		-		-	-1.45498	Down		-	1.86257	Up		-		-		-		-		-	1.89108	Up		-		-		-		-	-1.69689	Down		-		-		-		-
gene-LOC109706932	-1.04765	Down	-2.10597	Down		Down	-1.43403	Down		Up	-1.08298	Down		-		-		-		-	-1.38614	Down	-2.45311	Down	-1.14066	Down	-1.78325	Down	-1.31289	Down	1.31804	Up		-		-	-1.14572	Down		-		-
gene-LOC109706933	-1.0455	Down		-		-	-2.25952	Down	-2.06018	-	1.09938	Up		-	-1.22305	Down	-1.03206	Down		-	-1.35781	Down		-		-	-2.58253	Down	-2.3701	Down		-	-2.32228	Down	-1.85073	Down	2.11956	Up	1.65962	Up		-
gene-LOC109706934		-		-		-		-		Up		-		-		-		-	1.62102	Up		-	1.0791	Up	1.66094	Up	1.69011	Up	1.38903	Up		-		-		-		-		-		-
gene-LOC109706935		-		-		-		-	3.67093	Down		-		-		-		-		-		-		-		-		-	2.48186	Up		-		-		-		-		-		-
gene-LOC109706937		-		-		-		-		-		-		-		-		-	-1.13793	Down		-	-1.60289	Down	-1.377	Down	-1.33808	Down	-1.5001	Down		-		-		-		-		-		-
gene-LOC109706939		-		-	1.72039	-	1.01129	Up	1.8996	-		-	1.32618	Up		-	1.49912	Up		-		-		-	1.48024	Up		-	1.65784	Up	1.50721	Up		-		-	-1.68557	Down		-		-
gene-LOC109706940		-		-		-		-		-		-		-		-		-		-		-	-1.11265	Down		-		-		-		-		-		-		-		-		-
gene-LOC109706941		-		-		-		-		Down		-		-		-		-	1.18912	Up		-	1.86393	Up	1.37693	Up		-	1.94339	Up		-	-1.2162	Down		-		-		-	-1.29599	Down
gene-LOC109706943		-		-		-		-	-1.43814	-		-		-		-	-1.17689	Down		-		-		-		-		-		-		-		-		-		-		-	1.14853	Up
gene-LOC109706944		-		-		-		-		Up		-		-		-		-		-		-		-	-7.42644	Down	-6.52134	Down	-1.69081	Down		-		-		-		-		-		-
gene-LOC109706947		-	-1.29155	Down	-1.36169	Down		-		Up		-		-		-		-		-		-		-		-		-		-		-		-		-		-		-		-
gene-LOC109706948		-		-		-		-	2.7022	Up		-		-		-	3.65229	Up		-		-		-		-		-	3.93679	Up		-		-		-		-		-	-2.88545	Down
gene-LOC109706949		-		-		-		-	3.91341	-		-		-		-	3.18478	Up		-		-		-		-		-	7.36533	Up		-		-		-	-5.82196	Down	-5.04974	Down	-3.21766	Down
gene-LOC109706950		-		-		-		-	5.53198	Up		-		-		-	3.73894	Up		-		-		-		-		-	7.12209	Up		-		-		-	-4.64407	Down	-2.79704	Down	-2.01075	Down
gene-LOC109706952		-		-		-		-		-		-	1.08036	Up		-		-		-		-		-		-		-		-		-		-		-		-	1.19195	Up		Up
gene-LOC109706953	-1.74452	Down	-2.11016	Down	-3.56679	Down	-3.86107	Down		-		-		-		-		-		-		-		-		-		-		-		-		-		-		-		-		-
gene-LOC109706955		-		-	-1.79089	-		-	-1.59438	Down		-	-2.24976	Down		-	-2.06099	Down		-		-		-	-2.17407	Down		-	-1.98027	Down	-1.90985	Down		-	2.20221	Up	1.71487	Up		-	2.00208	Up
gene-LOC109706957	2.8736	Up		-		-		-		Up	-2.99078	Down	-2.1471	Down	-3.03921	Down	-2.37433	Down	-3.27417	Down		-	-3.3694	Down	-2.52514	Down	-3.43296	Down	-2.74824	Down		-		-		-		-		-		-
gene-LOC109706958		-		-		-		-		-		-		-	-1.11684	Down	-1.21151	Down	-1.65368	Down	-1.27582	Down	-1.56638	Down	-1.20735	Down	-2.3951	Down	-2.46898	Down		-		-	-1.16731	Down		-	1.25959	Up		-
gene-LOC109706959		-		-		-		-		Down		-		-		-		-	1.12733	Up		-		-		-	1.02737	Up	1.11349	Up		-		-		-		-		-		-
gene-LOC109706960	-2.12608	Down	-2.57677	Down	-1.44536	Down	-1.06963	Down		Up		-		-	1.04865	Up	1.60849	Up	1.47155	Up		-	-1.1091	Down		-		-		-	1.1508	Up	1.52037	Up		-	-2.09132	Down		-		-
gene-LOC109706961	-4.44122	Down	-2.07974	Down		Down		-		-	2.33753	Up	4.19587	Up	4.26457	Up	3.82552	Up	1.34665	Up	-3.08532	Down		-	1.13206	Up	1.18456	Up		-	1.86482	Up	1.92725	Up		-	-1.49869	Down		-		-
gene-LOC109706963		-	-1.52918	Down	-1.25158	Down		-		-		-		-		-		-	1.84122	Up		-		-		-	1.19054	Up	1.34136	Up		-		-		-	-1.03732	Down		-		-
gene-LOC109706966		-		-		-		-	2.60958	-		-		-		-	3.45162	Up		-		-		-		-		-	4.33962	Up		-		-		-	-2.8183	Down	-1.93917	Down	-2.16893	Down
gene-LOC109706967		-	-1.38164	Down	-1.40309	Down		-		-		-		-		-		-		-		-		-		-		-		-		-		-		-		-		-		-
gene-LOC109706984		-		-		-		-		-		-	-1.1569	Down		-		-	-1.40708	Down		-	-1.43809	Down	-1.68131	Down	-1.04789	Down		-		-		-		-		-		-		-
gene-LOC109706989	5.96481	Up	5.5761	Up		Up		-		Up		-	-1.89206	Down	-2.26567	Down	-1.79813	Down		-		-		-		-		-		-		-		-		-		-		-		-
gene-LOC109706991	5.84631	Up	5.64271	Up		Up		-		Up		-		-		-	-7.29248	Down	-6.23142	Down		-		-		-		-	-7.65346	Down		-		-		-	7.05739	Up		-		Up
gene-LOC109706993		-		-		-		-		Down		-		-		-		-		-		-		-		-		-		-	1.00953	Up		-		-		-		-		-
gene-LOC109706994	-2.67087	Down	-1.55107	Down	-1.83348	Down	-1.14498	Down		-	1.09909	Up		-	1.51767	Up	1.69614	Up	1.99693	Up		-		-		-		-		-		-		-		-		-		-		Up
gene-LOC109706996		-		-		-		-	1.69326	-	1.78931	Up		-		-	2.66186	Up		-		-	6.42367	Up		-		-	7.3003	Up	-1.69151	Down	-1.17558	Down		-		-	-2.57763	Down	-2.05272	-
gene-LOC109706997		-		-		-		-	1.67229	-		-		-		-	1.55219	Up		-		-		-	1.26766	Up		-	1.96642	Up		-		-		-	-1.42995	Down		-	-1.69795	-
gene-LOC109706998	-1.12041	Down	-1.05122	Down		Down		-		-		-		-		-		-		-		-		-		-		-		-		-		-		-		-		-		-
gene-LOC109706999		-		-	-1.66011	-	-2.1176	Down		Down		-		-		-		-		-		-		-	-2.04911	Down	-2.52124	Down		-		-	-1.28445	Down		-		-		-	-1.1886	-
gene-LOC109707000	4.29575	Up	1.72183	Up	2.00375	Up	1.9786	Up	1.9874	Up	-2.59456	Down	-2.2993	Down	-2.32526	Down	-2.32514	Down	-4.06029	Down		-	-2.33668	Down	-2.04235	Down	-2.08358	Down	-2.06197	Down		-		-		-		-		-		Down
gene-LOC109707002	1.56867	Up	2.40707	Up	2.29999	Up	1.64437	Up	1.76942	Up		-		-		-		-		-		-		-		-		-		-		-		-		-		-		-		-
gene-LOC109707003		-		-		-		-	2.41987	Down		-		-		-	2.6592	Up		-		-		-		-		-	2.73996	Up		-		-		-	-3.2278	Down	-3.73224	Down	-3.04899	Down
gene-LOC109707004	-1.88161	Down	-1.47249	Down	-1.75288	Down		-		Up		-		-		-		-	1.51221	Up		-		-		-		-		-		-		-		-		-		-		-
gene-LOC109707005		-		-		-		-	4.3616	Down		-		-		-		-	-3.58344	Down		-		-		-	-2.57742	Down		-		-		-		-	-2.27919	Down	-1.74763	Down	-3.36624	Down
gene-LOC109707007		-		-		-	-2.1391	Down		-		-		-		-		-	4.85449	Up		-		-		-		-		-		-		-		-		-		-		-
gene-LOC109707012		-		-		-		-		-		-		-		-		-		-		-		-		-		-		-		-		-		-		-		-	-1.13208	Down
gene-LOC109707014		-		-		-	1.00119	Up		Up		-		-		-		-		-		-		-		-		-		-		-		-		-		-		-		-
gene-LOC109707015	2.75539	Up	3.84881	Up	1.99986	Up	2.45865	Up	1.26455	-	1.07432	Up		-		-	-1.5065	Down	-2.9994	Down		-		-		-		-	-1.71481	Down	-1.82983	Down	-1.37738	Down		-	2.56599	Up		-	1.19607	Up
gene-LOC109707016		-		-		-		-		-		-		-	1.30865	Up	1.69799	Up		-		-		-		-		-		-		-		-		-		-	-1.13719	Down		-
gene-LOC109707017		-	1.63394	Up	1.64783	Up	1.37612	Up	1.50949	Down		-		-		-		-		-		-		-		-		-		-		-		-		-		-		-		-
gene-LOC109707019	1.52558	Up		-		-		-		-	-1.59585	Down	-1.11372	Down		-	-1.2574	Down	-1.15784	Down		-	-1.20566	Down		-		-		-		-		-		-		-		-		-
gene-LOC109707025		-		-		-		-		Down	1.05549	Up	1.23519	Up	1.1494	Up		-		-		-	1.06774	Up	1.24804	Up	1.14558	Up		-		-		-		-		-		-		-
gene-LOC109707029	-1.90574	Down		-		-	1.06158	Up		Up	1.56021	Up	1.82371	Up	2.95954	Up	1.45346	Up	-2.83653	Down	-4.73304	Down	-3.16127	Down	-2.89567	Down	-1.77831	Down	-3.26386	Down		-	1.39798	Up	1.14105	Up		-		-	1.50141	Up
gene-LOC109707030		-	3.10846	Up		Up		-		Up	2.05708	Up		-		-	-2.18736	Down	-3.00386	Down	-1.9657	Down		-	-3.29215	Down	-2.39934	Down	-4.1294	Down	-3.39754	Down	-2.48687	Down		-	4.23143	Up		-		-
gene-LOC109707031	-1.83373	Down	-2.2111	Down	-1.16352	Down		-	-1.2692	Down		-		-	1.58836	Up		-	3.74673	Up	1.92315	Up	1.54145	Up	2.60162	Up	3.51056	Up	2.49147	Up	1.06637	Up	1.98674	Up		-		-		-	1.03494	Up
gene-LOC109707032	3.60246	Up		-		-	1.07463	Up	1.27241	Down	-2.67558	Down	-3.14274	Down	-2.53199	Down	-2.34516	Down	-2.62217	Down		-	-1.68038	Down	-2.14682	Down	-1.5517	Down	-1.34287	Down		-		-		-		-		-		-
gene-LOC109707033		-		-	-1.11534	-		-		Down		-	-1.27582	Down		-		-		-		-		-	-1.52895	Down	-1.00319	Down		-		-		-		-		-		-		-
gene-LOC109707034		-		-		-	-1.16883	Down		Up		-		-		-		-		-		-		-		-		-		-		-	-1.00988	Down		-		-		-		-
gene-LOC109707035		-		-		-		-		Up	1.09752	Up		-		-		-		-		-	1.1017	Up		-		-		-		-		-		-		-		-		-
gene-LOC109707036	-1.08603	Down		-		-	-1.19623	Down		-		-		-		-		-	4.35623	Up	3.27425	Up	3.5276	Up	4.06966	Up	3.15323	Up	3.38298	Up		-		-		-		-		-		-
gene-LOC109707037		-		-		-		-	1.14254	-		-		-		-		-		-		-		-		-		-		-		-		-		-	-1.09274	Down		-		-
gene-LOC109707038		-		-		-	-1.02665	Down		-		-	-1.38527	Down	-1.65474	Down	-1.42024	Down		-		-	-1.00639	Down	-1.4217	Down	-1.70725	Down	-1.45284	Down		-		-		-		-		-		-
gene-LOC109707039		-		-		-		-	-1.56358	Up		-		-	-1.12753	Down	-2.49816	Down		-		-		-		-		-	-2.14756	Down		-	-1.15249	Down		-	2.51061	Up	2.17378	Up	1.36543	Up
gene-LOC109707044		-	1.7807	Up	1.07066	Up		-	1.60745	-	1.59061	Up		-		-	1.42085	Up		-		-	1.50949	Up		-		-	1.34452	Up		-	-1.37774	Down		-		-		-	-1.21387	Down
gene-LOC109707045		-		-		-		-		Down		-		-		-		-		-		-		-	1.21215	Up	1.08125	Up		-		-		-		-		-		-		-
gene-LOC109707046	-1.41197	Down		-		-		-		-		-		-	1.63756	Up		-		-		-		-		-		-		-		-		-	1.047	Up		-		-	1.11809	Up
gene-LOC109707047	2.31605	Up		-		-		-	1.10309	-	-1.47858	Down	-1.89825	Down	-1.95257	Down	-1.22991	Down	-1.90641	Down		-	-1.0486	Down	-1.46724	Down	-1.53738	Down		-		-		-		-		-		-		-
gene-LOC109707049		-		-		-		-		Up		-		-		-		-		-		-		-		-		-	1.4066	Up		-		-		-	-1.1246	Down	-1.37173	Down	-1.29684	Down
gene-LOC109707051		-		-	1.04834	-	1.12796	Up		Down		-		-		-		-	-1.14507	Down		-		-		-		-		-		-		-		-		-		-		-
gene-LOC109707052	-1.09012	Down		-		-		-	-1.39466	-	1.03264	Up		-	1.65475	Up		-	2.28513	Up		-	2.25169	Up	1.63114	Up	2.8584	Up		-		-		-	1.25047	Up	1.33854	Up		-	1.96907	Down
gene-LOC109707054		-		-		-	-9.12143	Down		-		-		-	-8.96646	Down		-		-		-		-		-	-8.89772	Down		-		-	-8.98434	Down	-8.60017	Down		-		-	-8.79403	Down
gene-LOC109707055		-	-1.40974	Down	-2.12634	Down	-1.8584	Down		-		-	-1.50596	Down	-1.2362	Down		-		-		-	-1.44511	Down	-2.14933	Down	-1.89645	Down		-		-		-		-	-1.40221	Down	-2.10104	Down	-1.83031	Down
gene-LOC109707056		-		-		-		-		Up		-		-		-		-		-		-		-		-		-	1.51462	Up		-		-		-		-		-		-
gene-LOC109707058		-		-		-		-	1.36005	Up		-		-		-		-		-		-		-		-		-		-		-		-		-	-1.31473	Down	-1.5887	Down	-1.13305	Down
gene-LOC109707059		-		-		-		-		Down		-		-	1.14706	Up		-		-		-		-		-	1.10108	Up		-		-	1.1275	Up		-		-		-		-
gene-LOC109707060		-	-1.74385	Down		Down		-	-2.32156	Down	-1.25046	Down		-		-	-1.8235	Down		-		-		-		-		-	-1.32112	Down		-		-		-		-	1.49673	Up	1.40307	Up
gene-LOC109707062	1.87374	Up		-	-2.50512	-	-2.15461	Down	-1.78336	-	-2.22428	Down	-4.38866	Down	-4.03666	Down	-3.674	Down	-3.67114	Down	-1.79055	Down	-4.00486	Down	-6.16549	Down	-5.82949	Down	-5.44742	Down	-2.1546	Down	-1.8091	Down		-	1.43735	Up		-		-
gene-LOC109707063		-	-1.40444	Down	-1.69064	Down	-1.11722	Down	-1.35588	Up		-		-		-		-		-		-		-		-		-		-		-		-		-		-		-		-
gene-LOC109707065	2.78593	Up	2.46337	Up	3.32215	Up	5.59185	Up	4.90936	Down		-		-	2.80145	Up	2.10462	Up	-2.6009	Down		-		-		-	2.99784	Up	2.3263	Up		-	3.14144	Up		-	-2.46451	Down	-1.58212	Down		-
gene-LOC109707066		-		-		-		-		Up		-		-		-		-	-1.05587	Down		-		-	-1.25732	Down	-1.212	Down		-		-		-		-		-		-		Down
gene-LOC109707067	2.26735	Up	3.45078	Up		Up	2.40263	Up		-	1.16393	Up	-1.13859	Down		-	-1.47545	Down	-2.16141	Down		-	1.29481	Up		-		-	-1.33645	Down	-2.29618	Down	-1.03673	Down	1.2729	Up	2.62865	Up		-	1.59745	Up
gene-LOC109707068	4.12678	Up	2.43341	Up		Up		-	1.88561	Up	-1.71599	Down	-3.96366	Down	-3.61692	Down	-2.2593	Down	3.01622	Up	7.1558	Up	5.45452	Up	3.19891	Up	3.52982	Up	4.91365	Up	-2.2399	Down	-1.89882	Down		-		-	-1.70978	Down	-1.36103	Down
gene-LOC109707071		-		-		-		-		Down		-		-		-		-		-		-		-		-		-		-	1.06627	Up		-		-	-1.16686	Down		-		-
gene-LOC109707072	-1.14403	Down	-2.34759	Down		Down		-		Down	-1.22455	Down	1.86958	Up	1.01223	Up	1.09207	Up	1.869	Up		-		-	2.62215	Up	1.74824	Up	1.84955	Up	3.10069	Up	2.23721	Up		-	-2.32797	Down		-		-
gene-LOC109707073	-1.26857	Down		-		-	1.81873	Up	1.90115	Down		-	2.21942	Up	3.07776	Up	3.15224	Up	1.06655	Up		-		-	2.04161	Up	2.88454	Up	2.97935	Up	1.28006	Up	2.1324	Up		-	-2.21935	Down		-		-
gene-LOC109707074	-1.82603	Down		-		-		-	-1.19225	-	1.03436	Up	1.24277	Up		-		-	1.12636	Up		-		-		-		-		-		-		-		-		-		-		-
gene-LOC109707075		-		-		-		-		-		-		-		-		-		-		-		-		-		-		-		-	-1.10693	Down		-		-		-		-
gene-LOC109707076	-1.17725	Down	-1.09074	Down	-1.92569	Down	-2.04255	Down		-		-		-		-		-		-	-1.84653	Down	-1.76968	Down	-2.59012	Down	-2.72311	Down		-		-		-		-		-	-1.60621	Down	-1.72138	Down
gene-LOC109707078	1.37446	Up	1.75059	Up	2.04291	Up	1.42315	Up	4.48722	Up		-		-		-	3.0959	Up	-1.9516	Down		-		-		-		-	2.55833	Up		-		-		-	-2.75568	Down	-2.44197	Down	-3.06053	Down
gene-LOC109707081		-	-1.46216	Down	-3.40713	Down	-1.18323	Down	-1.41148	Down		-	-2.83669	Down		-		-	1.5711	Up		-		-		-		-		-		-		-	2.23149	Up		-	-1.99664	Down		-
gene-LOC109707083		-		-		-		-		Up		-		-		-		-		-	1.47186	Up	1.34005	Up	1.83574	Up	1.43564	Up	1.34073	Up		-		-		-		-		-		-
gene-LOC109707084		-		-		-		-		-		-		-		-		-		-		-		-		-		-		-	1.0993	Up	1.14843	Up		-		-		-		-
gene-LOC109707085	-2.69525	Down	-3.14668	Down		Down		-		Down		-	2.07385	Up	2.2652	Up	1.81366	Up	2.93505	Up		-		-	2.33867	Up	2.51437	Up	2.08297	Up	2.55245	Up	2.73852	Up		-	-2.29879	Down		-		-
gene-LOC109707086		-		-		-		-	1.79383	-		-		-		-		-		-		-		-		-		-	1.38535	Up		-		-		-	-1.81797	Down	-1.65701	Down	-1.00904	Down
gene-LOC109707087	-1.90948	Down		-	-2.56765	-	-1.58535	Down	-1.21666	-	1.77	Up		-		-		-	1.7247	Up		-	1.60476	Up		-		-		-	-2.43171	Down	-1.45222	Down		-	1.07985	Up		-		-
gene-LOC109707088		-	-1.28014	Down	-1.18446	Down		-	-1.0218	-		-		-		-		-		-		-		-		-		-		-		-		-		-		-		-		-
gene-LOC109707089	1.2334	Up	1.26809	Up		Up	1.70488	Up		-		-	-1.41023	Down		-		-		-		-		-		-	1.4174	Up		-	-1.41901	Down		-	1.87923	Up		-		-	1.25463	Up
gene-LOC109707091		-		-	-1.3383	-	-9.1046	Down		-		-		-	-8.53428	Down		-		-		-		-	-1.4246	Down	-9.20612	Down		-		-	-8.46958	Down	-7.75755	Down		-		-	-8.67657	Down
gene-LOC109707092	7.11695	Up		-	7.08088	-		-		Up	-7.43986	Down		-	-5.45219	Down	-7.60162	Down	-8.11127	Down		-	-8.40662	Down		-	-6.43544	Down	-8.56287	Down	7.40145	Up		-	-5.40087	Down		-	7.55024	Up		-
gene-LOC109707093		-		-	1.06762	-	1.23188	Up		-		-		-		-		-		-		-		-		-		-		-		-		-		-		-		-		-
gene-LOC109707094	-2.36742	Down	1.05025	Up		Up		-	2.21375	Up	3.39785	Up	1.90387	Up	2.12513	Up	4.56554	Up		-		-		-		-		-	2.94959	Up	-1.48373	Down	-1.27069	Down		-	-1.17645	Down	-2.6627	Down	-2.44192	Down
gene-LOC109707095		-		-	-1.01385	-		-		Down		-		-		-		-		-		-		-		-		-		-		-		-		-		-		-		-
gene-LOC109707096	-1.0731	Down		-		-		-		-		-		-		-		-		-		-		-		-		-		-		-		-		-		-		-		-
gene-LOC109707098		-		-		-		-	-1.24449	-		-		-	-1.01808	Down	-1.51722	Down		-		-		-	-1.03261	Down	-1.36078	Down	-1.84086	Down		-		-		-	1.03651	Up		-		-
gene-LOC109707100		-		-		-		-		-		-		-		-		-	-7.42722	Down	-3.39735	Down	-3.98157	Down	-6.59583	Down	-7.61385	Down	-7.88178	Down		-		-		-		-		-		-
gene-LOC109707102	1.34369	Up		-		-	1.20918	Up		-		-	-1.09997	Down		-	-1.20882	Down		-		-		-		-		-		-		-		-		-		-		-	1.06229	Up
gene-LOC109707103		-		-	-1.66783	-	-2.62921	Down	1.23873	-		-	-2.58275	Down	-3.54263	Down		-		-		-	1.15477	Up		-	-2.24413	Down	1.63304	Up	-2.41923	Down	-3.38294	Down		-		-	-2.90673	Down	-3.86259	Down
gene-LOC109707104		-		-		-	1.92654	Up	1.6841	-	1.25907	Up	1.11763	Up	2.21826	Up	1.96683	Up		-		-	2.17725	Up	2.03676	Up	3.11932	Up	2.89018	Up		-		-	1.10799	Up		-		-		-
gene-LOC109707105	-2.88193	Down	-1.00826	Down		Down		-	-1.9508	-	1.85205	Up	2.2762	Up	2.3133	Up		-	1.14729	Up	-1.72698	Down		-		-		-		-		-		-		-		-	1.35387	Up	1.39464	Up
gene-LOC109707108		-	-1.59473	Down		Down		-		-	-1.06202	Down		-		-		-		-		-	-1.17156	Down		-		-		-	1.31781	Up	1.15422	Up		-	-1.00124	Down		-		Down
gene-LOC109707109	2.33225	Up	1.79066	Up	1.87533	Up	2.35007	Up		Down		-		-		-	-1.88623	Down		-	2.06376	Up	1.51885	Up	1.61649	Up	2.07511	Up		-		-		-		-	1.3119	Up	1.41381	Up	1.89079	Up
gene-LOC109707110		-	3.22965	Up		Up		-	4.07441	Down	1.76969	Up		-		-	2.61506	Up		-		-	2.15748	Up		-		-	3.00641	Up		-		-		-		-	-1.67169	Down	-1.89656	Down
gene-LOC109707112	1.82671	Up	1.4264	Up	1.64102	Up		-	-1.26918	-		-		-	-1.68915	Down	-3.11417	Down	-2.61604	Down		-	-1.18873	Down		-	-2.47115	Down	-3.8779	Down		-	-1.26583	Down	-1.48654	Down	2.68105	Up	2.91148	Up	1.4195	Up
gene-LOC109707113	-1.59351	Down		-		-		-		-	1.86402	Up		-		-	2.2031	Up		-	-1.66268	Down		-		-		-		-		-		-		-		-	-1.0694	Down	-1.25697	Down
gene-LOC109707114		-		-		-		-		-		-		-		-	3.74172	Up		-		-		-		-		-		-		-		-		-		-		-		-
gene-LOC109707115		-		-	1.24502	-		-		Up		-		-		-		-		-		-		-	1.33993	Up		-		-		-		-	-1.01585	Down		-		-		-
gene-LOC109707117		-		-		-		-	-1.13834	-		-		-		-		-		-		-		-		-		-		-		-		-		-		-	1.10583	Up		-
gene-LOC109707118	-1.08093	Down		-		-		-		-		-		-		-		-	1.1394	Up		-	1.00176	Up		-		-	1.05777	Up		-		-		-		-		-		-
gene-LOC109707119		-		-		-		-		-		-		-		-		-		-		-		-	1.71806	Up	1.51487	Up	1.47011	Up		-		-		-		-		-		-
gene-LOC109707121		-		-		-		-		-		-		-		-		-	2.93552	Up	2.28929	Up	2.86772	Up	2.65958	Up	2.05423	Up	2.59041	Up		-		-		-		-		-		-
gene-LOC109707122		-	-1.38716	Down		Down		-	-1.06206	Up		-		-		-		-		-		-	-1.39552	Down		-		-	-1.0629	Down		-		-		-		-		-		-
gene-LOC109707123	2.36059	Up	1.69141	Up		Up	1.46012	Up		-		-	-1.91442	Down		-	-1.12131	Down	-2.31539	Down		-		-	-1.84861	Down		-		-	-1.21744	Down		-		-		-		-		-
gene-LOC109707124		-		-		-	1.79046	Up	1.7144	Down		-		-	1.1156	Up	1.03039	Up		-		-		-		-	1.47387	Up	1.41126	Up		-	1.39985	Up	1.34703	Up	-1.3264	Down	-1.26088	Down		-
gene-LOC109707130	1.58797	Up	1.91336	Up	1.59391	Up		-	2.28637	Down		-		-		-		-	-1.79294	Down		-		-		-	-1.49367	Down		-		-	-1.59982	Down	-1.28669	Down		-		-	-1.98527	Down
gene-LOC109707132	1.96358	Up		-	1.92263	-		-		-	-2.18665	Down		-	-2.19523	Down	-1.23863	Down	-2.29325	Down		-	-2.49385	Down		-	-2.51665	Down	-1.54091	Down	2.14251	Up		-	-2.13819	Down		-	1.18012	Up		-
gene-LOC109707135		-		-		-		-	-1.40107	-	-1.07086	Down	-1.20081	Down		-	-1.65161	Down	11.9852	Up	12.2278	Up	11.1728	Up	11.0428	Up	11.4069	Up	10.5971	Up		-		-		-		-		-		-
gene-LOC109707136		-		-		-		-	1.95689	-		-		-		-	1.839	Up		-		-		-	1.03035	Up		-	2.06984	Up		-		-		-	-1.50486	Down	-1.03993	Down	-2.02058	Down
gene-LOC109707137	1.37631	Up	1.51117	Up	1.70351	Up	1.65596	Up	2.08378	-		-		-		-		-		-		-		-	1.13434	Up	1.07102	Up	1.51146	Up		-		-		-		-		-		-
gene-LOC109707138	8.65926	Up	9.15083	Up		Up		-	9.31713	-		-	-2.54582	Down	-5.40781	Down		-		-	3.59305	Up	4.0756	Up		-		-	4.25217	Up	-3.01422	Down	-5.88044	Down		-		-	-3.19604	Down	-6.05507	Down
gene-LOC109707139		-		-		-		-	2.17115	Down		-		-		-	2.41498	Up		-		-		-		-		-	1.87395	Up		-		-		-		-		-		-
gene-LOC109707140		-		-	1.48544	-	1.51291	Up	2.06812	Up		-		-		-	1.20458	Up	-1.59412	Down		-		-		-		-		-		-		-		-	-1.40179	Down		-		-
gene-LOC109707141		-		-		-		-		-		-		-		-		-	-9.18863	Down	-5.68695	Down	-7.60847	Down	-9.32891	Down	-7.52202	Down	-7.2195	Down		-		-		-		-		-		-
gene-LOC109707142		-		-		-		-		-		-		-		-		-	-1.20511	Down	-1.17315	Down		-		-	-1.30765	Down	-1.56114	Down		-		-	-1.02236	Down		-	1.29632	Up		-
gene-LOC109707143	4.47706	Up		-		-		-	2.42842	-	-6.68044	Down	-3.62844	Down	-6.13404	Down	-2.06627	Down	-5.10706	Down		-	-7.29149	Down	-4.24015	Down	-6.76474	Down	-2.67674	Down		-		-		-	-4.62554	Down	-1.56876	Down	-4.0755	Up
gene-LOC109707145	-2.01845	Down	-2.71729	Down	-2.29114	Down	-2.26276	Down	-1.1192	Down		-		-		-		-	3.20832	Up		-		-		-		-	2.09983	Up		-		-		-	-1.61628	Down	-1.1721	Down		-
gene-LOC109707146	2.24167	Up		-		-		-		Down	-2.01661	Down	-2.638	Down	-1.39113	Down	-2.24358	Down		-	1.46052	Up		-	-1.16342	Down		-		-		-		-	1.25276	Up		-		-		-
gene-LOC109707149		-		-		-	-1.11105	Down		-		-		-	-1.26007	Down		-		-		-		-		-	-1.22017	Down		-		-		-		-		-		-	-1.06503	Down
gene-LOC109707151		-		-		-		-		-		-		-	-1.1022	Down		-		-		-		-		-		-		-		-		-		-		-		-		Down
gene-LOC109707152	1.11744	Up		-	1.32218	-		-		-		-		-		-		-	-1.2547	Down		-		-		-		-		-		-		-		-		-		-		-
gene-LOC109707155		-		-		-		-		-		-		-		-		-		-		-		-	-1.09911	Down		-		-		-		-		-		-		-		-
gene-LOC109707158		-		-		-		-		Down		-		-		-		-		-		-		-		-		-	1.10092	Up		-		-		-		-		-		-
gene-LOC109707159		-		-	1.04876	-		-	1.02791	Up		-		-		-		-	1.00957	Up	1.09538	Up	1.52606	Up	2.07422	Up	1.80022	Up	2.05054	Up		-		-		-		-		-		-
gene-LOC109707163		-		-		-	-3.2073	Down	-4.60169	-		-		-		-	-2.38506	Down		-		-		-		-	-3.4139	Down	-4.80081	Down		-		-	-3.05365	Down	3.6731	Up	4.45719	Up		-
gene-LOC109707164	-2.39961	Down		-		-	-1.04266	Down	-1.61669	-	1.39803	Up	2.09766	Up	1.34787	Up		-	1.37205	Up		-		-	1.09411	Up		-		-		-		-		-		-	1.32482	Up		-
gene-LOC109707166	-1.03939	Down	-1.92534	Down		Down		-	-1.36349	-		-	1.19228	Up		-		-		-		-	-1.44606	Down		-		-		-	2.10631	Up	1.93373	Up		-		-	1.52828	Up	1.36472	Up
gene-LOC109707167	-1.51879	Down	-1.10687	Down		Down		-	-1.07509	-		-		-		-		-		-		-		-		-		-		-		-		-		-		-		-		-
gene-LOC109707168	2.44674	Up	1.88586	Up	1.56649	Up		-		Up		-		-	-1.40053	Down	-2.92727	Down	-2.53826	Down		-		-		-	-1.48958	Down	-2.9934	Down		-		-		-	2.33663	Up	2.03183	Up	1.52052	Up
gene-LOC109707170	1.34776	Up	-8.92378	Down	1.16904	Down	1.1651	Up	1.17468	-	-10.2934	Down		-		-		-	9.58389	Up	10.9416	Up		-	10.7672	Up	10.7486	Up	10.7715	Up	10.1105	Up	10.1024	Up		-	-10.1144	Down		-		-
gene-LOC109707171	-1.9163	Down		-	-1.00016	-	-1.17985	Down		-	2.27028	Up		-		-		-	1.43618	Up		-	1.82011	Up		-		-		-	-1.36006	Down	-1.54476	Down		-	1.16576	Up		-		-
gene-LOC109707174		-	1.23205	Up	2.20396	Up	2.29575	Up	1.19552	-		-	1.9591	Up	2.05187	Up		-	-1.09327	Down		-		-	1.12569	Up	1.20224	Up		-		-	1.07638	Up		-		-	1.00954	Up	1.10455	-
gene-LOC109707176	4.46096	Up	4.83132	Up	-1.17238	Up	-2.13387	Down	-3.47106	-		-	-5.64576	Down	-6.60391	Down	-7.94632	Down	-3.26749	Down	1.2019	Up	1.5647	Up	-4.42923	Down	-5.40571	Down	-6.72836	Down	-5.9905	Down	-6.95118	Down		-	8.28387	Up		-		-
gene-LOC109707178		-		-		-		-		Down		-		-		-		-		-		-	2.50684	Up		-		-		-		-	-2.54464	Down		-	1.78089	Up		-		-
gene-LOC109707181		-		-		-		-		Down		-		-		-		-		-	1.02824	Up		-		-	1.3464	Up	1.16725	Up		-	1.10745	Up		-		-		-		-
gene-LOC109707182		-		-		-		-		Up		-		-		-	-2.23326	Down		-		-		-		-		-		-		-		-		-	2.67719	Up	2.76799	Up	2.79121	Up
gene-LOC109707184	-1.35277	Down		-	-1.35827	-		-	-1.16789	Down		-		-		-		-		-		-		-		-		-		-		-		-		-		-		-		-
gene-LOC109707185		-	-1.00865	Down		Down		-		-		-		-		-		-		-		-		-		-		-		-		-		-		-		-		-		-
gene-LOC109707186	1.598	Up	1.47169	Up	1.96165	Up		-	3.40107	-		-		-		-	1.78717	Up	-2.8592	Down		-	-1.37883	Down		-	-1.99854	Down		-		-		-	-1.09943	Down	-1.95159	Down	-1.43907	Down	-2.54431	Down
gene-LOC109707188		-	1.1295	Up	1.14601	Up	-1.43123	Down	2.04148	Down		-		-	-1.91059	Down	1.55521	Up		-		-	1.16111	Up	1.19062	Up		-	2.08194	Up		-	-2.54655	Down	-2.57186	Down		-		-	-3.47073	Down
gene-LOC109707189		-		-	1.4396	-		-	1.55736	Up		-	1.10107	Up		-	1.20963	Up		-		-	1.53946	Up	2.00864	Up	1.33199	Up	2.12344	Up		-		-		-		-		-		-
gene-LOC109707190		-		-		-	1.56687	Up		-		-		-		-		-	-2.28994	Down		-	-1.76935	Down	-3.25875	Down		-	-2.75119	Down		-		-	2.55768	Up		-		-	2.04418	-
gene-LOC109707191	1.27254	Up		-		-		-	1.85517	-		-	-1.68514	Down	-1.4919	Down		-		-	1.57283	Up		-		-		-	2.15942	Up	-1.28794	Down	-1.09982	Down		-		-	-2.2583	Down	-2.06392	Down
gene-LOC109707192		-		-		-		-		Up	1.50797	Up	1.49106	Up	1.69705	Up	1.40525	Up		-	-1.72954	Down		-		-		-		-		-		-		-		-		-		-
gene-LOC109707193		-		-	1.12946	-	3.56	Up		Up		-	1.30477	Up	3.7352	Up	1.02353	Up		-		-		-	1.06907	Up	3.48264	Up		-		-	3.32679	Up	2.43733	Up		-		-	2.70648	Up
gene-LOC109707194	-2.82575	Down		-		-	-3.52957	Down	-1.43318	-	2.76509	Up	3.36283	Up		-		-		-		-		-		-		-		-		-	-3.47817	Down	-4.07161	Down	1.38121	Up	1.98445	Up		-
gene-LOC109707195		-		-		-		-	1.30432	-		-		-		-		-		-		-		-		-		-	1.4471	Up		-		-		-	-1.15882	Down		-		-
gene-LOC109707199		-		-		-		-		Down		-		-		-		-		-	-1.16145	Down		-		-		-		-		-		-		-		-		-		-
gene-LOC109707201	2.7414	Up	3.81652	Up	-2.15865	Up	-2.74787	Down	-2.30218	-	1.05413	Up	-4.91296	Down	-5.49793	Down	-5.05946	Down	-1.89013	Down		-	1.93125	Up	-4.03355	Down	-4.63713	Down	-4.17625	Down	-5.96125	Down	-6.55116	Down		-	6.10212	Up		-		-
gene-LOC109707202	1.64573	Up		-		-		-	1.47509	Up		-		-		-		-	-1.93011	Down		-	-1.36038	Down		-		-		-		-		-		-		-		-		-
gene-LOC109707205		-		-		-		-		-		-		-		-	-1.29243	Down	-1.16438	Down		-	-1.24542	Down		-		-	-1.78373	Down		-		-		-		-		-	1.18773	Up
gene-LOC109707206	-1.04605	Down	1.2678	Up		Up		-		Down	2.29121	Up		-		-	1.10107	Up	-1.05074	Down	-2.08777	Down		-	-1.33765	Down	-1.64532	Down		-	-1.55117	Down	-1.84875	Down		-	1.18028	Up		-		-
gene-LOC109707209		-		-	10.1653	-	8.27754	Up		-		-	10.3021	Up	8.41551	Up		-	-8.66539	Down	-8.80357	Down	-8.96592	Down	1.5152	Up		-	-9.12334	Down	10.4843	Up	8.5921	Up	-1.88	Down		-	10.6333	Up	8.74886	Up
gene-LOC109707211		-		-		-		-		Down		-		-		-		-	2.08673	Up	2.78618	Up	2.34635	Up	2.61136	Up	2.44749	Up	2.90319	Up		-		-		-		-		-		-
gene-LOC109707212		-		-		-	1.55196	Up		-		-		-		-	-1.5325	Down		-		-		-		-		-		-		-		-		-		-	1.6086	Up	1.77866	Up
gene-LOC109707214	1.80488	Up		-	1.06399	-	1.55219	Up	1.20411	-	-1.40555	Down		-		-		-		-	1.04948	Up		-		-		-		-		-	1.14538	Up		-		-		-		-
gene-LOC109707217		-		-	2.98614	-		-	2.11121	-		-	2.95107	Up		-	2.06683	Up		-		-		-	3.49326	Up		-	2.61609	Up	2.51616	Up		-	-2.91317	Down	-1.63944	Down		-	-2.0418	Down
gene-LOC109707218		-		-		-		-	-1.03028	-		-		-		-	-1.0158	Down		-		-		-		-		-	-1.30974	Down		-		-		-		-	1.23381	Up	1.31325	Up
gene-LOC109707219		-		-		-		-		Down		-	1.04667	Up		-		-	-1.55176	Down	-1.83798	Down	-1.78336	Down		-	-1.93888	Down	-1.57783	Down	1.00937	Up		-	-1.13792	Down		-		-		-
gene-LOC109707221		-		-		-		-		Down		-		-		-		-		-		-		-		-		-		-		-		-		-	-1.71284	Down		-	-2.1073	Down
gene-LOC109707223		-		-		-		-		-		-		-		-		-	-5.56784	Down		-	-6.82425	Down	-6.65659	Down	-3.86285	Down	-4.13	Down		-		-		-		-		-		-
gene-LOC109707226	7.67294	Up		-		-		-		-	-3.86502	Down	-7.83121	Down	-7.87148	Down	-7.19767	Down		-		-		-		-		-		-		-		-		-		-		-		Down
gene-LOC109707229	-1.52941	Down		-	-1.6203	-		-	-1.4396	Down		-		-		-		-	1.1783	Up		-		-		-		-		-		-		-		-		-		-		-
gene-LOC109707231		-		-		-		-	2.44193	-		-		-		-	6.17065	Up		-		-		-		-		-	5.15602	Up		-		-		-	-2.78851	Down		-	-1.42811	Down
gene-LOC109707235	2.74539	Up		-		-	2.39485	Up	1.43989	-	-2.35525	Down		-		-		-	-1.2931	Down		-		-		-	1.10573	Up		-		-	2.0142	Up	1.49985	Up	-1.06052	Down		-		-
gene-LOC109707236		-	-9.17731	Down	-9.02211	Down	-9.0627	Down	-9.34342	-	-8.79166	Down	-8.6242	Down	-8.66392	Down	-8.95302	Down	8.87549	Up	8.478	Up		-		-		-		-		-		-		-		-		-		-
gene-LOC109707237		-		-	1.17837	-		-	1.13428	Down		-	1.57036	Up		-	1.51951	Up		-		-		-	1.7099	Up		-	1.66158	Up	1.13956	Up		-	-2.07614	Down	-1.09327	Down		-	-2.03559	Down
gene-LOC109707238	-2.02594	Down	-1.45474	Down		Down		-	-1.61196	-		-	1.26262	Up	1.5832	Up		-	2.85463	Up		-	1.40421	Up	2.11715	Up	2.42164	Up	1.25507	Up		-	1.03516	Up		-		-		-	1.18214	Up
gene-LOC109707240		-		-		-		-		Down		-		-		-		-		-		-		-		-		-		-		-		-		-	1.22683	Up		-		-
gene-LOC109707244		-	1.39541	Up	1.31092	Up		-		-	1.05793	Up		-		-		-		-		-	1.79645	Up	1.7238	Up	1.35837	Up	1.0711	Up		-		-		-		-		-		-
gene-LOC109707246		-		-		-		-	1.00587	-		-		-		-		-		-		-		-		-		-		-		-		-		-		-		-	-1.15016	Down
gene-LOC109707249	-1.21034	Down		-		-		-		Up	1.41047	Up	1.8027	Up	1.89574	Up		-	2.82812	Up		-	3.05291	Up	3.44688	Up	3.52273	Up	2.43616	Up		-		-		-		-	1.01003	Up	1.10423	Up
gene-LOC109707252		-		-		-	-6.11206	Down		Down		-		-		-		-	2.70591	Up		-		-		-		-	2.31302	Up		-		-		-		-		-	-5.70883	Down
gene-LOC109707255	-1.83932	Down		-		-		-	-1.32404	-	1.46883	Up	1.58399	Up	1.74921	Up		-	3.07746	Up		-	2.73103	Up	2.8477	Up	2.99629	Up	1.77201	Up		-		-		-		-	1.07456	Up	1.24135	Up
gene-LOC109707256	7.30111	Up	4.55618	Up		Up		-		-	-2.75548	Down	-5.03376	Down	-4.99421	Down	-6.06022	Down	-8.06461	Down		-	-3.49237	Down	-5.77236	Down	-5.74825	Down	-6.79034	Down	-2.26036	Down	-2.23345	Down		-	3.29671	Up		-		-
gene-LOC109707259		-	-1.41907	Down	-1.65968	Down	-1.13623	Down	-1.06766	-		-		-		-		-		-	-1.22655	Down	-1.73758	Down	-1.96558	Down	-1.45727	Down	-1.37607	Down		-		-		-		-		-		-
gene-LOC109707260	7.9255	Up	8.18757	Up		Up	8.08919	Up	8.12649	Up		-	-8.08061	Down		-		-		-	7.93453	Up	8.18941	Up		-	8.08809	Up	8.13643	Up	-8.31487	Down		-	8.24226	Up		-	-8.27138	Down		-
gene-LOC109707264	1.9425	Up	1.65056	Up		Up	1.17264	Up	1.17958	-		-	-1.27059	Down		-		-	-1.32604	Down		-		-		-		-		-		-		-		-		-		-		-
gene-LOC109707265		-	-5.04356	Down		Down	-4.51904	Down	-6.8398	-	-4.31584	Down	1.44698	Up	-3.77837	Down	-6.10889	Down	1.04313	Up		-	-3.99371	Down	1.76998	Up	-3.47269	Down	-5.78039	Down	5.76933	Up		-	-5.21823	Down	1.78227	Up	7.54863	Up	2.32508	Up
gene-LOC109707266		-		-		-		-	-2.30421	-		-		-		-	-1.60417	Down	2.2154	Up	1.50933	Up	1.80831	Up	1.85965	Up	1.84798	Up		-		-		-		-	1.87357	Up	1.92886	Up	1.93696	Up
gene-LOC109707267	-1.06535	Down	-1.05677	Down		Down		-	-1.30663	-		-		-		-		-		-		-		-		-		-		-		-		-		-		-		-		-
gene-LOC109707270		-		-		-	-8.68788	Down	1.07691	-		-		-	-9.22163	Down		-	8.50078	Up	9.03497	Up	9.16535	Up	9.02993	Up		-	9.58991	Up		-	-9.33657	Down	-9.19486	Down		-		-	-9.7609	-
gene-LOC109707271		-	1.92368	Up	1.49986	Up	1.24547	Up	1.59835	Up	1.23765	Up		-		-		-	-1.4131	Down		-		-		-		-		-		-		-		-		-		-		-
gene-LOC109707278		-	2.75831	Up	2.97507	Up		-		-	2.64063	Up	2.86748	Up		-		-		-		-	1.46432	Up	1.69159	Up		-		-		-	-1.93421	Down	-2.15782	Down	1.54864	Up	1.78095	Up		-
gene-LOC109707279		-		-		-		-		Down		-		-		-		-		-		-		-		-		-		-		-	-1.0099	Down		-		-		-		-
gene-LOC109707280		-		-	1.09148	-		-		-		-		-		-		-		-		-		-		-		-		-	1.04386	Up		-		-		-		-		-
gene-LOC109707281		-		-		-		-	3.02488	-		-		-		-	7.01592	Up		-		-		-		-		-		-		-		-		-	-3.54999	Down	-3.8563	Down	-4.2086	Down
gene-LOC109707288		-		-		-		-		-		-		-		-		-		-		-		-		-		-		-		-		-		-		-	1.15881	Up		-
gene-LOC109707289		-	-1.23229	Down		Down		-	-1.09623	-	-1.20131	Down		-		-	-1.06166	Down		-		-	-1.05891	Down		-		-		-	1.00177	Up	1.38021	Up		-		-		-	1.23483	Up
gene-LOC109707290		-		-		-		-		-		-		-		-		-	1.94123	Up	1.33778	Up	1.55784	Up	1.29314	Up	1.24614	Up	1.6895	Up		-		-		-		-		-		-
gene-LOC109707291		-		-		-		-		Down		-		-		-		-		-	-6.58519	Down	-3.83786	Down	-2.40069	Down	-6.63369	Down	-4.45753	Down		-		-		-		-		-		-
gene-LOC109707292	1.37334	Up	2.3364	Up	1.4194	Up	1.65034	Up	1.22065	Up		-		-		-		-		-	1.6211	Up	2.57577	Up	1.66964	Up	1.88478	Up	1.46914	Up		-		-		-	1.10219	Up		-		-
gene-LOC109707298		-		-		-		-	-1.77657	-		-	1.07622	Up		-	-1.63501	Down		-		-		-	1.10483	Up		-	-1.60477	Down	1.16207	Up		-		-	1.54541	Up	2.70415	Up	2.28705	Up
gene-LOC109707300		-		-		-		-		-		-		-	-1.05569	Down		-		-		-		-		-	-1.04278	Down		-		-		-		-		-		-		-
gene-LOC109707302	1.95275	Up		-	1.6157	-	2.3575	Up		Down	-1.15708	Down		-		-	-1.11763	Down		-	1.75304	Up		-	1.42212	Up	2.14807	Up		-		-	1.55452	Up		-		-		-	1.50929	Up
gene-LOC109707307		-		-		-		-		-		-		-		-		-		-		-		-		-	4.19526	Up		-		-	3.72739	Up		-		-		-	2.36145	Up
gene-LOC109707308		-		-	1.36151	-		-	2.00056	-		-	6.09196	Up		-	6.72378	Up		-		-		-	3.78716	Up		-	4.41334	Up	3.38434	Up		-	-1.99059	Down	-4.02082	Down		-	-2.633	Down
gene-LOC109707309	-4.20518	Down	-1.90402	Down	-1.82196	Down	-3.56314	Down	1.58913	-	2.27612	Up	2.36936	Up		-	5.77386	Up		-	-2.50336	Down		-		-		-	3.29365	Up		-	-1.64721	Down	-1.73465	Down	-3.5101	Down	-3.41013	Down	-5.14753	Down
gene-LOC109707310		-		-		-		-	-2.57142	Up		-		-	1.49393	Up	-1.86717	Down		-		-		-		-	1.22622	Up	-2.11238	Down		-	1.04937	Up		-	2.30057	Up	2.73061	Up	3.35598	Up
gene-LOC109707311	-2.21732	Down	-1.49821	Down		Down	-1.42345	Down	-2.1539	Up		-	1.29217	Up		-		-	1.70332	Up		-		-		-		-		-		-		-		-		-	1.2395	Up		-
gene-LOC109707315		-	1.97847	Up		Up	1.42809	Up		Up	2.02982	Up		-	1.49168	Up		-		-		-	2.02333	Up		-		-		-	-2.15789	Down		-	1.63527	Up	4.48282	Up		-	3.95451	Up
gene-LOC109707316		-		-		-		-	1.05397	-		-		-		-	1.16976	Up	1.07291	Up		-	1.53484	Up	1.11013	Up		-	2.13914	Up		-		-		-		-	-1.02906	Down	-1.40785	Down
gene-LOC109707317		-	-1.16868	Down	-1.62017	Down	-1.12159	Down	-1.6206	-		-		-		-		-	1.5101	Up		-		-		-		-		-		-		-		-		-		-		-
gene-LOC109707318		-	4.00463	Up		Up		-	5.09584	-		-		-		-	1.2815	Up		-		-		-		-		-	1.6402	Up		-	-2.48926	Down		-	-1.09689	Down	-1.81998	Down	-3.5864	Down
gene-LOC109707321		-	1.45382	Up		Up		-		Down	1.95539	Up		-		-		-		-	-1.67037	Down		-		-		-	-1.85216	Down	-1.01781	Down	-1.28174	Down		-	2.14755	Up		-		-
gene-LOC109707329	1.06328	Up	1.15121	Up		Up	1.2141	Up	1.5088	Down		-		-		-		-		-		-		-		-		-	1.15953	Up		-		-		-		-		-		-
gene-LOC109707331	-1.02782	Down		-		-		-	-1.02679	-		-		-		-		-		-		-		-		-		-		-		-		-		-		-		-		-
gene-LOC109707333		-		-		-		-	-2.0327	Up		-		-		-	-1.75445	Down		-		-		-		-		-	-2.38225	Down		-		-		-	1.4107	Up	1.7754	Up	1.41466	Up
gene-LOC109707335		-		-		-		-	-1.51492	-		-		-		-	-1.75651	Down		-		-		-		-		-	-1.55812	Down		-		-		-	1.614	Up	1.44359	Up	1.36153	Up
gene-LOC109707337	-3.80635	Down		-		-	-1.68522	Down		Up		-		-		-		-		-		-		-		-		-		-		-		-		-		-		-		-
gene-LOC109707338		-		-		-		-		Down		-		-		-		-		-		-		-		-		-		-	-1.1125	Down		-		-	1.1872	Up		-		-
gene-LOC109707339		-		-	1.12363	-		-		Down		-		-		-		-	-1.42046	Down		-		-		-		-	-1.23268	Down		-		-		-		-		-		Up
gene-LOC109707341	3.31239	Up	2.71826	Up		Up		-	2.48875	-		-	-2.71367	Down	-4.28809	Down		-	-3.18907	Down		-		-	-2.57298	Down	-4.15948	Down		-	-2.09133	Down	-3.66936	Down		-		-	-1.88019	Down	-3.4501	Down
gene-LOC109707342		-		-		-		-	-1.19973	-		-		-		-	-1.07827	Down		-		-		-		-		-		-		-		-		-		-		-		Up
gene-LOC109707343		-	-1.12321	Down		Down		-	1.33149	-	-1.17289	Down		-		-	1.28334	Up	1.81784	Up	1.85406	Up		-	2.22769	Up	2.76027	Up	3.15418	Up	1.54238	Up	2.08427	Up		-	-2.46998	Down		-		-
gene-LOC109707344		-		-		-		-		Down		-		-		-		-		-	1.92782	Up	1.41347	Up	1.54658	Up	1.65842	Up	1.33157	Up		-		-		-		-		-		-
gene-LOC109707345		-		-		-		-	-1.13488	Up		-		-		-	-1.16963	Down		-		-		-		-		-	-1.60365	Down		-		-		-	1.07289	Up	1.60517	Up	1.60848	Down
gene-LOC109707347		-		-		-		-		Up		-		-	-3.1505	Down	-2.43737	Down	-3.13866	Down	-2.13963	Down	-2.3265	Down	-2.69089	Down	-5.29359	Down	-4.56043	Down		-	-2.9513	Down		-	2.22591	Up		-		-
gene-LOC109707352		-		-		-		-		-		-		-		-		-	1.51614	Up	1.05969	Up		-	1.41885	Up		-	1.16645	Up		-		-		-		-		-		-
gene-LOC109707354	1.57299	Up	1.78592	Up		Up	1.4428	Up		-		-	-1.7933	Down		-	-1.06699	Down	-3.11271	Down	-1.53014	Down	-1.32241	Down	-3.3071	Down	-1.6691	Down	-2.5747	Down	-1.97903	Down		-	1.66142	Up	1.24815	Up		-		Down
gene-LOC109707356		-		-		-		-		Down		-		-		-		-		-		-		-	1.86842	Up		-		-	1.03992	Up		-	-1.84521	Down		-	1.3781	Up		-
gene-LOC109707357		-	-3.74773	Down		Down		-		-	-2.82996	Down	1.10818	Up	1.7187	Up		-		-		-	-3.47637	Down		-	1.05489	Up		-	3.94626	Up	4.55366	Up		-	-3.68839	Down		-		-
gene-LOC109707358		-		-	1.44846	-		-	2.35012	-		-		-		-	1.2098	Up	-1.38336	Down		-		-		-		-		-		-		-		-	-1.36762	Down		-	-1.30585	Down
gene-LOC109707360		-		-		-		-		Up		-		-		-		-		-		-		-		-		-		-		-		-		-		-	-1.13087	Down		-
gene-LOC109707363		-	1.0486	Up	1.50638	Up	1.80672	Up	3.34793	Down		-		-		-	2.41757	Up		-		-		-	1.12498	Up	1.40957	Up	2.96353	Up		-		-		-	-2.313	Down	-1.84148	Down	-1.53799	Down
gene-LOC109707365		-	-1.88559	Down		Down		-	-1.02303	-	-1.35572	Down		-		-		-		-		-	-1.5818	Down		-		-		-	1.76557	Up	2.32294	Up		-		-		-	1.45103	Up
gene-LOC109707368		-		-		-		-		Up		-		-		-		-		-		-		-		-		-		-		-		-		-	-1.32749	Down		-	-1.11991	Down
gene-LOC109707371		-	-1.71893	Down		Down	-1.34188	Down		-		-		-		-	1.74948	Up	4.34265	Up	3.36628	Up	2.63255	Up	4.35707	Up	3.00421	Up	5.13781	Up	1.73089	Up		-	-1.33118	Down	-2.51006	Down		-	-2.11411	Down
gene-LOC109707372		-	1.14859	Up		Up		-		-		-		-		-		-		-		-		-		-		-		-		-	-1.04726	Down		-		-		-		-
gene-LOC109707373		-		-		-		-		-		-		-		-	3.03679	Up		-		-		-		-		-	4.35333	Up		-		-		-	-5.27332	Down	-5.98534	Down	-6.98536	Down
gene-LOC109707375		-		-		-		-		-		-		-		-	-1.02104	Down		-		-		-		-		-		-		-		-		-		-		-		-
gene-LOC109707376	3.4425	Up	1.85229	Up		Up		-		-	-1.60731	Down	-4.21731	Down	-3.43016	Down	-4.07867	Down	-4.0583	Down		-	-2.20684	Down	-4.81048	Down	-4.04174	Down	-4.66459	Down	-2.60267	Down	-1.82134	Down		-	2.45655	Up		-		Up
gene-LOC109707377		-		-		-	-1.4533	Down		-		-		-	-1.05716	Down		-		-		-		-		-	-1.11166	Down		-		-		-	-1.04373	Down	-1.03115	Down		-	-1.67468	Down
gene-LOC109707378		-	1.03736	Up		Up	1.26713	Up		-	1.24889	Up	1.02396	Up	1.49147	Up		-		-		-		-		-		-		-		-		-		-		-		-	1.06457	Up
gene-LOC109707379		-		-		-		-	-1.5028	Down		-		-		-		-		-		-		-		-		-		-		-		-		-	1.04694	Up	1.01864	Up		-
gene-LOC109707380		-		-	-1.48254	-	-1.28958	Down	-1.01555	Down		-		-		-		-		-		-		-	-1.1213	Down		-		-		-		-		-		-		-		-
gene-LOC109707381		-		-		-		-		Up		-		-		-		-		-		-		-		-		-		-		-		-		-	-1.11141	Down	-1.17543	Down	-1.07931	Down
gene-LOC109707383		-		-		-		-		-	-1.33972	Down		-		-	-1.25639	Down		-	1.04251	Up		-		-		-		-		-		-		-		-		-		-
gene-LOC109707384		-	1.34826	Up		Up		-		Down		-		-		-		-	-1.26769	Down		-		-		-		-	-1.00754	Down		-		-		-	1.08519	Up		-		-
gene-LOC109707389	1.72062	Up	1.78189	Up	2.20153	Up	1.99971	Up	3.52196	Down		-		-		-	1.78503	Up	6.81531	Up	8.54775	Up	8.60171	Up	9.03544	Up	8.8167	Up	10.3514	Up		-		-		-	-1.75827	Down	-1.31901	Down	-1.51731	Down
gene-LOC109707398		-		-		-		-		-		-		-		-	-1.03486	Down		-		-		-		-		-	-1.3081	Down		-		-		-		-		-		-
gene-LOC109707399		-		-		-		-		Down		-		-		-		-		-		-		-		-		-		-		-		-		-	-1.13418	Down		-		-
gene-LOC109707401	2.15764	Up		-		-		-		-	-2.22158	Down		-	-1.59562	Down	-2.37504	Down		-	1.78304	Up		-		-		-		-		-		-		-		-		-		-
gene-LOC109707404		-		-		-		-		-		-		-		-		-	-2.86532	Down	-5.02467	Down	-4.58844	Down	-4.98373	Down	-2.7356	Down	-2.62794	Down		-		-		-		-		-		-
gene-LOC109707405	2.84056	Up	3.16697	Up	3.79834	Up		-	2.2327	-		-		-		-		-	-3.21009	Down		-		-		-		-		-		-	-1.10919	Down	-1.7489	Down		-	1.56572	Up		-
gene-LOC109707406		-	-1.12903	Down	-1.44424	Down	-1.26692	Down		-		-	-1.12061	Down		-		-		-		-	-1.44971	Down	-1.75158	Down	-1.5902	Down		-		-		-		-		-		-		-
gene-LOC109707407	2.0054	Up	-7.41181	Down	-7.25575	Down	-3.43628	Down	-7.57693	-	-9.43599	Down	-9.26889	Down	-5.44996	Down	-9.59835	Down	-2.67542	Down		-	-10.082	Down	-9.91448	Down	-6.11215	Down	-10.2386	Down		-		-		-		-		-		-
gene-LOC109707411	-1.80732	Down	-1.82778	Down		Down		-	-3.19392	Down		-	1.83864	Up	1.93602	Up		-		-		-		-		-		-		-	1.8851	Up	1.97377	Up		-		-	3.23477	Up	3.33318	Up
gene-LOC109707412		-	1.22667	Up	2.48159	Up		-		-	2.76996	Up	4.04107	Up	2.57571	Up	1.90331	Up		-	-2.85905	Down		-		-		-		-	1.27285	Up		-	-1.45632	Down		-	2.12692	Up		-
gene-LOC109707414	-1.07739	Down		-		-		-		Up		-		-		-		-	1.5005	Up		-	1.43066	Up	1.08136	Up	1.1171	Up	1.2617	Up		-		-		-		-		-		-
gene-LOC109707417	-1.07381	Down	-1.07254	Down	-1.20504	Down	-1.04117	Down		-		-		-		-		-		-		-		-		-		-		-		-		-		-		-	-1.0367	Down		-
gene-LOC109707419		-		-		-		-		-		-		-		-		-		-		-		-		-		-		-		-		-		-		-	1.50383	Up	1.30948	Up
gene-LOC109707420		-		-		-		-		Down		-		-		-		-	-1.4205	Down		-	-1.60981	Down	-1.64764	Down		-		-		-		-		-		-		-		-
gene-LOC109707421		-	-5.60472	Down		Down	1.14773	Up	-5.16981	-	-5.47241	Down		-	1.2924	Up	-5.03215	Down		-		-	-5.94688	Down		-		-	-5.50095	Down	5.89402	Up	6.76332	Up		-		-	5.44374	Up	6.32464	Up
gene-LOC109707422		-	1.66326	Up	1.68145	Up	1.41253	Up	1.33945	Up		-		-		-		-		-		-	1.08169	Up	1.11197	Up		-		-		-		-		-		-		-		-
gene-LOC109707426		-	2.12698	Up		Up		-		Down		-		-		-		-		-		-		-		-		-		-		-	-1.61267	Down		-		-		-		-
gene-LOC109707427		-		-		-		-		Down		-		-		-		-		-		-		-		-		-		-	1.2752	Up	1.06214	Up		-		-		-		-
gene-LOC109707428		-		-	-1.41278	-		-		Down		-		-		-		-		-		-		-		-		-		-		-		-		-		-		-		-
gene-LOC109707431		-	1.26597	Up	-7.79824	Up	-7.8393	Down	-8.11997	Up		-	-7.94228	Down	-7.98246	Down	-8.27015	Down	-2.04914	Down	-1.90788	Down		-	-9.82918	Down	-9.88605	Down	-10.1532	Down	-9.04565	Down	-9.09171	Down		-	9.37013	Up		-		-
gene-LOC109707433		-	-2.13078	Down	-1.46245	Down	-1.23375	Down	-1.3518	-	-1.67569	Down		-		-		-		-		-	-2.5054	Down	-1.826	Down	-1.61155	Down	-1.71821	Down		-		-		-		-		-		-
gene-LOC109707436		-	-1.36909	Down	-1.27304	Down		-		Down		-		-		-		-		-		-		-		-		-		-		-		-		-		-		-		-
gene-LOC109707437		-	1.53666	Up		Up	1.79243	Up		-		-		-		-		-	-2.12478	Down		-		-		-		-	-3.82114	Down		-		-		-	3.22692	Up	2.94087	Up	3.50199	-
gene-LOC109707438		-		-	-1.2308	-		-		Up		-	-1.64624	Down		-		-	-1.00756	Down		-		-	-2.22541	Down	-1.41142	Down	-1.03141	Down	-1.44565	Down		-		-		-	-1.19538	Down		-
gene-LOC109707440		-		-		-		-		-		-		-		-		-		-		-	-1.43919	Down		-		-	-1.31064	Down		-		-		-		-		-		-
gene-LOC109707443	-1.6234	Down	-2.23534	Down	-1.45798	Down		-	-1.34194	-		-		-		-		-		-		-		-		-		-		-		-	1.73698	Up		-		-		-		-
gene-LOC109707446		-		-		-		-	1.22428	Up		-		-		-	1.07131	Up		-		-		-		-		-	1.05343	Up	-1.03823	Down		-		-		-	-1.3962	Down		-
gene-LOC109707447		-		-		-		-		-		-		-		-		-		-		-		-		-		-	1.15222	Up		-		-		-		-		-		-
gene-LOC109707448	-1.55204	Down	-1.15303	Down		Down		-		-		-	1.25259	Up	1.08698	Up		-		-		-		-		-		-		-		-		-		-		-		-		-
gene-LOC109707455		-	-1.69725	Down	1.5056	Down	1.06758	Up		Down	-1.76737	Down	1.44773	Up	1.01106	Up		-		-		-	-2.16706	Down	1.04864	Up		-		-	3.21896	Up	2.77616	Up		-	-2.37679	Down		-		-
gene-LOC109707460		-		-		-		-		-		-		-	1.05379	Up		-		-		-		-	1.31146	Up	1.36944	Up		-		-		-		-		-	1.29705	Up	1.37453	Up
gene-LOC109707461	-2.77188	Down		-		-	1.47948	Up	2.46027	-	2.88358	Up	3.28544	Up	4.24245	Up	5.21826	Up	-1.10676	Down	-3.86839	Down		-		-		-	1.36598	Up		-	1.35723	Up		-	-2.33772	Down	-1.93547	Down		-
gene-LOC109707462		-		-		-		-		-		-		-		-	1.11964	Up		-		-		-		-		-		-		-		-		-		-		-		-
gene-LOC109707463		-		-		-		-		Down		-		-		-	-1.04374	Down		-		-		-		-		-		-		-		-		-		-		-		-
gene-LOC109707464		-		-		-		-		-		-		-		-		-	-1.65263	Down		-		-		-		-		-		-		-		-		-		-		-
gene-LOC109707467	1.79147	Up	1.14008	Up	1.53843	Up	1.78405	Up		Up		-		-		-	-1.46732	Down	-2.13811	Down		-		-		-		-	-1.78615	Down		-		-		-		-	1.19851	Up	1.44667	Up
gene-LOC109707468	-4.20001	Down	-1.57034	Down		Down	-2.91092	Down	-2.62296	Down		-	4.19516	Up		-		-		-	-4.14229	Down		-		-	-2.85728	Down	-2.55663	Down		-		-	-2.90743	Down		-	2.62961	Up		-
gene-LOC109707469		-		-	1.078	-	-1.94769	Down	-1.05648	-		-		-	-2.44434	Down	-1.56171	Down	-1.35627	Down		-	-1.38621	Down		-	-3.30729	Down	-2.40789	Down	1.12799	Up	-1.90609	Down	-3.01915	Down	1.01241	Up	2.13649	Up		-
gene-LOC109707471		-	1.49598	Up	1.15655	Up	1.35954	Up	1.09562	-		-		-		-		-		-		-	1.37231	Up	1.0457	Up	1.23271	Up		-		-		-		-		-		-		-
gene-LOC109707472	-1.33685	Down		-		-		-	-1.69982	Up	1.40785	Up		-		-		-		-	-1.53067	Down		-		-	-1.09362	Down	-1.89159	Down		-		-		-	1.77564	Up	1.19441	Up		-
gene-LOC109707474	5.86179	Up	6.06579	Up		Up		-		-		-	-5.43501	Down	-6.05764	Down	-4.8896	Down	-6.74069	Down		-		-	-6.29356	Down	-6.93139	Down	-5.74365	Down	-5.61061	Down	-6.2393	Down		-	5.06227	Up		-		-
gene-LOC109707475	6.949	Up	6.60395	Up		Up		-		-		-	-5.00796	Down	-7.36631	Down	-4.79602	Down	-7.22682	Down		-		-	-5.26114	Down	-7.63574	Down	-5.04428	Down	-4.63449	Down	-6.99864	Down		-	4.41863	Up		-		-
gene-LOC109707476		-		-	-1.1631	-		-	-1.18834	Down		-		-		-		-		-		-	-1.33846	Down	-1.55635	Down	-1.15624	Down	-1.58577	Down		-		-		-		-		-		-
gene-LOC109707477	2.82962	Up	4.77903	Up		Up		-	3.36873	-	1.92707	Up		-	-3.15619	Down		-		-		-	2.00867	Up		-	-3.08765	Down		-	-3.31308	Down	-5.08138	Down		-	1.39253	Up	-1.91765	Down	-3.68144	Down
gene-LOC109707478		-		-	1.31632	-		-		Up		-		-		-		-	1.13866	Up	1.61575	Up	2.05299	Up	2.47084	Up	1.89954	Up	1.58811	Up		-		-		-		-		-		-
gene-LOC109707480	3.25625	Up	2.2377	Up		Up	2.05447	Up		Down	-1.04162	Down	-2.21943	Down	-1.21107	Down	-2.1353	Down	-3.0968	Down		-		-	-2.03951	Down		-	-1.94903	Down		-		-		-		-		-		-
gene-LOC109707481	1.69488	Up	1.43801	Up		Up		-	1.02269	Up		-	-1.13758	Down	-1.31366	Down		-	-2.04661	Down		-		-	-1.46319	Down	-1.65552	Down	-1.01172	Down		-	-1.03378	Down		-		-		-		-
gene-LOC109707483		-	2.36696	Up	3.28277	Up	3.09602	Up	2.1046	-	2.67495	Up	3.60262	Up	3.41673	Up	2.41805	Up		-		-	3.45565	Up	4.38324	Up	4.18244	Up	3.20248	Up		-		-		-		-	1.17755	Up		-
gene-LOC109707488	9.4964	Up	9.55135	Up		Up		-		-		-	-9.65087	Down	-8.72894	Down	-9.98072	Down	-8.7884	Down		-		-	-8.92039	Down	-8.01449	Down	-9.2451	Down	-9.67838	Down	-8.7623	Down		-	10.0029	Up		-		-
gene-LOC109707489		-		-		-	-1.14249	Down		Down		-		-		-		-		-		-		-	-1.15509	Down	-1.35582	Down	-1.04251	Down		-		-		-		-		-		-
gene-LOC109707490		-		-		-	-1.50538	Down	-1.71378	Up		-		-	-1.2961	Down	-1.51178	Down		-		-		-		-	-1.29413	Down	-1.48961	Down		-	-1.83916	Down	-1.73426	Down	2.04626	Up	1.94994	Up		-
gene-LOC109707493	1.08387	Up		-		-		-		Up		-		-		-	-1.31816	Down		-		-		-		-		-		-		-		-		-		-		-		-
gene-LOC109707494		-		-		-		-	1.47651	Up		-		-		-		-	-1.01328	Down		-		-		-		-		-		-		-		-	-1.05257	Down		-		-
gene-LOC109707495		-		-		-		-		-		-		-		-		-		-		-		-		-		-		-		-		-		-		-		-	-1.08963	Down
gene-LOC109707497		-	-1.30508	Down	-2.00146	Down	-1.86114	Down	-1.2954	-		-	-1.55799	Down	-1.41596	Down		-		-		-	-1.37723	Down	-2.06275	Down	-1.9364	Down	-1.35912	Down		-		-		-		-		-		-
gene-LOC109707502		-	-9.31224	Down	-10.0436	Down	-8.60417	Down		-	-8.61567	Down	-9.33116	Down	-7.89163	Down		-	9.89736	Up	9.18509	Up		-		-		-	10.1136	Up		-		-		-	-9.532	Down	-10.2475	Down	-8.80522	Down
gene-LOC109707503		-	-1.59007	Down	-4.14037	Down	-1.77371	Down	-1.98357	Up		-	-3.15363	Down		-	-1.0017	Down		-		-		-	-3.68402	Down		-		-	-2.54002	Down		-	2.38034	Up		-	-2.16273	Down		-
gene-LOC109707504		-		-		-		-		-		-		-		-	1.04554	Up		-		-		-		-		-		-		-		-		-		-		-		-
gene-LOC109707506	2.20661	Up		-		-		-		Up	-2.1823	Down	-1.89349	Down	-1.64238	Down	-2.79359	Down	-2.19122	Down		-	-2.14709	Down	-1.85886	Down	-1.6233	Down	-2.755	Down		-		-		-		-		-	1.14672	Up
gene-LOC109707507		-		-		-		-		Down		-		-		-		-	1.07774	Up	1.39983	Up	1.22884	Up		-		-	1.93756	Up		-		-		-		-	-1.26256	Down	-1.44926	Down
gene-LOC109707508		-		-	6.12371	-		-		Down		-	4.25881	Up		-		-		-		-		-	1.37128	Up		-		-	1.63436	Up		-	-2.17161	Down		-	2.7757	Up		-
gene-LOC109707509		-		-		-		-	-1.04376	-		-		-		-	-1.4898	Down		-		-		-		-		-	-1.66549	Down		-		-		-		-	1.10032	Up	1.66164	Up
gene-LOC109707512	-2.18361	Down	-1.40154	Down	-3.1164	Down	-1.92404	Down	-3.24044	-		-		-		-	-1.07368	Down	1.72497	Up		-		-	-1.37135	Down		-	-1.49829	Down	-1.69669	Down		-	1.19969	Up	1.82411	Up		-	1.31983	Up
gene-LOC109707513	1.06205	Up		-		-		-		-		-		-		-	-1.07182	Down	-1.27773	Down		-		-		-		-	-1.26141	Down		-		-		-		-		-		-
gene-LOC109707514	1.6385	Up	1.58515	Up		Up	1.13876	Up		-		-		-		-	-2.43991	Down		-	1.21641	Up	1.15769	Up		-		-	-1.20368	Down		-		-		-	2.35461	Up	1.58504	Up	1.92697	Up
gene-LOC109707515		-		-		-		-	-1.25719	-		-		-		-		-		-		-		-		-		-		-		-		-		-		-		-		-
gene-LOC109707517		-		-		-		-		-		-		-		-		-		-		-		-		-		-	1.52752	Up		-		-		-	-1.74688	Down		-	-1.65009	Down
gene-LOC109707518		-		-		-		-		-		-		-		-		-		-		-		-	1.29346	Up		-		-		-		-		-		-		-		-
gene-LOC109707519		-		-		-		-		Down	1.06641	Up		-		-		-		-		-		-		-		-		-		-		-		-		-		-		-
gene-LOC109707520		-	-2.70719	Down	-1.4187	Down	-1.0568	Down	-3.70283	-	-2.12001	Down		-		-	-3.1153	Down		-		-	-2.17215	Down		-		-	-3.16293	Down	1.30311	Up	1.65913	Up		-		-	2.28811	Up	2.6521	Up
gene-LOC109707521		-		-		-		-		Up		-		-		-		-		-		-		-		-		-		-		-		-		-	1.10641	Up		-	1.42452	Up
gene-LOC109707522	-1.57424	Down	-2.20684	Down		Down		-	-1.89201	-		-		-		-		-	1.53167	Up		-		-		-		-		-	1.46095	Up	1.45146	Up		-		-	1.12951	Up	1.12731	Up
gene-LOC109707523	-1.18655	Down		-		-		-		Up		-		-		-	1.10616	Up		-		-		-		-		-		-		-		-		-		-		-		-
gene-LOC109707524	-1.02197	Down	-2.88919	Down		Down		-		-	-1.88727	Down	1.56785	Up	1.46024	Up		-	3.15203	Up	2.13801	Up		-	3.72047	Up	3.59738	Up	2.79284	Up	3.4619	Up	3.34841	Up		-	-2.53401	Down		-		-
gene-LOC109707533	1.402	Up	1.59857	Up	1.81696	Up	1.5177	Up	1.04212	Up		-		-		-		-	-1.71082	Down		-		-		-		-		-		-		-		-		-		-		-
gene-LOC109707534		-		-	-7.76289	-	-8.54022	Down	-1.37488	-		-	-7.21693	Down	-7.99369	Down		-		-		-		-	-7.34388	Down	-8.13734	Down		-	-7.07848	Down	-7.86112	Down		-		-	-6.38652	Down	-7.16158	-
gene-LOC109707537		-	1.23286	Up		Up		-		-		-		-		-		-		-		-		-		-		-		-		-		-		-	1.30035	Up		-		-
gene-LOC109707538		-	1.04385	Up		Up		-		-	1.41342	Up		-		-		-		-		-	1.27699	Up		-		-		-	-1.0855	Down	-1.09845	Down		-	1.13298	Up		-		Down
gene-LOC109707539		-		-		-		-		Down	1.38221	Up		-		-	1.00815	Up	1.05046	Up		-	1.52274	Up		-		-	1.15421	Up		-		-		-		-		-		-
gene-LOC109707540		-		-		-		-	1.10352	Up		-		-		-		-	-1.11892	Down		-		-		-		-		-		-		-		-		-		-		-
gene-LOC109707543		-		-		-		-		-		-		-		-		-		-		-		-		-		-		-		-		-		-		-	-1.0866	Down		-
gene-LOC109707545		-		-		-		-		Up		-		-		-	1.05867	Up		-		-		-		-		-		-		-		-		-		-		-		-
gene-LOC109707549		-		-		-		-		-		-		-		-		-	-2.9905	Down	-2.63228	Down	-2.6619	Down	-2.38588	Down	-3.20599	Down	-2.23496	Down		-		-		-		-		-		-
gene-LOC109707550		-		-		-		-		-	1.20972	Up	1.28522	Up	1.33469	Up	1.01473	Up		-		-	1.17249	Up	1.24773	Up	1.28062	Up		-		-		-		-		-		-		-
gene-LOC109707551		-		-		-		-		Up	-1.43749	Down	-1.05321	Down	-1.33327	Down		-		-	1.02242	Up		-		-		-		-		-		-		-	-1.02964	Down		-		-
gene-LOC109707552		-	1.39105	Up	3.3557	Up		-	2.12062	-	2.53669	Up	4.50872	Up		-	3.2664	Up		-	-2.11337	Down		-	2.41315	Up		-	1.18046	Up	1.9813	Up	-1.61934	Down	-3.59053	Down		-	1.23471	Up	-2.35863	Down
gene-LOC109707553	1.48059	Up	1.56115	Up		Up	1.68588	Up		Up		-		-		-		-	-1.27953	Down		-		-		-		-		-		-		-		-		-		-		-
gene-LOC109707556	-1.62149	Down		-		-	1.26137	Up	-1.43055	Up	2.34359	Up		-	2.87318	Up		-		-		-	2.23589	Up		-	2.74925	Up		-	-1.40201	Down		-	1.94395	Up	2.16054	Up		-	2.69548	Up
gene-LOC109707558		-		-		-	1.14802	Up		-	1.29884	Up	1.37473	Up	1.58221	Up		-	1.40284	Up		-	2.28942	Up	2.36542	Up	2.55579	Up	1.95657	Up		-		-		-		-		-		-
gene-LOC109707559		-		-		-		-		-		-	2.38804	Up	2.1032	Up		-		-		-	5.378	Up	6.63242	Up	6.33131	Up		-		-		-		-	2.25233	Up	3.50924	Up	3.22828	Up
gene-LOC109707560		-		-		-		-		Up		-		-		-	-1.0548	Down		-		-		-		-		-	-1.04846	Down		-		-		-	1.02048	Up		-		-
gene-LOC109707561		-		-		-		-		Down		-		-		-	-1.03041	Down		-		-		-		-		-		-		-		-		-		-		-		-
gene-LOC109707563		-		-		-		-		Down		-	-1.04372	Down		-		-		-		-		-		-		-		-		-		-	1.13853	Up		-		-		-
gene-LOC109707566		-		-		-		-	-1.00062	-		-		-		-		-		-		-		-		-		-		-		-		-		-		-		-		-
gene-LOC109707567		-	1.90579	Up		Up		-	1.06967	Down	1.75749	Up		-		-		-		-		-		-		-		-		-		-	-1.19828	Down		-		-		-		-
gene-LOC109707570	1.06556	Up		-		-		-		Up		-		-		-		-	-1.07756	Down		-		-		-		-		-		-		-		-		-		-		-
gene-LOC109707571		-		-		-		-		-		-	-1.05362	Down		-		-	-1.16298	Down		-	-1.09225	Down	-1.32622	Down		-		-		-		-		-		-		-		-
gene-LOC109707574	-6.15656	Down	-5.22002	Down	-2.03116	Down	-6.32795	Down	-1.75349	-		-	4.10562	Up		-	4.37686	Up	3.72603	Up	-2.39263	Down	-1.49634	Down	1.7158	Up	-2.59235	Down	1.99187	Up	3.2148	Up		-	-4.28235	Down	-3.49133	Down		-	-4.56763	Down
gene-LOC109707575		-	1.0398	Up		Up		-		Up		-		-		-		-		-		-	1.19243	Up		-		-		-		-		-		-		-		-		-
gene-LOC109707576		-		-		-		-		-		-		-		-		-		-		-		-		-	-1.33623	Down	-1.0181	Down		-		-		-		-		-		-
gene-LOC109707577	-1.23246	Down	-1.5252	Down	-1.44359	Down	-1.01785	Down		-		-		-		-		-		-		-		-		-		-		-		-		-		-		-		-		-
gene-LOC109707578	3.15603	Up	3.63623	Up	3.92327	Up	3.87467	Up	3.69343	-		-		-		-		-	-3.68973	Down		-		-		-		-		-		-		-		-		-		-		-
gene-LOC109707579		-		-		-		-	1.19001	Up	1.6274	Up	1.89271	Up	1.5577	Up	2.30433	Up		-		-		-	1.79954	Up		-	2.21743	Up		-		-		-		-		-		-
gene-LOC109707580		-	1.07975	Up		Up	1.03706	Up	1.2414	-		-		-		-		-	-1.19617	Down		-		-		-		-		-		-		-		-		-		-		-
gene-LOC109707581		-		-		-		-		-		-		-		-		-		-		-		-	1.23603	Up		-		-		-		-		-		-		-		-
gene-LOC109707582	1.1235	Up		-	1.35419	-	1.16796	Up		-		-		-		-		-	-1.14883	Down		-		-		-		-		-		-		-		-		-		-		-
gene-LOC109707583	-1.10024	Down		-		-		-		-		-		-		-		-		-		-		-		-		-		-		-		-		-		-		-		-
gene-LOC109707584	-1.28857	Down		-	-1.13829	-		-	-2.64342	-		-		-	1.45797	Up	-1.3712	Down		-		-		-		-		-	-1.83161	Down		-		-	1.32445	Up	2.25468	Up	1.50512	Up	2.82438	Up
gene-LOC109707585		-	-1.28306	Down	-1.34801	Down	-1.11405	Down	-1.90314	Up		-		-		-	-1.14241	Down		-		-		-		-		-	-1.39498	Down		-		-		-		-		-		-
gene-LOC109707587		-		-		-		-		-		-		-		-		-		-		-		-		-		-		-	1.01994	Up		-		-		-		-		-
gene-LOC109707589		-		-	1.07753	-	1.0069	Up	1.09729	-		-		-		-		-		-		-		-	1.16259	Up	1.07609	Up	1.17895	Up		-		-		-		-		-		-
gene-LOC109707590		-		-		-		-		-		-		-		-		-		-		-		-	-1.03922	Down		-		-		-		-		-		-		-		-
gene-LOC109707591		-	1.38178	Up		Up	1.32606	Up	1.48936	-	1.92282	Up	1.25295	Up	1.88037	Up	2.03545	Up	2.25608	Up	1.70313	Up	3.64434	Up	2.97524	Up	3.5858	Up	3.76307	Up		-		-		-		-		-		Up
gene-LOC109707595		-		-		-		-	-1.92925	Down		-	-1.2799	Down		-	-2.56387	Down	-1.22457	Down		-	-1.23795	Down	-1.86274	Down	-1.14154	Down	-3.14083	Down		-		-		-	1.89742	Up	1.27672	Up	2.01712	Up
gene-LOC109707596		-		-		-		-	-1.4058	Up		-		-		-	-1.57927	Down		-		-		-		-		-	-1.02349	Down		-		-		-	1.05422	Up	1.24739	Up	1.87093	Up
gene-LOC109707597	1.17958	Up	1.3969	Up		Up	1.16554	Up		Up		-		-		-		-	-1.33381	Down		-		-		-		-		-		-		-		-		-		-		-
gene-LOC109707599		-	1.08422	Up	1.11773	Up		-		Down		-		-		-		-		-		-		-		-		-		-		-		-		-	1.07721	Up	1.12731	Up		-
gene-LOC109707600		-		-		-		-		-		-		-		-		-		-		-		-		-		-		-		-		-		-		-		-	1.03188	Up
gene-LOC109707601		-	-1.14197	Down		Down		-	-2.14425	Down		-		-	1.21422	Up		-		-		-		-		-		-		-	1.37429	Up	1.6775	Up		-		-	2.35871	Up	2.66985	Up
gene-LOC109707603	-1.45453	Down		-	1.33252	-	1.02517	Up	1.33897	-	1.35315	Up	2.77835	Up	2.47168	Up	2.77689	Up	2.35504	Up		-	2.27411	Up	3.7003	Up	3.37695	Up	3.70379	Up	1.43252	Up	1.11892	Up		-	-1.43533	Down		-		-
gene-LOC109707604	5.4343	Up	2.67853	Up	3.82176	Up	3.22689	Up	3.90887	Up	-2.77833	Down	-1.6234	Down	-2.21661	Down	-1.5436	Down	-6.18151	Down		-	-3.49993	Down	-2.34553	Down	-2.95407	Down	-2.26127	Down	1.16145	Up		-		-	-1.24974	Down		-		-
gene-LOC109707606		-		-	-1.27491	-	-1.32264	Down		Down		-		-		-		-		-		-		-	-1.08091	Down	-1.14352	Down		-		-		-		-		-		-		-
gene-LOC109707609		-		-	-1.91229	-	-2.96938	Down		Down	1.23234	Up	-1.15084	Down	-2.20609	Down		-		-		-		-	-1.38577	Down	-2.45753	Down		-	-2.3763	Down	-3.4369	Down	-1.04899	Down		-	-1.69424	Down	-2.74738	Down
gene-LOC109707610	-1.79722	Down	-1.39157	Down	-1.15504	Down		-	-1.88598	Down		-		-	1.0027	Up		-	1.08473	Up		-		-		-		-		-		-		-		-		-		-	1.10374	Up
gene-LOC109707611	-1.7433	Down	1.28233	Up		Up	-6.39497	Down		-	3.00448	Up	2.33024	Up	-4.66326	Down	2.07949	Up	2.03108	Up		-	3.31497	Up	2.64067	Up		-	2.39509	Up		-	-7.6639	Down	-6.98462	Down		-		-	-6.74319	Down
gene-LOC109707612		-		-		-	-1.26667	Down		Down		-		-	-1.38827	Down		-		-		-		-		-	-1.10935	Down		-		-	-1.47905	Down		-		-		-	-1.17593	Down
gene-LOC109707614		-		-		-		-	1.23597	Up		-		-		-		-		-		-		-		-		-	1.37865	Up		-		-		-		-		-	-1.0567	Down
gene-LOC109707615	2.58062	Up		-		-		-	-1.25317	Down	-2.46889	Down	-2.19216	Down	-1.74142	Down	-3.85184	Down	-2.84698	Down		-	-2.71295	Down	-2.43635	Down	-2.00139	Down	-4.09305	Down		-		-		-	1.37265	Up	1.65316	Up	2.10665	Up
gene-LOC109707616	-1.3496	Down	-1.70612	Down		Down		-		-		-		-	1.17544	Up		-	1.20397	Up		-		-		-	1.03617	Up		-	1.1917	Up	1.55274	Up		-		-		-		-
gene-LOC109707617		-		-		-	1.46758	Up	1.14974	Down		-		-		-		-		-		-		-		-	1.18815	Up		-		-		-		-		-		-		-
gene-LOC109707619		-		-		-		-		-		-		-		-		-		-		-		-		-	1.23614	Up		-		-		-		-		-		-	1.18088	Up
gene-LOC109707620	1.9407	Up	1.27307	Up		Up		-		-		-	-2.49939	Down	-2.06232	Down	-2.53123	Down	-2.43044	Down		-	-1.15969	Down	-2.96743	Down	-2.5476	Down	-2.99732	Down	-1.80313	Down	-1.37324	Down		-	1.8308	Up		-		-
gene-LOC109707621	9.10275	Up	5.84098	Up		Up		-		-	-3.28609	Down	-8.14586	Down	-9.56129	Down	-9.8503	Down	-9.938	Down		-	-4.09527	Down	-8.96248	Down	-10.389	Down	-10.6584	Down	-4.85568	Down	-6.27555	Down		-	6.55374	Up		-		Down
gene-LOC109707623		-		-		-	-1.43503	Down		-		-		-		-		-	2.16221	Up	1.34892	Up	2.08849	Up	1.76535	Up		-	1.82925	Up		-	-1.34783	Down	-1.02307	Down		-		-	-1.09107	Down
gene-LOC109707624		-		-		-		-		Up		-		-		-	1.04877	Up		-		-		-		-		-	1.58927	Up		-		-		-	-1.15391	Down		-	-1.31855	Down
gene-LOC109707626	1.10109	Up		-	1.18559	-		-		Up		-		-		-		-		-		-		-		-		-		-		-		-		-		-		-		-
gene-LOC109707627		-		-		-		-		-		-		-		-		-		-		-		-		-		-	1.19596	Up		-		-		-		-		-		-
gene-LOC109707628		-	-1.14838	Down		Down	-1.03085	Down	-1.77094	-		-		-		-	-1.23602	Down		-		-		-		-		-	-1.27366	Down		-		-		-		-		-		-
gene-LOC109707629		-		-		-	-1.46603	Down	-1.29121	-		-	-1.01264	Down	-1.6193	Down	-1.4517	Down		-		-		-		-		-		-		-	-1.5559	Down		-	1.37929	Up		-		-
gene-LOC109707632		-		-	1.36031	-	1.53655	Up	1.06842	-		-		-		-		-	1.00076	Up	1.77623	Up	1.54125	Up	2.37746	Up	2.53749	Up	2.0835	Up		-	1.01374	Up		-		-		-		-
gene-LOC109707633		-	-1.27531	Down		Down	-1.21353	Down		Up		-		-		-		-		-		-	-1.12034	Down		-	-1.06164	Down		-	1.33436	Up		-	-1.24655	Down	-1.17966	Down		-	-1.09924	Down
gene-LOC109707634		-		-		-		-	-1.0814	Down		-		-		-	-1.27252	Down	9.21587	Up	9.39728	Up	9.04226	Up	9.35619	Up	8.6542	Up	8.1431	Up		-		-		-		-	1.20805	Up		-
gene-LOC109707635		-		-	-2.04003	-		-	-2.79799	-		-	-2.91685	Down		-	-3.68233	Down	3.49628	Up	4.37432	Up	3.92458	Up	1.47484	Up	3.83958	Up		-	-2.44542	Down		-	2.39012	Up	3.20518	Up		-	3.14404	Up
gene-LOC109707637		-		-		-		-		-		-	-1.26744	Down		-		-		-		-		-		-		-		-	-1.47397	Down		-		-		-	-1.48418	Down		-
gene-LOC109707641	-1.35397	Down		-		-		-	-1.26803	Down		-	2.22592	Up	1.69504	Up		-	1.17424	Up		-		-	2.0726	Up	1.52531	Up		-	1.84474	Up	1.30878	Up		-		-	2.14796	Up	1.62026	Up
gene-LOC109707643	1.71143	Up		-		-		-		-	-1.35251	Down	-1.78277	Down	-1.2309	Down	-1.56927	Down	-1.63767	Down		-	-1.2506	Down	-1.68151	Down	-1.14619	Down	-1.46223	Down		-		-		-		-		-		-
gene-LOC109707644	2.76747	Up		-		-		-		-	-2.61873	Down	-2.56817	Down	-2.51815	Down	-2.54395	Down	-2.66787	Down		-	-2.49488	Down	-2.44542	Down	-2.41152	Down	-2.41708	Down		-		-		-		-		-		-
gene-LOC109707646	-1.00537	Down	-1.3207	Down		Down		-		Down		-		-		-	1.64564	Up	2.85769	Up	1.86082	Up	1.54143	Up	1.91429	Up	2.64482	Up	3.52725	Up		-	1.12086	Up		-	-1.99271	Down	-1.61589	Down		-
gene-LOC109707647		-		-		-		-		-		-		-		-		-		-		-	-1.0242	Down		-		-		-		-		-		-		-		-		-
gene-LOC109707648		-		-		-		-		Down		-		-		-		-		-		-		-		-		-		-		-	-1.00626	Down		-		-	-1.09586	Down	-1.29209	Down
gene-LOC109707651	-1.58588	Down	-2.23976	Down	-1.97274	Down	-2.13353	Down	-1.56073	-		-		-		-		-		-		-	-1.49075	Down	-1.2112	Down	-1.38797	Down		-		-		-		-		-		-		-
gene-LOC109707652	1.28606	Up		-		-		-		-		-		-		-		-	-1.25664	Down		-		-		-		-		-		-		-		-		-		-		-
gene-LOC109707655		-		-		-		-	1.92718	-		-		-	-2.05227	Down		-		-		-		-		-		-	1.80162	Up		-		-	-2.18608	Down	-2.29333	Down		-	-3.20528	Down
gene-LOC109707656	3.58263	Up	3.28045	Up		Up	2.90309	Up		-		-	-3.56275	Down		-		-		-	3.7906	Up	3.48286	Up		-	3.10153	Up		-	-3.2298	Down		-	2.87689	Up		-		-		-
gene-LOC109707658		-		-		-		-		Down		-		-		-	1.15743	Up		-		-		-		-		-	1.42516	Up		-		-		-	-1.15432	Down		-	-1.13887	Down
gene-LOC109707660	-1.1186	Down		-		-		-	-1.57028	Down		-		-		-		-		-	-1.06993	Down		-		-		-	-1.51642	Down		-		-		-	1.30217	Up	1.25016	Up	1.35917	Up
gene-LOC109707661	3.04252	Up		-	3.10694	-		-		Up		-		-		-		-	-4.04284	Down		-		-		-	-2.09547	Down		-		-		-		-		-		-		-
gene-LOC109707664	1.52742	Up	2.04104	Up	1.57104	Up		-	3.32558	-		-		-		-	1.7824	Up		-		-		-		-		-	2.16332	Up		-	-1.10608	Down		-	-1.29872	Down	-1.75107	Down	-2.40038	Down
gene-LOC109707665	-1.42965	Down	-1.43241	Down	-1.31936	Down	-1.10935	Down	-1.2093	-		-		-		-		-		-		-		-		-		-		-		-		-		-		-		-		-
gene-LOC109707672		-	-1.45161	Down	-1.41452	Down	-1.45705	Down	-1.73566	-		-		-		-		-		-	-1.11745	Down	-1.66009	Down	-1.61081	Down	-1.66867	Down	-1.93379	Down		-		-		-		-		-		-
gene-LOC109707673		-	-1.01335	Down	-1.33929	Down	-1.20518	Down	-1.02886	-		-	-1.04265	Down		-		-		-		-		-		-		-		-		-		-		-		-		-		-
gene-LOC109707677		-	2.44493	Up	2.58208	Up	2.07374	Up	1.54955	-	1.33065	Up	1.47889	Up		-		-		-		-	2.14427	Up	2.29422	Up	1.76949	Up	1.26012	Up		-		-		-		-	1.03317	Up		-
gene-LOC109707678		-		-		-		-		Down		-		-		-		-		-		-		-		-	-1.07665	Down		-		-		-		-		-		-		-
gene-LOC109707679		-		-		-		-	-1.09783	-		-		-		-	-1.01771	Down		-		-		-		-		-		-		-		-		-		-		-		-
gene-LOC109707680		-		-		-		-		-		-		-		-		-		-		-		-		-		-		-		-	-1.0274	Down		-		-		-		-
gene-LOC109707681		-		-		-		-	1.43158	-		-		-		-		-		-	1.60757	Up	1.54497	Up	1.27474	Up	1.29444	Up	2.28334	Up		-		-		-		-	-1.01082	Down		-
gene-LOC109707682	1.2699	Up	2.08999	Up	1.95661	Up	2.74296	Up		-		-		-	1.46413	Up		-		-		-	1.14396	Up	1.02294	Up	1.79377	Up		-		-		-		-	1.25763	Up	1.14097	Up	1.9307	Up
gene-LOC109707683		-		-		-		-		-		-		-		-		-		-		-		-		-		-	1.28415	Up		-		-		-	-1.00818	Down		-	-1.0298	Down
gene-LOC109707684		-		-		-		-	1.1168	-		-		-		-		-	2.32704	Up	2.66936	Up	2.28944	Up	2.82119	Up	3.11305	Up	3.45606	Up		-		-		-	-1.17033	Down		-		-
gene-LOC109707685	1.13239	Up		-		-		-		Down		-	-1.52872	Down	-1.81861	Down	-2.1241	Down	-1.29532	Down		-		-	-1.66936	Down	-1.97518	Down	-2.26101	Down	-1.21735	Down	-1.5136	Down		-	1.8087	Up		-		-
[truncated: 12,429 more rows]
