# Supplementary material for: Integrated Metabolome and Transcriptome Analysis Reveals a Potential Mechanism for Water Accumulation Mediated Translucency in Pineapple (Ananas comosus (L.) Merr.) Fruit
Source: Int J Mol Sci. 2023 Apr 13;24(8):7199. doi: 10.3390/ijms24087199 (PMC10139408; doi:10.3390/ijms24087199)
Supplement: Supplementary file 1 [file ijms-24-07199-s001.zip › ijms-2168485-supplementary/Supplementary Files/Table S4.xlsx]

## Sheet: Sheet2
Row Labels
2-Oxocarboxylic acid metabolism
ABC transporters
Aflatoxin biosynthesis
Alanine, aspartate and glutamate metabolism
alpha-Linolenic acid metabolism
Amino sugar and nucleotide sugar metabolism
Aminoacyl-tRNA biosynthesis
Anthocyanin biosynthesis
Arachidonic acid metabolism
Arginine and proline metabolism
Arginine biosynthesis
Ascorbate and aldarate metabolism
Autophagy - other
Basal transcription factors
Base excision repair
Benzoxazinoid biosynthesis
beta-Alanine metabolism
Betalain biosynthesis
Biosynthesis of amino acids
Biosynthesis of secondary metabolites
Biosynthesis of unsaturated fatty acids
Biosynthesis of various secondary metabolites - part 2
Biotin metabolism
Brassinosteroid biosynthesis
Butanoate metabolism
C5-Branched dibasic acid metabolism
Caffeine metabolism
Carbon fixation in photosynthetic organisms
Carbon metabolism
Carotenoid biosynthesis
Circadian rhythm - plant
Citrate cycle (TCA cycle)
Cutin, suberine and wax biosynthesis
Cyanoamino acid metabolism
Cysteine and methionine metabolism
Diterpenoid biosynthesis
DNA replication
Endocytosis
Ether lipid metabolism
Fatty acid biosynthesis
Fatty acid degradation
Fatty acid elongation
Fatty acid metabolism
Flavone and flavonol biosynthesis
Flavonoid biosynthesis
Folate biosynthesis
Fructose and mannose metabolism
Galactose metabolism
Glucosinolate biosynthesis
Glutathione metabolism
Glycerolipid metabolism
Glycerophospholipid metabolism
Glycine, serine and threonine metabolism
Glycolysis / Gluconeogenesis
Glycosaminoglycan degradation
Glycosphingolipid biosynthesis - ganglio series
Glycosphingolipid biosynthesis - globo and isoglobo series
Glycosphingolipid biosynthesis - lacto and neolacto series
Glycosylphosphatidylinositol (GPI)-anchor biosynthesis
Glyoxylate and dicarboxylate metabolism
Histidine metabolism
Homologous recombination
Indole alkaloid biosynthesis
Inositol phosphate metabolism
Isoflavonoid biosynthesis
Isoquinoline alkaloid biosynthesis
Limonene and pinene degradation
Linoleic acid metabolism
Lipoic acid metabolism
Lysine biosynthesis
Lysine degradation
Mannose type O-glycan biosynthesis
MAPK signaling pathway - plant
Metabolic pathways
Mismatch repair
Monobactam biosynthesis
Monoterpenoid biosynthesis
mRNA surveillance pathway
N-Glycan biosynthesis
Nicotinate and nicotinamide metabolism
Nitrogen metabolism
Non-homologous end-joining
Nucleotide excision repair
One carbon pool by folate
Other glycan degradation
Other types of O-glycan biosynthesis
Oxidative phosphorylation
Pantothenate and CoA biosynthesis
Pentose and glucuronate interconversions
Pentose phosphate pathway
Peroxisome
Phagosome
Phenylalanine metabolism
Phenylalanine, tyrosine and tryptophan biosynthesis
Phenylpropanoid biosynthesis
Phosphatidylinositol signaling system
Phosphonate and phosphinate metabolism
Photosynthesis
Photosynthesis - antenna proteins
Plant hormone signal transduction
Plant-pathogen interaction
Polyketide sugar unit biosynthesis
Porphyrin and chlorophyll metabolism
Propanoate metabolism
Proteasome
Protein export
Protein processing in endoplasmic reticulum
Purine metabolism
Pyrimidine metabolism
Pyruvate metabolism
Riboflavin metabolism
Ribosome
Ribosome biogenesis in eukaryotes
RNA degradation
RNA polymerase
RNA transport
Selenocompound metabolism
Sesquiterpenoid and triterpenoid biosynthesis
SNARE interactions in vesicular transport
Sphingolipid metabolism
Spliceosome
Starch and sucrose metabolism
Steroid biosynthesis
Stilbenoid, diarylheptanoid and gingerol biosynthesis
Sulfur metabolism
Sulfur relay system
Synthesis and degradation of ketone bodies
Taurine and hypotaurine metabolism
Terpenoid backbone biosynthesis
Thiamine metabolism
Tropane, piperidine and pyridine alkaloid biosynthesis
Tryptophan metabolism
Tyrosine metabolism
Ubiquinone and other terpenoid-quinone biosynthesis
Ubiquitin mediated proteolysis
Valine, leucine and isoleucine biosynthesis
Valine, leucine and isoleucine degradation
Various types of N-glycan biosynthesis
Vitamin B6 metabolism
Zeatin biosynthesis
Grand Total

## Sheet: KEGG
Table S4: KEGG enrichment analysis of different pathways.
Source.Name	#Kegg_pathway	ko_id	Cluter_frequency	Genome_frequency2	P-value	Corrected_P-value	GeneID	KEGG Orthology	hyperlink
BL_vs_TN17.pathenrichment.xlsx	Metabolic pathways	ko01100	0.417284	0.411153	0.298145	1	gene-LOC109727802;gene-LOC109719178;gene-LOC109707166;gene-LOC109721445;gene-LOC109712971;gene-LOC109713469;gene-LOC109721576;gene-LOC109727043;gene-LOC109722057;gene-LOC109723897;gene-LOC109706564;gene-LOC109711290;gene-LOC109711763;gene-LOC109711764;gene-LOC109712031;gene-LOC109715099;gene-LOC109725508;gene-LOC109711411;novel.226;gene-LOC109716176;gene-LOC109717438;gene-LOC109712410;gene-LOC109…	K00002+K00003+K00008+K00010+K00012+K00012+K00012+K00016+K00020+K00020+K00020+K00020+K00020+K00020+K00020+K00059+K00059+K00059+K00059+K00079+K00103+K00103+K00106+K00128+K00128+K00133+K00134+K00161+K00166+K00207+K00208+K00208+K00228+K00232+K00261+K00276+K00276+K00297+K00306+K00366+K00366+K00411+K00419+K00419+K00430+K00430+K00430+K00430+K00430+K00430+K00430+K00430+K00430+K00430+K00430+K00430+K00430+…	https:\\www.genome.jp\dbget-bin\www_bget?map01100
BL_vs_TN21.pathenrichment.xlsx	Metabolic pathways	ko01100	0.419654	0.411153	0.228383	1	gene-LOC109727802;gene-LOC109728231;gene-LOC109708128;gene-LOC109721669;gene-LOC109712971;gene-LOC109713469;gene-LOC109721576;gene-LOC109723897;gene-LOC109706564;gene-LOC109711290;gene-LOC109711763;gene-LOC109711764;gene-LOC109712031;gene-LOC109723508;gene-LOC109715272;gene-LOC109705986;gene-LOC109725508;gene-LOC109711411;gene-LOC109727089;gene-LOC109716176;gene-LOC109715479;gene-LOC109728446;gen…	K00002+K00002+K00002+K00010+K00012+K00012+K00012+K00020+K00020+K00020+K00020+K00020+K00020+K00021+K00025+K00059+K00059+K00059+K00067+K00079+K00088+K00109+K00128+K00128+K00133+K00166+K00208+K00208+K00225+K00232+K00232+K00253+K00253+K00261+K00276+K00276+K00276+K00297+K00366+K00366+K00387+K00422+K00422+K00423+K00423+K00430+K00430+K00430+K00430+K00430+K00430+K00430+K00430+K00430+K00430+K00430+K00430+…	https:\\www.genome.jp\dbget-bin\www_bget?map01100
BL_vs_TN23.pathenrichment.xlsx	Metabolic pathways	ko01100	0.435185	0.411153	0.0244795	1	gene-LOC109727802;gene-LOC109728231;gene-LOC109708128;gene-LOC109719178;gene-LOC109721669;gene-LOC109712971;gene-LOC109713469;gene-LOC109721576;gene-LOC109727043;gene-LOC109723897;gene-LOC109706564;gene-LOC109711290;gene-LOC109711763;gene-LOC109711764;gene-LOC109723508;gene-LOC109715272;gene-LOC109725508;gene-LOC109711883;gene-LOC109716176;gene-LOC109715479;gene-LOC109712410;gene-LOC109728446;gen…	K00002+K00002+K00002+K00003+K00010+K00012+K00012+K00012+K00016+K00020+K00020+K00020+K00020+K00020+K00021+K00025+K00059+K00059+K00079+K00088+K00103+K00109+K00166+K00208+K00208+K00228+K00253+K00253+K00261+K00276+K00276+K00276+K00306+K00318+K00366+K00387+K00422+K00423+K00430+K00430+K00430+K00430+K00430+K00430+K00430+K00430+K00430+K00430+K00430+K00430+K00430+K00430+K00430+K00430+K00430+K00430+K00430+…	https:\\www.genome.jp\dbget-bin\www_bget?map01100
MD-2_vs_CN.pathenrichment.xlsx	Metabolic pathways	ko01100	0.446058	0.411153	0.0107983	1	gene-LOC109727802;gene-LOC109723897;gene-LOC109706564;gene-LOC109711763;gene-LOC109711764;gene-LOC109712031;novel.1976;novel.444;gene-LOC109716082;gene-LOC109722344;gene-LOC109728968;novel.226;gene-LOC109713509;gene-LOC109717438;gene-LOC109712410;gene-LOC109726484;gene-LOC109724954;novel.858;gene-LOC109710287;gene-LOC109709388;gene-LOC109707206;gene-LOC109712432;novel.470;gene-LOC109722822;gene-L…	K00002+K00020+K00020+K00020+K00020+K00020+K00021+K00021+K00029+K00029+K00051+K00059+K00103+K00103+K00103+K00166+K00208+K00225+K00232+K00253+K00276+K00276+K00366+K00387+K00419+K00419+K00422+K00430+K00430+K00430+K00430+K00430+K00430+K00430+K00430+K00430+K00430+K00430+K00430+K00430+K00434+K00434+K00434+K00454+K00454+K00457+K00457+K00459+K00472+K00472+K00472+K00487+K00550+K00558+K00558+K00588+K00588+…	https:\\www.genome.jp\dbget-bin\www_bget?map01100
MD-2_vs_TN17.pathenrichment.xlsx	Metabolic pathways	ko01100	0.438158	0.411153	0.00999642	1	gene-LOC109725051;gene-LOC109727802;gene-LOC109707166;gene-LOC109727043;gene-LOC109722057;gene-LOC109706564;gene-LOC109711763;gene-LOC109712031;gene-LOC109711877;gene-LOC109716082;gene-LOC109722344;gene-LOC109705986;gene-LOC109725508;gene-LOC109711411;gene-LOC109727089;gene-LOC109720066;gene-LOC109706611;gene-LOC109712410;gene-LOC109711591;gene-LOC109707559;gene-LOC109719957;gene-LOC109715281;gen…	K00002+K00002+K00008+K00016+K00020+K00020+K00020+K00020+K00021+K00029+K00029+K00059+K00059+K00059+K00067+K00083+K00083+K00103+K00106+K00108+K00128+K00133+K00166+K00208+K00227+K00228+K00232+K00232+K00253+K00253+K00264+K00275+K00276+K00286+K00366+K00387+K00392+K00419+K00419+K00422+K00423+K00430+K00430+K00430+K00430+K00430+K00430+K00430+K00430+K00430+K00430+K00430+K00430+K00430+K00430+K00430+K00430+…	https:\\www.genome.jp\dbget-bin\www_bget?map01100
TN4_vs_TN17.pathenrichment.xlsx	Metabolic pathways	ko01100	0.442655	0.411153	0.00295391	0.395823	gene-LOC109728231;gene-LOC109727418;gene-LOC109728509;gene-LOC109721576;gene-LOC109727047;gene-LOC109723897;gene-LOC109706564;gene-LOC109711290;gene-LOC109711535;gene-LOC109711763;gene-LOC109711764;gene-LOC109712031;gene-LOC109723508;gene-LOC109711571;gene-LOC109715272;gene-LOC109716970;gene-LOC109718691;gene-LOC109715099;gene-LOC109705986;gene-LOC109711411;gene-LOC109711883;novel.226;gene-LOC109…	K00002+K00008+K00010+K00012+K00016+K00020+K00020+K00020+K00020+K00020+K00020+K00020+K00021+K00021+K00025+K00029+K00053+K00059+K00059+K00059+K00059+K00059+K00074+K00083+K00103+K00108+K00121+K00121+K00128+K00161+K00166+K00208+K00208+K00225+K00232+K00232+K00232+K00253+K00253+K00276+K00276+K00286+K00306+K00387+K00422+K00422+K00423+K00430+K00430+K00430+K00430+K00430+K00430+K00430+K00430+K00430+K00430+…	https:\\www.genome.jp\dbget-bin\www_bget?map01100
MD-2_vs_TN23.pathenrichment.xlsx	Metabolic pathways	ko01100	0.442012	0.411153	0.00222562	0.30491	gene-LOC109725051;gene-LOC109727802;gene-LOC109728231;gene-LOC109708128;gene-LOC109721445;gene-LOC109721669;gene-LOC109706564;gene-LOC109711290;gene-LOC109711763;gene-LOC109711764;gene-LOC109712031;gene-LOC109715272;gene-LOC109716082;gene-LOC109710820;gene-LOC109728968;gene-LOC109717871;gene-LOC109725508;novel.226;gene-LOC109720066;gene-LOC109707559;gene-LOC109718953;gene-LOC109719957;gene-LOC109…	K00002+K00002+K00002+K00002+K00010+K00010+K00020+K00020+K00020+K00020+K00020+K00025+K00029+K00030+K00051+K00053+K00059+K00059+K00083+K00108+K00128+K00128+K00133+K00134+K00134+K00161+K00166+K00207+K00227+K00228+K00228+K00232+K00232+K00253+K00253+K00264+K00276+K00276+K00276+K00276+K00286+K00294+K00366+K00366+K00411+K00422+K00422+K00423+K00423+K00430+K00430+K00430+K00430+K00430+K00430+K00430+K00430+…	https:\\www.genome.jp\dbget-bin\www_bget?map01100
TN17_vs_TN23.pathenrichment.xlsx	Metabolic pathways	ko01100	0.452442	0.411153	0.00117207	0.155886	gene-LOC109727802;gene-LOC109728231;gene-LOC109708128;gene-LOC109707166;gene-LOC109721445;gene-LOC109721669;gene-LOC109728509;gene-LOC109712971;gene-LOC109721576;gene-LOC109715805;gene-LOC109727043;gene-LOC109711290;gene-LOC109711763;gene-LOC109711764;gene-LOC109712031;gene-LOC109723508;gene-LOC109715272;gene-LOC109722344;gene-LOC109710820;gene-LOC109707680;gene-LOC109715099;gene-LOC109711411;gen…	K00002+K00002+K00002+K00008+K00010+K00010+K00010+K00012+K00012+K00013+K00016+K00020+K00020+K00020+K00020+K00021+K00025+K00029+K00030+K00033+K00059+K00059+K00059+K00059+K00103+K00106+K00128+K00134+K00161+K00208+K00228+K00228+K00228+K00253+K00276+K00276+K00366+K00387+K00392+K00419+K00419+K00422+K00422+K00423+K00430+K00430+K00430+K00430+K00430+K00430+K00430+K00430+K00430+K00430+K00430+K00430+K00430+…	https:\\www.genome.jp\dbget-bin\www_bget?map01100
BL_vs_CN.pathenrichment.xlsx	Metabolic pathways	ko01100	0.446574	0.411153	0.000472075	0.0632581	gene-LOC109727802;gene-LOC109719178;gene-LOC109707166;gene-LOC109712971;gene-LOC109713469;gene-LOC109721576;gene-LOC109727047;gene-LOC109723897;gene-LOC109706564;gene-LOC109711290;gene-LOC109711763;gene-LOC109711764;gene-LOC109712031;gene-LOC109723508;gene-LOC109711571;gene-LOC109711877;novel.1976;novel.444;gene-LOC109725852;gene-LOC109722344;gene-LOC109710820;gene-LOC109706332;gene-LOC109727346;…	K00002+K00003+K00008+K00012+K00012+K00012+K00016+K00020+K00020+K00020+K00020+K00020+K00020+K00021+K00021+K00021+K00021+K00021+K00026+K00029+K00030+K00031+K00033+K00036+K00053+K00079+K00083+K00088+K00103+K00103+K00121+K00128+K00131+K00164+K00166+K00207+K00208+K00225+K00228+K00253+K00261+K00261+K00264+K00276+K00288+K00306+K00366+K00366+K00419+K00419+K00423+K00430+K00430+K00430+K00430+K00430+K00430+…	https:\\www.genome.jp\dbget-bin\www_bget?map01100
MD-2_vs_BL.pathenrichment.xlsx	Metabolic pathways	ko01100	0.448052	0.411153	0.000325059	0.043883	gene-LOC109719178;gene-LOC109721669;gene-LOC109712971;gene-LOC109713469;gene-LOC109721576;gene-LOC109723897;gene-LOC109706564;gene-LOC109711290;gene-LOC109711763;gene-LOC109711764;gene-LOC109712031;gene-LOC109723508;gene-LOC109711877;gene-LOC109716082;gene-LOC109722344;gene-LOC109710820;gene-LOC109706332;gene-LOC109728968;gene-LOC109717871;gene-LOC109711883;novel.226;gene-LOC109716176;gene-LOC109…	K00003+K00010+K00012+K00012+K00012+K00020+K00020+K00020+K00020+K00020+K00020+K00021+K00021+K00029+K00029+K00030+K00031+K00051+K00053+K00059+K00059+K00079+K00083+K00083+K00083+K00088+K00103+K00103+K00130+K00131+K00161+K00207+K00208+K00208+K00222+K00228+K00228+K00232+K00232+K00261+K00261+K00264+K00275+K00276+K00276+K00276+K00288+K00306+K00366+K00366+K00387+K00411+K00422+K00430+K00430+K00430+K00430+…	https:\\www.genome.jp\dbget-bin\www_bget?map01100
BL_vs_TN4.pathenrichment.xlsx	Metabolic pathways	ko01100	0.445625	0.411153	0.000217323	0.0295559	gene-LOC109727802;gene-LOC109728231;gene-LOC109727418;gene-LOC109707166;gene-LOC109728509;gene-LOC109712971;gene-LOC109713469;gene-LOC109721576;gene-LOC109727043;gene-LOC109727047;gene-LOC109722057;gene-LOC109711535;gene-LOC109711764;gene-LOC109723508;gene-LOC109715272;gene-LOC109716970;gene-LOC109706757;gene-LOC109717871;gene-LOC109724794;gene-LOC109711795;gene-LOC109705986;gene-LOC109725508;gen…	K00002+K00002+K00008+K00008+K00010+K00012+K00012+K00012+K00016+K00016+K00020+K00020+K00020+K00021+K00025+K00029+K00036+K00053+K00058+K00058+K00059+K00059+K00059+K00067+K00079+K00083+K00121+K00121+K00122+K00128+K00128+K00130+K00134+K00167+K00207+K00208+K00208+K00225+K00232+K00232+K00232+K00249+K00261+K00276+K00297+K00306+K00366+K00387+K00387+K00419+K00419+K00422+K00422+K00423+K00430+K00430+K00430+…	https:\\www.genome.jp\dbget-bin\www_bget?map01100
MD-2_vs_TN4.pathenrichment.xlsx	Metabolic pathways	ko01100	0.446402	0.411153	0.000153239	0.0211469	gene-LOC109727802;gene-LOC109728231;gene-LOC109727418;gene-LOC109721669;gene-LOC109728509;gene-LOC109727043;gene-LOC109727047;gene-LOC109722057;gene-LOC109723897;gene-LOC109706564;gene-LOC109711290;gene-LOC109711535;gene-LOC109711763;gene-LOC109711764;gene-LOC109712031;gene-LOC109723508;gene-LOC109711571;gene-LOC109715272;gene-LOC109703505;gene-LOC109716082;gene-LOC109710820;gene-LOC109706332;gen…	K00002+K00002+K00008+K00010+K00010+K00016+K00016+K00020+K00020+K00020+K00020+K00020+K00020+K00020+K00020+K00021+K00021+K00025+K00025+K00029+K00030+K00031+K00051+K00058+K00058+K00059+K00059+K00059+K00059+K00067+K00074+K00103+K00103+K00103+K00121+K00128+K00128+K00128+K00128+K00161+K00166+K00208+K00208+K00225+K00227+K00228+K00228+K00232+K00232+K00264+K00275+K00276+K00276+K00297+K00306+K00366+K00387+…	https:\\www.genome.jp\dbget-bin\www_bget?map01100
MD-2_vs_TN21.pathenrichment.xlsx	Metabolic pathways	ko01100	0.453431	0.411153	6.70738e-05	0.00925618	gene-LOC109725051;gene-LOC109727802;gene-LOC109728231;gene-LOC109708128;gene-LOC109721445;gene-LOC109721669;gene-LOC109723897;gene-LOC109706564;gene-LOC109711763;gene-LOC109712031;gene-LOC109723508;gene-LOC109711877;gene-LOC109716082;gene-LOC109716970;gene-LOC109710820;gene-LOC109728968;gene-LOC109717871;gene-LOC109705986;gene-LOC109725508;gene-LOC109711411;gene-LOC109711883;novel.226;gene-LOC109…	K00002+K00002+K00002+K00002+K00010+K00010+K00020+K00020+K00020+K00020+K00021+K00021+K00029+K00029+K00030+K00051+K00053+K00059+K00059+K00059+K00059+K00059+K00067+K00083+K00103+K00103+K00108+K00128+K00128+K00128+K00133+K00134+K00134+K00166+K00207+K00225+K00227+K00228+K00228+K00232+K00232+K00253+K00253+K00264+K00276+K00276+K00276+K00276+K00288+K00294+K00366+K00366+K00387+K00411+K00422+K00423+K00423+…	https:\\www.genome.jp\dbget-bin\www_bget?map01100
CN_vs_TN23.pathenrichment.xlsx	Metabolic pathways	ko01100	0.4662	0.411153	8.34665e-06	0.0011268	gene-LOC109725051;gene-LOC109727802;gene-LOC109728231;gene-LOC109721669;gene-LOC109728509;gene-LOC109712971;gene-LOC109706564;gene-LOC109711763;gene-LOC109712031;gene-LOC109711571;novel.1976;novel.444;gene-LOC109715272;gene-LOC109725852;gene-LOC109722344;gene-LOC109710820;gene-LOC109706332;gene-LOC109727346;gene-LOC109726489;gene-LOC109717871;gene-LOC109705986;gene-LOC109725508;gene-LOC109720141;…	K00002+K00002+K00002+K00010+K00010+K00012+K00020+K00020+K00020+K00021+K00021+K00021+K00025+K00026+K00029+K00030+K00031+K00033+K00036+K00053+K00059+K00059+K00083+K00103+K00103+K00108+K00121+K00128+K00134+K00134+K00166+K00208+K00225+K00227+K00228+K00228+K00276+K00297+K00366+K00387+K00419+K00419+K00422+K00422+K00423+K00423+K00430+K00430+K00430+K00430+K00430+K00430+K00430+K00430+K00430+K00430+K00430+…	https:\\www.genome.jp\dbget-bin\www_bget?map01100
TN4_vs_TN23.pathenrichment.xlsx	Metabolic pathways	ko01100	0.460803	0.411153	5.97807e-06	0.000795084	gene-LOC109725051;gene-LOC109727802;gene-LOC109728231;gene-LOC109727418;gene-LOC109707166;gene-LOC109721669;gene-LOC109712971;gene-LOC109727043;gene-LOC109727047;gene-LOC109723897;gene-LOC109706564;gene-LOC109711290;gene-LOC109711535;gene-LOC109723508;gene-LOC109711571;gene-LOC109715272;gene-LOC109717871;gene-LOC109718691;gene-LOC109724794;gene-LOC109705986;gene-LOC109720066;gene-LOC109712410;gen…	K00002+K00002+K00002+K00008+K00008+K00010+K00012+K00016+K00016+K00020+K00020+K00020+K00020+K00021+K00021+K00025+K00053+K00053+K00058+K00059+K00083+K00103+K00108+K00121+K00121+K00128+K00166+K00167+K00207+K00208+K00208+K00225+K00228+K00232+K00232+K00232+K00234+K00249+K00253+K00253+K00253+K00276+K00276+K00297+K00318+K00366+K00387+K00387+K00387+K00392+K00419+K00419+K00422+K00423+K00430+K00430+K00430+…	https:\\www.genome.jp\dbget-bin\www_bget?map01100
TN17_vs_TN21.pathenrichment.xlsx	Metabolic pathways	ko01100	0.477451	0.411153	2.98604e-06	0.000388186	gene-LOC109727802;gene-LOC109728231;gene-LOC109708128;gene-LOC109707166;gene-LOC109721445;gene-LOC109721669;gene-LOC109728509;gene-LOC109712971;gene-LOC109721576;gene-LOC109727043;gene-LOC109723508;gene-LOC109707587;gene-LOC109710251;gene-LOC109722344;gene-LOC109710820;gene-LOC109715099;gene-LOC109717438;gene-LOC109712410;gene-LOC109711591;gene-LOC109728359;gene-LOC109720821;gene-LOC109724954;nov…	K00002+K00002+K00002+K00008+K00010+K00010+K00010+K00012+K00012+K00016+K00021+K00025+K00026+K00029+K00030+K00059+K00103+K00103+K00106+K00109+K00121+K00208+K00225+K00228+K00232+K00232+K00253+K00253+K00276+K00276+K00276+K00366+K00387+K00387+K00419+K00419+K00422+K00430+K00430+K00430+K00430+K00430+K00430+K00430+K00430+K00430+K00430+K00432+K00432+K00434+K00434+K00457+K00459+K00487+K00549+K00559+K00559+…	https:\\www.genome.jp\dbget-bin\www_bget?map01100
CN_vs_TN4.pathenrichment.xlsx	Metabolic pathways	ko01100	0.461629	0.411153	1.50605e-06	0.000204823	gene-LOC109727802;gene-LOC109728231;gene-LOC109727418;gene-LOC109728509;gene-LOC109712971;gene-LOC109713469;gene-LOC109727043;gene-LOC109727047;gene-LOC109722057;gene-LOC109723897;gene-LOC109706564;gene-LOC109711290;gene-LOC109711535;gene-LOC109711763;gene-LOC109712031;gene-LOC109723508;gene-LOC109711571;novel.1976;novel.444;gene-LOC109715272;gene-LOC109725852;gene-LOC109722344;gene-LOC109710820;…	K00002+K00002+K00008+K00010+K00012+K00012+K00016+K00016+K00020+K00020+K00020+K00020+K00020+K00020+K00020+K00021+K00021+K00021+K00021+K00025+K00026+K00029+K00030+K00031+K00033+K00058+K00059+K00059+K00059+K00074+K00103+K00103+K00128+K00128+K00128+K00128+K00128+K00161+K00208+K00208+K00227+K00228+K00232+K00232+K00232+K00234+K00249+K00253+K00253+K00275+K00276+K00276+K00276+K00278+K00297+K00318+K00366+…	https:\\www.genome.jp\dbget-bin\www_bget?map01100
CN_vs_TN21.pathenrichment.xlsx	Metabolic pathways	ko01100	0.477124	0.411153	3.83233e-08	5.13532e-06	gene-LOC109725051;gene-LOC109727802;gene-LOC109728231;gene-LOC109707166;gene-LOC109721669;gene-LOC109712971;gene-LOC109706564;gene-LOC109711764;gene-LOC109712031;gene-LOC109723508;gene-LOC109711877;novel.1976;novel.444;gene-LOC109725852;gene-LOC109716970;gene-LOC109722344;gene-LOC109710820;gene-LOC109706332;gene-LOC109727346;gene-LOC109717871;gene-LOC109711795;gene-LOC109705986;gene-LOC109725508;…	K00002+K00002+K00002+K00008+K00010+K00012+K00020+K00020+K00020+K00021+K00021+K00021+K00021+K00026+K00029+K00029+K00030+K00031+K00033+K00053+K00058+K00059+K00059+K00059+K00059+K00103+K00103+K00106+K00108+K00121+K00128+K00128+K00128+K00133+K00134+K00134+K00166+K00208+K00208+K00228+K00228+K00232+K00253+K00264+K00276+K00276+K00297+K00306+K00387+K00411+K00419+K00419+K00422+K00422+K00423+K00423+K00430+…	https:\\www.genome.jp\dbget-bin\www_bget?map01100
CN_vs_TN17.pathenrichment.xlsx	Metabolic pathways	ko01100	0.482059	0.411153	1.55378e-08	2.0976e-06	gene-LOC109725051;gene-LOC109727802;gene-LOC109721445;gene-LOC109712971;gene-LOC109713469;gene-LOC109727043;gene-LOC109722057;gene-LOC109706564;gene-LOC109711764;gene-LOC109712031;gene-LOC109723508;gene-LOC109711877;novel.1976;novel.444;gene-LOC109706332;gene-LOC109715099;gene-LOC109705986;gene-LOC109725508;gene-LOC109711411;novel.226;gene-LOC109713509;gene-LOC109717438;gene-LOC109720821;gene-LOC…	K00002+K00002+K00010+K00012+K00012+K00016+K00020+K00020+K00020+K00020+K00021+K00021+K00021+K00021+K00031+K00059+K00059+K00059+K00059+K00059+K00103+K00103+K00121+K00128+K00128+K00133+K00166+K00208+K00208+K00225+K00228+K00253+K00264+K00275+K00276+K00276+K00286+K00297+K00366+K00422+K00423+K00423+K00430+K00430+K00430+K00430+K00430+K00430+K00430+K00430+K00430+K00430+K00430+K00430+K00430+K00430+K00430+…	https:\\www.genome.jp\dbget-bin\www_bget?map01100
TN4_vs_TN21.pathenrichment.xlsx	Metabolic pathways	ko01100	0.474903	0.411153	1.1277e-08	1.48856e-06	gene-LOC109725051;gene-LOC109727802;gene-LOC109727418;gene-LOC109707166;gene-LOC109721669;gene-LOC109712971;gene-LOC109727043;gene-LOC109727047;gene-LOC109723897;gene-LOC109706564;gene-LOC109711290;gene-LOC109711535;gene-LOC109711763;gene-LOC109711764;gene-LOC109712031;gene-LOC109711571;gene-LOC109716970;gene-LOC109717871;gene-LOC109705986;gene-LOC109711411;gene-LOC109711883;gene-LOC109707559;gen…	K00002+K00002+K00008+K00008+K00010+K00012+K00016+K00016+K00020+K00020+K00020+K00020+K00020+K00020+K00020+K00021+K00029+K00053+K00059+K00059+K00059+K00108+K00121+K00121+K00122+K00130+K00161+K00161+K00166+K00207+K00208+K00232+K00232+K00232+K00234+K00249+K00253+K00253+K00253+K00264+K00276+K00276+K00276+K00306+K00318+K00387+K00387+K00419+K00419+K00422+K00422+K00423+K00430+K00430+K00430+K00430+K00430+…	https:\\www.genome.jp\dbget-bin\www_bget?map01100
BL_vs_TN21.pathenrichment.xlsx	Biosynthesis of secondary metabolites	ko01110	0.236094	0.217208	0.0226931	1	gene-LOC109727802;gene-LOC109728231;gene-LOC109708128;gene-LOC109721669;gene-LOC109723508;gene-LOC109715272;gene-LOC109705986;gene-LOC109725508;gene-LOC109711411;gene-LOC109727089;gene-LOC109715479;gene-LOC109713577;gene-LOC109713902;gene-LOC109719957;gene-LOC109715281;gene-LOC109726484;gene-LOC109705623;gene-LOC109724954;gene-LOC109726254;novel.858;gene-LOC109706458;gene-LOC109710287;gene-LOC109…	K00002+K00002+K00002+K00010+K00021+K00025+K00059+K00059+K00059+K00067+K00088+K00111+K00128+K00128+K00133+K00166+K00208+K00208+K00224+K00225+K00232+K00232+K00276+K00276+K00276+K00422+K00422+K00430+K00430+K00430+K00430+K00430+K00430+K00430+K00430+K00430+K00430+K00430+K00430+K00430+K00430+K00430+K00430+K00430+K00430+K00430+K00430+K00430+K00430+K00430+K00430+K00454+K00454+K00487+K00547+K00588+K00588+…	https:\\www.genome.jp\dbget-bin\www_bget?map01110
BL_vs_TN17.pathenrichment.xlsx	Biosynthesis of secondary metabolites	ko01110	0.240741	0.217208	0.00624323	0.824106	gene-LOC109727802;gene-LOC109719178;gene-LOC109728006;gene-LOC109721445;gene-LOC109727043;gene-LOC109715099;gene-LOC109725508;gene-LOC109711411;novel.226;gene-LOC109711591;gene-LOC109713577;gene-LOC109713902;gene-LOC109719957;gene-LOC109715281;gene-LOC109710430;gene-LOC109711548;gene-LOC109726484;gene-LOC109705623;gene-LOC109724954;gene-LOC109726254;gene-LOC109711016;gene-LOC109720786;gene-LOC109…	K00002+K00003+K00006+K00010+K00016+K00059+K00059+K00059+K00059+K00106+K00111+K00128+K00128+K00133+K00134+K00161+K00166+K00208+K00208+K00224+K00224+K00228+K00232+K00276+K00276+K00430+K00430+K00430+K00430+K00430+K00430+K00430+K00430+K00430+K00430+K00430+K00430+K00430+K00430+K00430+K00430+K00430+K00430+K00430+K00430+K00430+K00430+K00430+K00430+K00430+K00454+K00454+K00454+K00487+K00547+K00549+K00559+…	https:\\www.genome.jp\dbget-bin\www_bget?map01110
MD-2_vs_CN.pathenrichment.xlsx	Biosynthesis of secondary metabolites	ko01110	0.256224	0.217208	0.00122113	0.158747	gene-LOC109727802;novel.1976;novel.444;novel.226;gene-LOC109726484;gene-LOC109724954;novel.858;gene-LOC109710287;gene-LOC109707206;gene-LOC109712432;gene-LOC109719939;gene-LOC109713292;gene-LOC109716301;gene-LOC109719074;gene-LOC109723530;gene-LOC109723758;gene-LOC109723814;gene-LOC109724135;gene-LOC109725058;gene-LOC109725296;gene-LOC109709369;gene-LOC109711607;gene-LOC109711617;gene-LOC10970426…	K00002+K00021+K00021+K00059+K00166+K00208+K00225+K00232+K00276+K00276+K00422+K00430+K00430+K00430+K00430+K00430+K00430+K00430+K00430+K00430+K00430+K00430+K00430+K00430+K00454+K00454+K00487+K00550+K00588+K00588+K00591+K00600+K00600+K00627+K00627+K00627+K00695+K00695+K00696+K00766+K00766+K00787+K00789+K00801+K00815+K00815+K00815+K00815+K00844+K00844+K00847+K00847+K00847+K00847+K00847+K00850+K00850+…	https:\\www.genome.jp\dbget-bin\www_bget?map01110
MD-2_vs_TN4.pathenrichment.xlsx	Biosynthesis of secondary metabolites	ko01110	0.246603	0.217208	0.000184713	0.0254903	gene-LOC109727802;gene-LOC109728231;gene-LOC109721669;gene-LOC109728509;gene-LOC109727043;gene-LOC109727047;gene-LOC109723508;gene-LOC109711571;gene-LOC109715272;gene-LOC109703505;gene-LOC109710820;gene-LOC109706332;gene-LOC109724794;gene-LOC109711795;gene-LOC109705986;gene-LOC109725508;gene-LOC109711411;novel.226;gene-LOC109727089;gene-LOC109720821;gene-LOC109718953;gene-LOC109719957;gene-LOC109…	K00002+K00002+K00010+K00010+K00016+K00016+K00021+K00021+K00025+K00025+K00030+K00031+K00058+K00058+K00059+K00059+K00059+K00059+K00067+K00121+K00128+K00128+K00128+K00128+K00161+K00166+K00208+K00208+K00224+K00224+K00224+K00225+K00227+K00228+K00228+K00232+K00232+K00264+K00276+K00276+K00422+K00422+K00430+K00430+K00430+K00430+K00430+K00430+K00430+K00430+K00430+K00430+K00430+K00430+K00430+K00430+K00430+…	https:\\www.genome.jp\dbget-bin\www_bget?map01110
BL_vs_TN23.pathenrichment.xlsx	Biosynthesis of secondary metabolites	ko01110	0.255698	0.217208	9.36725e-05	0.0126458	gene-LOC109727802;gene-LOC109728231;gene-LOC109708128;gene-LOC109719178;gene-LOC109721669;gene-LOC109727043;gene-LOC109723508;gene-LOC109715272;gene-LOC109725508;gene-LOC109711883;gene-LOC109715479;gene-LOC109726484;gene-LOC109705623;gene-LOC109724954;gene-LOC109726254;gene-LOC109711016;novel.1045;gene-LOC109714412;gene-LOC109723113;gene-LOC109710617;gene-LOC109707212;gene-LOC109719920;gene-LOC10…	K00002+K00002+K00002+K00003+K00010+K00016+K00021+K00025+K00059+K00059+K00088+K00166+K00208+K00208+K00224+K00224+K00228+K00276+K00276+K00276+K00318+K00422+K00430+K00430+K00430+K00430+K00430+K00430+K00430+K00430+K00430+K00430+K00430+K00430+K00430+K00430+K00430+K00430+K00430+K00430+K00430+K00430+K00430+K00454+K00454+K00454+K00454+K00487+K00511+K00547+K00559+K00559+K00588+K00588+K00591+K00591+K00600+…	https:\\www.genome.jp\dbget-bin\www_bget?map01110
TN4_vs_TN17.pathenrichment.xlsx	Biosynthesis of secondary metabolites	ko01110	0.257732	0.217208	1.4441e-05	0.0019351	gene-LOC109728231;gene-LOC109728006;gene-LOC109728509;gene-LOC109727047;gene-LOC109723508;gene-LOC109711571;gene-LOC109715272;gene-LOC109718691;gene-LOC109715099;gene-LOC109705986;gene-LOC109711411;gene-LOC109711883;novel.226;gene-LOC109720066;gene-LOC109720821;gene-LOC109710875;gene-LOC109711737;gene-LOC109711548;gene-LOC109726484;gene-LOC109724510;gene-LOC109724954;gene-LOC109726254;gene-LOC109…	K00002+K00006+K00010+K00016+K00021+K00021+K00025+K00053+K00059+K00059+K00059+K00059+K00059+K00083+K00121+K00121+K00128+K00161+K00166+K00208+K00208+K00224+K00224+K00225+K00232+K00232+K00232+K00276+K00276+K00286+K00422+K00422+K00430+K00430+K00430+K00430+K00430+K00430+K00430+K00430+K00430+K00430+K00430+K00430+K00430+K00430+K00430+K00430+K00430+K00430+K00430+K00454+K00454+K00454+K00454+K00454+K00487+…	https:\\www.genome.jp\dbget-bin\www_bget?map01110
BL_vs_TN4.pathenrichment.xlsx	Biosynthesis of secondary metabolites	ko01110	0.251897	0.217208	1.42018e-05	0.00193144	gene-LOC109727802;gene-LOC109728231;gene-LOC109728509;gene-LOC109727043;gene-LOC109727047;gene-LOC109723508;gene-LOC109715272;gene-LOC109706757;gene-LOC109717871;gene-LOC109724794;gene-LOC109711795;gene-LOC109705986;gene-LOC109725508;gene-LOC109711883;gene-LOC109727089;gene-LOC109720066;gene-LOC109720821;gene-LOC109710875;gene-LOC109719957;gene-LOC109711737;gene-LOC109710430;gene-LOC109715098;gen…	K00002+K00002+K00010+K00016+K00016+K00021+K00025+K00036+K00053+K00058+K00058+K00059+K00059+K00059+K00067+K00083+K00121+K00121+K00128+K00128+K00134+K00167+K00208+K00208+K00224+K00224+K00225+K00232+K00232+K00232+K00249+K00276+K00422+K00422+K00430+K00430+K00430+K00430+K00430+K00430+K00430+K00430+K00430+K00430+K00430+K00430+K00430+K00430+K00430+K00430+K00430+K00430+K00430+K00430+K00430+K00454+K00454+…	https:\\www.genome.jp\dbget-bin\www_bget?map01110
MD-2_vs_TN21.pathenrichment.xlsx	Biosynthesis of secondary metabolites	ko01110	0.257966	0.217208	7.1033e-06	0.000980256	gene-LOC109725051;gene-LOC109727802;gene-LOC109728231;gene-LOC109708128;gene-LOC109721445;gene-LOC109721669;gene-LOC109723508;gene-LOC109711877;gene-LOC109710820;gene-LOC109717871;gene-LOC109705986;gene-LOC109725508;gene-LOC109711411;gene-LOC109711883;novel.226;gene-LOC109727089;gene-LOC109720066;gene-LOC109718953;gene-LOC109719957;gene-LOC109711737;gene-LOC109715281;gene-LOC109718725;gene-LOC109…	K00002+K00002+K00002+K00002+K00010+K00010+K00021+K00021+K00030+K00053+K00059+K00059+K00059+K00059+K00059+K00067+K00083+K00128+K00128+K00128+K00133+K00134+K00134+K00166+K00224+K00225+K00227+K00228+K00228+K00232+K00232+K00264+K00276+K00276+K00276+K00276+K00422+K00430+K00430+K00430+K00430+K00430+K00430+K00430+K00430+K00430+K00430+K00430+K00430+K00430+K00430+K00430+K00430+K00430+K00430+K00430+K00430+…	https:\\www.genome.jp\dbget-bin\www_bget?map01110
MD-2_vs_BL.pathenrichment.xlsx	Biosynthesis of secondary metabolites	ko01110	0.25915	0.217208	2.4104e-06	0.000325403	gene-LOC109719178;gene-LOC109721669;gene-LOC109723508;gene-LOC109711877;gene-LOC109710820;gene-LOC109706332;gene-LOC109717871;gene-LOC109711883;novel.226;gene-LOC109715017;gene-LOC109720066;gene-LOC109720141;gene-LOC109715479;gene-LOC109713577;gene-LOC109711548;gene-LOC109705623;gene-LOC109724954;gene-LOC109710857;gene-LOC109726254;gene-LOC109714288;gene-LOC109720786;gene-LOC109717744;gene-LOC109…	K00003+K00010+K00021+K00021+K00030+K00031+K00053+K00059+K00059+K00083+K00083+K00083+K00088+K00111+K00161+K00208+K00208+K00222+K00224+K00228+K00228+K00232+K00232+K00264+K00276+K00276+K00276+K00422+K00430+K00430+K00430+K00430+K00430+K00430+K00430+K00430+K00430+K00430+K00430+K00430+K00430+K00430+K00430+K00430+K00430+K00430+K00430+K00430+K00430+K00430+K00430+K00430+K00430+K00430+K00430+K00430+K00454+…	https:\\www.genome.jp\dbget-bin\www_bget?map01110
TN17_vs_TN23.pathenrichment.xlsx	Biosynthesis of secondary metabolites	ko01110	0.27078	0.217208	1.75697e-06	0.000233678	gene-LOC109727802;gene-LOC109728231;gene-LOC109708128;gene-LOC109718162;gene-LOC109721445;gene-LOC109721669;gene-LOC109728509;gene-LOC109715805;gene-LOC109727043;gene-LOC109723508;gene-LOC109715272;gene-LOC109710820;gene-LOC109707680;gene-LOC109715099;gene-LOC109711411;gene-LOC109711883;novel.226;gene-LOC109711591;gene-LOC109719957;gene-LOC109710430;gene-LOC109711548;gene-LOC109724954;gene-LOC109…	K00002+K00002+K00002+K00006+K00010+K00010+K00010+K00013+K00016+K00021+K00025+K00030+K00033+K00059+K00059+K00059+K00059+K00106+K00128+K00134+K00161+K00208+K00224+K00228+K00228+K00228+K00276+K00276+K00422+K00422+K00430+K00430+K00430+K00430+K00430+K00430+K00430+K00430+K00430+K00430+K00430+K00430+K00430+K00430+K00454+K00454+K00454+K00487+K00511+K00549+K00559+K00559+K00559+K00588+K00588+K00591+K00601+…	https:\\www.genome.jp\dbget-bin\www_bget?map01110
BL_vs_CN.pathenrichment.xlsx	Biosynthesis of secondary metabolites	ko01110	0.260743	0.217208	8.15502e-07	0.000109277	gene-LOC109727802;gene-LOC109719178;gene-LOC109727047;gene-LOC109723508;gene-LOC109711571;gene-LOC109711877;novel.1976;novel.444;gene-LOC109725852;gene-LOC109710820;gene-LOC109706332;gene-LOC109727346;gene-LOC109726489;gene-LOC109717871;gene-LOC109720141;gene-LOC109715479;gene-LOC109713577;gene-LOC109720821;gene-LOC109713902;gene-LOC109718221;gene-LOC109726484;gene-LOC109705623;gene-LOC109726254;…	K00002+K00003+K00016+K00021+K00021+K00021+K00021+K00021+K00026+K00030+K00031+K00033+K00036+K00053+K00083+K00088+K00111+K00121+K00128+K00164+K00166+K00208+K00224+K00224+K00225+K00228+K00264+K00276+K00430+K00430+K00430+K00430+K00430+K00430+K00430+K00430+K00430+K00430+K00430+K00430+K00430+K00430+K00430+K00430+K00430+K00430+K00430+K00430+K00430+K00430+K00430+K00430+K00430+K00430+K00430+K00454+K00454+…	https:\\www.genome.jp\dbget-bin\www_bget?map01110
MD-2_vs_TN17.pathenrichment.xlsx	Biosynthesis of secondary metabolites	ko01110	0.265132	0.217208	5.4531e-07	7.47074e-05	gene-LOC109725051;gene-LOC109727802;gene-LOC109728006;gene-LOC109727043;gene-LOC109711877;gene-LOC109705986;gene-LOC109725508;gene-LOC109711411;gene-LOC109727089;gene-LOC109720066;gene-LOC109706611;gene-LOC109711591;gene-LOC109719957;gene-LOC109715281;gene-LOC109726484;gene-LOC109724954;gene-LOC109711016;gene-LOC109716547;gene-LOC109720786;gene-LOC109706458;gene-LOC109710287;gene-LOC109721922;gen…	K00002+K00002+K00006+K00016+K00021+K00059+K00059+K00059+K00067+K00083+K00083+K00106+K00128+K00133+K00166+K00208+K00224+K00227+K00228+K00232+K00232+K00264+K00276+K00286+K00422+K00430+K00430+K00430+K00430+K00430+K00430+K00430+K00430+K00430+K00430+K00430+K00430+K00430+K00430+K00430+K00430+K00430+K00454+K00454+K00454+K00487+K00511+K00514+K00588+K00591+K00605+K00611+K00655+K00660+K00660+K00688+K00695+…	https:\\www.genome.jp\dbget-bin\www_bget?map01110
MD-2_vs_TN23.pathenrichment.xlsx	Biosynthesis of secondary metabolites	ko01110	0.263905	0.217208	1.90541e-07	2.61041e-05	gene-LOC109725051;gene-LOC109727802;gene-LOC109728231;gene-LOC109708128;gene-LOC109728006;gene-LOC109721445;gene-LOC109721669;gene-LOC109715272;gene-LOC109710820;gene-LOC109717871;gene-LOC109725508;novel.226;gene-LOC109720066;gene-LOC109718953;gene-LOC109719957;gene-LOC109715281;gene-LOC109718725;gene-LOC109709036;gene-LOC109711548;gene-LOC109726484;gene-LOC109711016;gene-LOC109716547;gene-LOC109…	K00002+K00002+K00002+K00002+K00006+K00010+K00010+K00025+K00030+K00053+K00059+K00059+K00083+K00128+K00128+K00133+K00134+K00134+K00161+K00166+K00224+K00227+K00228+K00228+K00232+K00232+K00264+K00276+K00276+K00276+K00276+K00286+K00422+K00422+K00430+K00430+K00430+K00430+K00430+K00430+K00430+K00430+K00430+K00430+K00430+K00430+K00430+K00430+K00430+K00430+K00430+K00430+K00430+K00430+K00430+K00430+K00454+…	https:\\www.genome.jp\dbget-bin\www_bget?map01110
CN_vs_TN4.pathenrichment.xlsx	Biosynthesis of secondary metabolites	ko01110	0.266234	0.217208	4.73547e-08	6.44023e-06	gene-LOC109727802;gene-LOC109728231;gene-LOC109728509;gene-LOC109727043;gene-LOC109727047;gene-LOC109723508;gene-LOC109711571;novel.1976;novel.444;gene-LOC109715272;gene-LOC109725852;gene-LOC109710820;gene-LOC109706332;gene-LOC109727346;gene-LOC109711795;gene-LOC109705986;gene-LOC109725508;gene-LOC109711883;gene-LOC109713902;gene-LOC109718953;gene-LOC109719957;gene-LOC109723285;gene-LOC109711737;…	K00002+K00002+K00010+K00016+K00016+K00021+K00021+K00021+K00021+K00025+K00026+K00030+K00031+K00033+K00058+K00059+K00059+K00059+K00128+K00128+K00128+K00128+K00128+K00161+K00208+K00208+K00224+K00224+K00224+K00227+K00228+K00232+K00232+K00232+K00234+K00249+K00276+K00276+K00276+K00318+K00422+K00422+K00430+K00430+K00430+K00430+K00430+K00430+K00430+K00430+K00430+K00430+K00430+K00430+K00430+K00430+K00430+…	https:\\www.genome.jp\dbget-bin\www_bget?map01110
TN4_vs_TN23.pathenrichment.xlsx	Biosynthesis of secondary metabolites	ko01110	0.272148	0.217208	6.36469e-09	8.46503e-07	gene-LOC109725051;gene-LOC109727802;gene-LOC109728231;gene-LOC109721669;gene-LOC109727043;gene-LOC109727047;gene-LOC109723508;gene-LOC109711571;gene-LOC109715272;gene-LOC109717871;gene-LOC109718691;gene-LOC109724794;gene-LOC109705986;gene-LOC109720066;gene-LOC109720821;gene-LOC109710875;gene-LOC109711737;gene-LOC109726484;gene-LOC109715098;gene-LOC109705623;gene-LOC109724510;gene-LOC109726254;gen…	K00002+K00002+K00002+K00010+K00016+K00016+K00021+K00021+K00025+K00053+K00053+K00058+K00059+K00083+K00121+K00121+K00128+K00166+K00167+K00208+K00208+K00224+K00224+K00224+K00225+K00228+K00232+K00232+K00232+K00234+K00249+K00276+K00276+K00318+K00422+K00430+K00430+K00430+K00430+K00430+K00430+K00430+K00430+K00430+K00430+K00430+K00430+K00430+K00430+K00430+K00430+K00430+K00430+K00430+K00430+K00430+K00430+…	https:\\www.genome.jp\dbget-bin\www_bget?map01110
CN_vs_TN17.pathenrichment.xlsx	Biosynthesis of secondary metabolites	ko01110	0.287051	0.217208	1.17978e-10	1.5927e-08	gene-LOC109725051;gene-LOC109727802;gene-LOC109728006;gene-LOC109721445;gene-LOC109727043;gene-LOC109723508;gene-LOC109711877;novel.1976;novel.444;gene-LOC109706332;gene-LOC109715099;gene-LOC109705986;gene-LOC109725508;gene-LOC109711411;novel.226;gene-LOC109720821;gene-LOC109719957;gene-LOC109723285;gene-LOC109715281;gene-LOC109726484;gene-LOC109705623;gene-LOC109724954;gene-LOC109711016;novel.85…	K00002+K00002+K00006+K00010+K00016+K00021+K00021+K00021+K00021+K00031+K00059+K00059+K00059+K00059+K00059+K00121+K00128+K00128+K00133+K00166+K00208+K00208+K00224+K00225+K00228+K00264+K00276+K00276+K00286+K00422+K00430+K00430+K00430+K00430+K00430+K00430+K00430+K00430+K00430+K00430+K00430+K00430+K00430+K00430+K00430+K00454+K00454+K00487+K00487+K00547+K00549+K00559+K00588+K00600+K00601+K00611+K00660+…	https:\\www.genome.jp\dbget-bin\www_bget?map01110
TN17_vs_TN21.pathenrichment.xlsx	Biosynthesis of secondary metabolites	ko01110	0.297059	0.217208	1.16388e-10	1.51304e-08	gene-LOC109727802;gene-LOC109728231;gene-LOC109708128;gene-LOC109721445;gene-LOC109721669;gene-LOC109728509;gene-LOC109727043;gene-LOC109723508;gene-LOC109707587;gene-LOC109710251;gene-LOC109710820;gene-LOC109715099;gene-LOC109711591;gene-LOC109720821;gene-LOC109724954;gene-LOC109711016;novel.858;gene-LOC109720786;gene-LOC109717744;gene-LOC109710287;gene-LOC109723113;gene-LOC109707206;gene-LOC109…	K00002+K00002+K00002+K00010+K00010+K00010+K00016+K00021+K00025+K00026+K00030+K00059+K00106+K00121+K00208+K00224+K00225+K00228+K00232+K00232+K00276+K00276+K00276+K00422+K00430+K00430+K00430+K00430+K00430+K00430+K00430+K00430+K00430+K00430+K00487+K00549+K00559+K00559+K00559+K00588+K00588+K00588+K00600+K00606+K00627+K00640+K00660+K00696+K00700+K00703+K00703+K00750+K00764+K00787+K00789+K00789+K00789+…	https:\\www.genome.jp\dbget-bin\www_bget?map01110
CN_vs_TN23.pathenrichment.xlsx	Biosynthesis of secondary metabolites	ko01110	0.289821	0.217208	3.54858e-11	4.79059e-09	gene-LOC109725051;gene-LOC109727802;gene-LOC109728231;gene-LOC109721669;gene-LOC109728509;gene-LOC109711571;novel.1976;novel.444;gene-LOC109715272;gene-LOC109725852;gene-LOC109710820;gene-LOC109706332;gene-LOC109727346;gene-LOC109726489;gene-LOC109717871;gene-LOC109705986;gene-LOC109725508;gene-LOC109720141;gene-LOC109720821;gene-LOC109713902;gene-LOC109718725;gene-LOC109709036;gene-LOC109726484;…	K00002+K00002+K00002+K00010+K00010+K00021+K00021+K00021+K00025+K00026+K00030+K00031+K00033+K00036+K00053+K00059+K00059+K00083+K00121+K00128+K00134+K00134+K00166+K00208+K00224+K00225+K00227+K00228+K00228+K00276+K00422+K00422+K00430+K00430+K00430+K00430+K00430+K00430+K00430+K00430+K00430+K00430+K00430+K00430+K00430+K00430+K00430+K00430+K00430+K00430+K00430+K00430+K00454+K00454+K00454+K00454+K00487+…	https:\\www.genome.jp\dbget-bin\www_bget?map01110
CN_vs_TN21.pathenrichment.xlsx	Biosynthesis of secondary metabolites	ko01110	0.291213	0.217208	3.11988e-11	4.18064e-09	gene-LOC109725051;gene-LOC109727802;gene-LOC109728231;gene-LOC109721669;gene-LOC109723508;gene-LOC109711877;novel.1976;novel.444;gene-LOC109725852;gene-LOC109710820;gene-LOC109706332;gene-LOC109727346;gene-LOC109717871;gene-LOC109711795;gene-LOC109705986;gene-LOC109725508;gene-LOC109726849;gene-LOC109711411;gene-LOC109711591;gene-LOC109710875;gene-LOC109718953;gene-LOC109719957;gene-LOC109711737;…	K00002+K00002+K00002+K00010+K00021+K00021+K00021+K00021+K00026+K00030+K00031+K00033+K00053+K00058+K00059+K00059+K00059+K00059+K00106+K00121+K00128+K00128+K00128+K00133+K00134+K00134+K00166+K00208+K00208+K00224+K00228+K00228+K00232+K00264+K00276+K00276+K00422+K00422+K00430+K00430+K00430+K00430+K00430+K00430+K00430+K00430+K00430+K00430+K00430+K00430+K00430+K00430+K00430+K00430+K00430+K00430+K00430+…	https:\\www.genome.jp\dbget-bin\www_bget?map01110
TN4_vs_TN21.pathenrichment.xlsx	Biosynthesis of secondary metabolites	ko01110	0.286358	0.217208	2.31869e-11	3.06067e-09	gene-LOC109725051;gene-LOC109727802;gene-LOC109721669;gene-LOC109727043;gene-LOC109727047;gene-LOC109711571;gene-LOC109717871;gene-LOC109705986;gene-LOC109711411;gene-LOC109711883;gene-LOC109720821;gene-LOC109710875;gene-LOC109707288;gene-LOC109711548;gene-LOC109726484;gene-LOC109724510;gene-LOC109726254;gene-LOC109726465;gene-LOC109711016;gene-LOC109717744;gene-LOC109720408;gene-LOC109728702;gen…	K00002+K00002+K00010+K00016+K00016+K00021+K00053+K00059+K00059+K00059+K00121+K00121+K00161+K00161+K00166+K00208+K00224+K00224+K00224+K00232+K00232+K00232+K00234+K00249+K00264+K00276+K00276+K00276+K00318+K00422+K00422+K00430+K00430+K00430+K00430+K00430+K00430+K00430+K00430+K00430+K00430+K00430+K00430+K00430+K00430+K00430+K00430+K00430+K00430+K00430+K00430+K00430+K00430+K00430+K00430+K00454+K00454+…	https:\\www.genome.jp\dbget-bin\www_bget?map01110
BL_vs_TN4.pathenrichment.xlsx	Plant-pathogen interaction	ko04626	0.0859889	0.0925883	0.885273	1	gene-LOC109725960;gene-LOC109708042;gene-LOC109718481;gene-LOC109723836;gene-LOC109724851;gene-LOC109726359;gene-LOC109708701;gene-LOC109727398;gene-LOC109707900;gene-LOC109718155;gene-LOC109727325;gene-LOC109707520;gene-LOC109707522;gene-LOC109708002;gene-LOC109708395;gene-LOC109704063;gene-LOC109711319;gene-LOC109727261;gene-LOC109716684;gene-LOC109722496;gene-LOC109723304;gene-LOC109727237;gen…	K01373+K01373+K02183+K02183+K02183+K02183+K02183+K04079+K04079+K05391+K05391+K05391+K05391+K05391+K05391+K05391+K05391+K09487+K12795+K12795+K13412+K13412+K13412+K13413+K13413+K13413+K13413+K13414+K13414+K13416+K13416+K13416+K13416+K13416+K13416+K13416+K13416+K13416+K13416+K13416+K13416+K13416+K13416+K13416+K13420+K13420+K13420+K13420+K13420+K13420+K13420+K13420+K13420+K13420+K13420+K13420+K13420+…	https:\\www.genome.jp\dbget-bin\www_bget?map04626
CN_vs_TN21.pathenrichment.xlsx	Plant-pathogen interaction	ko04626	0.0915033	0.0925883	0.57667	1	gene-LOC109711980;gene-LOC109723836;gene-LOC109724851;gene-LOC109726359;gene-LOC109711191;gene-LOC109727398;gene-LOC109707900;gene-LOC109718155;gene-LOC109707406;gene-LOC109708395;gene-LOC109722496;gene-LOC109715480;gene-LOC109715490;gene-LOC109722232;gene-LOC109723304;gene-LOC109727237;gene-LOC109727359;gene-LOC109705486;gene-LOC109706847;gene-LOC109712473;gene-LOC109714216;gene-LOC109704867;gen…	K00864+K02183+K02183+K02183+K02183+K04079+K04079+K05391+K05391+K05391+K12795+K13412+K13412+K13412+K13412+K13412+K13412+K13413+K13413+K13416+K13416+K13416+K13416+K13416+K13416+K13416+K13416+K13416+K13416+K13416+K13416+K13416+K13416+K13420+K13420+K13420+K13420+K13420+K13420+K13420+K13420+K13420+K13420+K13420+K13420+K13420+K13424+K13424+K13425+K13427+K13428+K13428+K13428+K13428+K13429+K13430+K13430+…	https:\\www.genome.jp\dbget-bin\www_bget?map04626
TN4_vs_TN21.pathenrichment.xlsx	Plant-pathogen interaction	ko04626	0.0952381	0.0925883	0.360431	1	gene-LOC109725960;gene-LOC109708042;gene-LOC109718481;gene-LOC109723836;gene-LOC109726359;gene-LOC109707900;gene-LOC109718155;gene-LOC109703484;gene-LOC109720890;gene-LOC109707520;gene-LOC109707522;gene-LOC109708395;gene-LOC109704063;gene-LOC109723304;gene-LOC109708156;novel.1737;gene-LOC109712473;gene-LOC109714216;gene-LOC109714902;gene-LOC109715375;gene-LOC109704867;gene-LOC109717315;gene-LOC10…	K01373+K01373+K02183+K02183+K02183+K04079+K05391+K05391+K05391+K05391+K05391+K05391+K05391+K13412+K13412+K13414+K13416+K13416+K13416+K13416+K13416+K13416+K13416+K13416+K13416+K13416+K13416+K13416+K13416+K13416+K13416+K13416+K13416+K13416+K13416+K13420+K13420+K13420+K13420+K13420+K13420+K13420+K13420+K13420+K13420+K13420+K13424+K13424+K13424+K13424+K13425+K13428+K13428+K13428+K13428+K13428+K13428+…	https:\\www.genome.jp\dbget-bin\www_bget?map04626
TN17_vs_TN21.pathenrichment.xlsx	Plant-pathogen interaction	ko04626	0.101961	0.0925883	0.148691	1	gene-LOC109711980;gene-LOC109725960;gene-LOC109724647;gene-LOC109707900;gene-LOC109707520;gene-LOC109707522;gene-LOC109724749;novel.1737;gene-LOC109712498;gene-LOC109714243;gene-LOC109716589;gene-LOC109719979;gene-LOC109720365;gene-LOC109721893;gene-LOC109705922;gene-LOC109724863;gene-LOC109706145;novel.1006;gene-LOC109715178;gene-LOC109715995;gene-LOC109716005;gene-LOC109716770;gene-LOC109706553…	K00864+K01373+K02183+K04079+K05391+K05391+K13413+K13414+K13416+K13416+K13416+K13416+K13416+K13416+K13416+K13416+K13416+K13416+K13420+K13420+K13420+K13420+K13420+K13420+K13420+K13420+K13424+K13424+K13424+K13424+K13429+K13429+K13429+K13429+K13430+K13430+K13430+K13430+K13430+K13430+K13430+K13430+K13430+K13430+K13430+K13430+K13435+K13436+K13436+K13436+K13437+K13437+K13447+K13447+K13447+K13447+K13447+…	https:\\www.genome.jp\dbget-bin\www_bget?map04626
CN_vs_TN23.pathenrichment.xlsx	Plant-pathogen interaction	ko04626	0.10101	0.0925883	0.140667	1	gene-LOC109711980;gene-LOC109723836;gene-LOC109724647;gene-LOC109726359;gene-LOC109708701;gene-LOC109711191;gene-LOC109727398;gene-LOC109707900;gene-LOC109708395;gene-LOC109722496;gene-LOC109715480;gene-LOC109722232;gene-LOC109723304;gene-LOC109727237;gene-LOC109727359;gene-LOC109713830;gene-LOC109712473;gene-LOC109712498;gene-LOC109714243;gene-LOC109704867;gene-LOC109719075;gene-LOC109705250;gen…	K00864+K02183+K02183+K02183+K02183+K02183+K04079+K04079+K05391+K12795+K13412+K13412+K13412+K13412+K13412+K13413+K13416+K13416+K13416+K13416+K13416+K13416+K13416+K13416+K13416+K13416+K13416+K13416+K13416+K13416+K13416+K13416+K13416+K13416+K13420+K13420+K13420+K13420+K13420+K13420+K13420+K13420+K13420+K13420+K13420+K13420+K13420+K13420+K13420+K13420+K13420+K13420+K13428+K13428+K13428+K13428+K13428+…	https:\\www.genome.jp\dbget-bin\www_bget?map04626
MD-2_vs_CN.pathenrichment.xlsx	Plant-pathogen interaction	ko04626	0.102697	0.0925883	0.138174	1	gene-LOC109727398;gene-LOC109707900;gene-LOC109718155;gene-LOC109720890;gene-LOC109715759;gene-LOC109713830;gene-LOC109705486;gene-LOC109708452;gene-LOC109712498;gene-LOC109715375;gene-LOC109717315;gene-LOC109719075;gene-LOC109705250;gene-LOC109719334;gene-LOC109721394;gene-LOC109705922;gene-LOC109725523;gene-LOC109727023;gene-LOC109706386;gene-LOC109728658;gene-LOC109710054;gene-LOC109710757;nov…	K04079+K04079+K05391+K05391+K13412+K13413+K13413+K13413+K13416+K13416+K13416+K13416+K13416+K13416+K13416+K13416+K13416+K13416+K13416+K13416+K13416+K13416+K13416+K13420+K13420+K13420+K13420+K13420+K13420+K13420+K13420+K13420+K13428+K13428+K13428+K13428+K13428+K13430+K13430+K13430+K13430+K13430+K13430+K13430+K13430+K13430+K13430+K13430+K13430+K13435+K13435+K13437+K13437+K13447+K13447+K13447+K13447+…	https:\\www.genome.jp\dbget-bin\www_bget?map04626
BL_vs_CN.pathenrichment.xlsx	Plant-pathogen interaction	ko04626	0.101045	0.0925883	0.0962502	1	gene-LOC109711980;gene-LOC109724851;gene-LOC109726359;gene-LOC109708701;gene-LOC109711191;gene-LOC109727398;gene-LOC109707900;gene-LOC109718155;gene-LOC109703484;gene-LOC109727325;gene-LOC109707522;gene-LOC109707523;gene-LOC109708002;gene-LOC109708395;gene-LOC109722232;gene-LOC109723304;gene-LOC109727237;gene-LOC109713830;gene-LOC109721414;gene-LOC109714243;gene-LOC109716589;gene-LOC109717259;gen…	K00864+K02183+K02183+K02183+K02183+K04079+K04079+K05391+K05391+K05391+K05391+K05391+K05391+K05391+K13412+K13412+K13412+K13413+K13414+K13416+K13416+K13416+K13416+K13416+K13416+K13416+K13416+K13416+K13416+K13416+K13416+K13416+K13416+K13416+K13416+K13416+K13416+K13416+K13416+K13420+K13420+K13420+K13420+K13420+K13420+K13420+K13420+K13420+K13420+K13420+K13420+K13420+K13420+K13420+K13420+K13420+K13420+…	https:\\www.genome.jp\dbget-bin\www_bget?map04626
TN4_vs_TN23.pathenrichment.xlsx	Plant-pathogen interaction	ko04626	0.102613	0.0925883	0.0722985	1	gene-LOC109725960;gene-LOC109718481;gene-LOC109723836;gene-LOC109724647;gene-LOC109726359;gene-LOC109708701;gene-LOC109711191;gene-LOC109707900;gene-LOC109703484;gene-LOC109720890;gene-LOC109707520;gene-LOC109707522;gene-LOC109708395;gene-LOC109704063;gene-LOC109723304;gene-LOC109727237;gene-LOC109708156;gene-LOC109713830;gene-LOC109705486;gene-LOC109708452;gene-LOC109721414;gene-LOC109711277;nov…	K01373+K02183+K02183+K02183+K02183+K02183+K02183+K04079+K05391+K05391+K05391+K05391+K05391+K05391+K13412+K13412+K13412+K13413+K13413+K13413+K13414+K13414+K13414+K13416+K13416+K13416+K13416+K13416+K13416+K13416+K13416+K13416+K13416+K13416+K13416+K13416+K13416+K13416+K13416+K13416+K13416+K13416+K13416+K13420+K13420+K13420+K13420+K13420+K13420+K13420+K13420+K13420+K13420+K13420+K13420+K13420+K13424+…	https:\\www.genome.jp\dbget-bin\www_bget?map04626
TN4_vs_TN17.pathenrichment.xlsx	Plant-pathogen interaction	ko04626	0.103737	0.0925883	0.0533138	1	gene-LOC109708042;gene-LOC109718481;gene-LOC109723836;gene-LOC109724647;gene-LOC109726359;gene-LOC109711191;gene-LOC109727398;gene-LOC109703484;gene-LOC109727325;gene-LOC109713824;gene-LOC109723304;gene-LOC109708156;gene-LOC109713830;gene-LOC109724749;gene-LOC109728971;gene-LOC109711277;novel.1737;gene-LOC109712498;gene-LOC109714216;gene-LOC109714243;gene-LOC109704640;gene-LOC109715375;gene-LOC10…	K01373+K02183+K02183+K02183+K02183+K02183+K04079+K05391+K05391+K13412+K13412+K13412+K13413+K13413+K13413+K13414+K13414+K13416+K13416+K13416+K13416+K13416+K13416+K13416+K13416+K13416+K13416+K13416+K13416+K13416+K13416+K13416+K13416+K13416+K13416+K13416+K13416+K13416+K13416+K13416+K13416+K13420+K13420+K13420+K13420+K13420+K13420+K13420+K13420+K13420+K13424+K13424+K13424+K13425+K13425+K13428+K13428+…	https:\\www.genome.jp\dbget-bin\www_bget?map04626
MD-2_vs_TN21.pathenrichment.xlsx	Plant-pathogen interaction	ko04626	0.104167	0.0925883	0.0417127	1	gene-LOC109711980;gene-LOC109724851;gene-LOC109726359;gene-LOC109711191;gene-LOC109727398;gene-LOC109707900;novel.1123;gene-LOC109716162;gene-LOC109717358;gene-LOC109720890;gene-LOC109707406;gene-LOC109708395;gene-LOC109704063;gene-LOC109728698;gene-LOC109716684;gene-LOC109722496;gene-LOC109715480;gene-LOC109715490;gene-LOC109722232;gene-LOC109723304;gene-LOC109727237;gene-LOC109727359;gene-LOC10…	K00864+K02183+K02183+K02183+K04079+K04079+K04079+K04368+K04368+K05391+K05391+K05391+K05391+K09487+K12795+K12795+K13412+K13412+K13412+K13412+K13412+K13412+K13413+K13413+K13416+K13416+K13416+K13416+K13416+K13416+K13416+K13416+K13416+K13416+K13416+K13416+K13416+K13416+K13416+K13416+K13416+K13416+K13416+K13416+K13420+K13420+K13420+K13420+K13420+K13420+K13420+K13420+K13420+K13420+K13420+K13420+K13420+…	https:\\www.genome.jp\dbget-bin\www_bget?map04626
BL_vs_TN23.pathenrichment.xlsx	Plant-pathogen interaction	ko04626	0.10755	0.0925883	0.020803	1	gene-LOC109708042;gene-LOC109723836;gene-LOC109724647;gene-LOC109724851;gene-LOC109708701;gene-LOC109711191;gene-LOC109727398;gene-LOC109707900;gene-LOC109718155;gene-LOC109703484;gene-LOC109720890;gene-LOC109727325;gene-LOC109707406;gene-LOC109707520;gene-LOC109708002;gene-LOC109716684;gene-LOC109722496;gene-LOC109715480;gene-LOC109713830;gene-LOC109724749;gene-LOC109706847;gene-LOC109721414;gen…	K01373+K02183+K02183+K02183+K02183+K02183+K04079+K04079+K05391+K05391+K05391+K05391+K05391+K05391+K05391+K12795+K12795+K13412+K13413+K13413+K13413+K13414+K13416+K13416+K13416+K13416+K13416+K13416+K13416+K13416+K13416+K13416+K13416+K13416+K13416+K13416+K13416+K13416+K13416+K13416+K13416+K13416+K13416+K13416+K13416+K13420+K13420+K13420+K13420+K13420+K13420+K13420+K13420+K13420+K13420+K13420+K13420+…	https:\\www.genome.jp\dbget-bin\www_bget?map04626
MD-2_vs_TN4.pathenrichment.xlsx	Plant-pathogen interaction	ko04626	0.105184	0.0925883	0.015997	1	gene-LOC109711980;gene-LOC109708042;gene-LOC109723836;gene-LOC109724851;gene-LOC109708701;gene-LOC109711191;gene-LOC109727398;gene-LOC109707900;gene-LOC109716162;gene-LOC109717358;gene-LOC109718155;gene-LOC109703484;gene-LOC109727325;gene-LOC109707520;gene-LOC109708395;gene-LOC109711319;gene-LOC109716684;gene-LOC109722496;gene-LOC109715490;gene-LOC109722232;gene-LOC109723304;gene-LOC109727237;gen…	K00864+K01373+K02183+K02183+K02183+K02183+K04079+K04079+K04368+K04368+K05391+K05391+K05391+K05391+K05391+K05391+K12795+K12795+K13412+K13412+K13412+K13412+K13412+K13413+K13413+K13414+K13414+K13416+K13416+K13416+K13416+K13416+K13416+K13416+K13416+K13416+K13416+K13416+K13416+K13416+K13416+K13416+K13416+K13416+K13416+K13416+K13416+K13416+K13420+K13420+K13420+K13420+K13420+K13420+K13420+K13420+K13420+…	https:\\www.genome.jp\dbget-bin\www_bget?map04626
CN_vs_TN4.pathenrichment.xlsx	Plant-pathogen interaction	ko04626	0.106848	0.0925883	0.0143905	1	gene-LOC109708042;gene-LOC109718481;gene-LOC109723836;gene-LOC109724851;gene-LOC109708701;gene-LOC109711191;gene-LOC109727398;gene-LOC109703484;gene-LOC109707520;gene-LOC109707523;gene-LOC109708395;gene-LOC109716684;gene-LOC109722496;gene-LOC109715490;gene-LOC109722232;gene-LOC109727237;gene-LOC109708156;gene-LOC109713830;gene-LOC109705486;gene-LOC109724749;gene-LOC109708452;gene-LOC109711277;nov…	K01373+K02183+K02183+K02183+K02183+K02183+K04079+K05391+K05391+K05391+K05391+K12795+K12795+K13412+K13412+K13412+K13412+K13413+K13413+K13413+K13413+K13414+K13414+K13416+K13416+K13416+K13416+K13416+K13416+K13416+K13416+K13416+K13416+K13416+K13416+K13416+K13416+K13416+K13416+K13416+K13416+K13416+K13416+K13416+K13416+K13420+K13420+K13420+K13420+K13420+K13420+K13420+K13420+K13420+K13420+K13420+K13420+…	https:\\www.genome.jp\dbget-bin\www_bget?map04626
BL_vs_TN21.pathenrichment.xlsx	Plant-pathogen interaction	ko04626	0.108158	0.0925883	0.0102153	1	gene-LOC109723836;gene-LOC109724851;gene-LOC109708701;gene-LOC109727398;gene-LOC109707900;gene-LOC109713720;gene-LOC109703484;gene-LOC109720890;gene-LOC109727325;gene-LOC109707406;gene-LOC109707520;gene-LOC109708002;gene-LOC109711319;gene-LOC109727261;gene-LOC109716684;gene-LOC109722496;gene-LOC109713824;gene-LOC109705486;gene-LOC109706847;gene-LOC109721414;gene-LOC109712473;gene-LOC109714216;gen…	K02183+K02183+K02183+K04079+K04079+K05391+K05391+K05391+K05391+K05391+K05391+K05391+K05391+K09487+K12795+K12795+K13412+K13413+K13413+K13414+K13416+K13416+K13416+K13416+K13416+K13416+K13416+K13416+K13416+K13416+K13416+K13416+K13416+K13416+K13416+K13416+K13416+K13416+K13416+K13416+K13416+K13416+K13416+K13416+K13420+K13420+K13420+K13420+K13420+K13420+K13420+K13420+K13420+K13420+K13420+K13420+K13420+…	https:\\www.genome.jp\dbget-bin\www_bget?map04626
BL_vs_TN17.pathenrichment.xlsx	Plant-pathogen interaction	ko04626	0.108642	0.0925883	0.00837345	1	gene-LOC109725960;gene-LOC109723836;gene-LOC109724647;gene-LOC109724851;gene-LOC109708701;gene-LOC109711191;gene-LOC109726383;gene-LOC109727398;gene-LOC109707900;gene-LOC109713720;gene-LOC109703484;gene-LOC109707406;gene-LOC109707520;gene-LOC109707522;gene-LOC109708002;gene-LOC109716684;gene-LOC109722496;gene-LOC109713824;gene-LOC109705486;gene-LOC109724749;gene-LOC109706847;gene-LOC109708452;gen…	K01373+K02183+K02183+K02183+K02183+K02183+K02358+K04079+K04079+K05391+K05391+K05391+K05391+K05391+K05391+K12795+K12795+K13412+K13413+K13413+K13413+K13413+K13416+K13416+K13416+K13416+K13416+K13416+K13416+K13416+K13416+K13416+K13416+K13416+K13416+K13416+K13416+K13416+K13416+K13416+K13416+K13416+K13416+K13416+K13420+K13420+K13420+K13420+K13420+K13420+K13420+K13420+K13420+K13420+K13420+K13420+K13420+…	https:\\www.genome.jp\dbget-bin\www_bget?map04626
MD-2_vs_BL.pathenrichment.xlsx	Plant-pathogen interaction	ko04626	0.109209	0.0925883	0.00540921	0.730244	gene-LOC109711980;gene-LOC109725960;gene-LOC109724647;gene-LOC109724851;gene-LOC109726359;gene-LOC109708701;gene-LOC109711191;gene-LOC109727398;gene-LOC109707900;novel.1123;gene-LOC109716162;gene-LOC109703484;gene-LOC109707522;gene-LOC109708002;gene-LOC109708395;gene-LOC109704063;gene-LOC109722232;gene-LOC109723304;gene-LOC109705486;gene-LOC109721414;gene-LOC109712498;gene-LOC109714243;gene-LOC10…	K00864+K01373+K02183+K02183+K02183+K02183+K02183+K04079+K04079+K04079+K04368+K05391+K05391+K05391+K05391+K05391+K13412+K13412+K13413+K13414+K13416+K13416+K13416+K13416+K13416+K13416+K13416+K13416+K13416+K13416+K13416+K13416+K13416+K13416+K13416+K13416+K13416+K13416+K13416+K13420+K13420+K13420+K13420+K13420+K13420+K13420+K13420+K13420+K13420+K13420+K13420+K13420+K13420+K13420+K13420+K13420+K13420+…	https:\\www.genome.jp\dbget-bin\www_bget?map04626
MD-2_vs_TN17.pathenrichment.xlsx	Plant-pathogen interaction	ko04626	0.1125	0.0925883	0.00220534	0.302132	gene-LOC109723836;gene-LOC109724851;gene-LOC109727398;gene-LOC109707900;novel.1123;gene-LOC109713671;gene-LOC109720890;gene-LOC109707406;gene-LOC109707520;gene-LOC109708395;gene-LOC109728698;gene-LOC109716684;gene-LOC109713824;gene-LOC109715480;gene-LOC109715490;gene-LOC109715759;gene-LOC109722232;gene-LOC109723304;gene-LOC109727237;gene-LOC109727359;gene-LOC109713830;gene-LOC109706847;gene-LOC10…	K02183+K02183+K04079+K04079+K04079+K05391+K05391+K05391+K05391+K05391+K09487+K12795+K13412+K13412+K13412+K13412+K13412+K13412+K13412+K13412+K13413+K13413+K13416+K13416+K13416+K13416+K13416+K13416+K13416+K13416+K13416+K13416+K13416+K13416+K13416+K13416+K13416+K13416+K13416+K13416+K13416+K13416+K13416+K13416+K13416+K13416+K13416+K13420+K13420+K13420+K13420+K13420+K13420+K13420+K13420+K13420+K13420+…	https:\\www.genome.jp\dbget-bin\www_bget?map04626
CN_vs_TN17.pathenrichment.xlsx	Plant-pathogen interaction	ko04626	0.115445	0.0925883	0.00165085	0.222864	gene-LOC109708042;gene-LOC109720184;gene-LOC109723836;gene-LOC109724851;gene-LOC109708701;gene-LOC109711191;gene-LOC109713671;gene-LOC109718155;gene-LOC109707520;gene-LOC109708395;gene-LOC109722232;gene-LOC109723304;gene-LOC109727237;gene-LOC109705486;gene-LOC109724749;gene-LOC109706847;gene-LOC109708452;gene-LOC109712473;gene-LOC109712498;gene-LOC109714216;gene-LOC109714243;gene-LOC109704867;gen…	K01373+K02183+K02183+K02183+K02183+K02183+K05391+K05391+K05391+K05391+K13412+K13412+K13412+K13413+K13413+K13413+K13413+K13416+K13416+K13416+K13416+K13416+K13416+K13416+K13416+K13416+K13416+K13416+K13416+K13416+K13416+K13416+K13416+K13416+K13416+K13416+K13420+K13420+K13420+K13420+K13420+K13420+K13420+K13420+K13420+K13420+K13420+K13420+K13420+K13420+K13420+K13424+K13424+K13424+K13424+K13425+K13427+…	https:\\www.genome.jp\dbget-bin\www_bget?map04626
TN17_vs_TN23.pathenrichment.xlsx	Plant-pathogen interaction	ko04626	0.118252	0.0925883	0.000927478	0.123355	gene-LOC109725960;gene-LOC109708042;gene-LOC109708701;gene-LOC109707900;gene-LOC109707520;gene-LOC109707522;gene-LOC109713830;gene-LOC109705486;gene-LOC109724749;gene-LOC109706847;gene-LOC109708452;gene-LOC109712498;gene-LOC109714216;gene-LOC109714243;gene-LOC109717315;gene-LOC109719075;gene-LOC109719334;gene-LOC109719979;gene-LOC109721394;gene-LOC109721893;gene-LOC109723583;gene-LOC109705922;gen…	K01373+K01373+K02183+K04079+K05391+K05391+K13413+K13413+K13413+K13413+K13413+K13416+K13416+K13416+K13416+K13416+K13416+K13416+K13416+K13416+K13416+K13416+K13416+K13416+K13416+K13416+K13416+K13416+K13416+K13416+K13420+K13420+K13420+K13420+K13420+K13420+K13420+K13420+K13420+K13420+K13420+K13424+K13424+K13424+K13424+K13424+K13425+K13427+K13428+K13428+K13429+K13429+K13430+K13430+K13430+K13430+K13430+…	https:\\www.genome.jp\dbget-bin\www_bget?map04626
MD-2_vs_TN23.pathenrichment.xlsx	Plant-pathogen interaction	ko04626	0.113609	0.0925883	0.00065481	0.0897089	gene-LOC109711980;gene-LOC109724647;gene-LOC109726359;gene-LOC109727398;gene-LOC109707900;gene-LOC109717358;gene-LOC109720890;gene-LOC109707406;gene-LOC109708395;gene-LOC109704063;gene-LOC109728698;gene-LOC109716684;gene-LOC109722496;gene-LOC109715480;gene-LOC109723304;gene-LOC109727359;gene-LOC109713830;gene-LOC109705486;gene-LOC109724749;gene-LOC109708452;gene-LOC109714243;gene-LOC109714902;gen…	K00864+K02183+K02183+K04079+K04079+K04368+K05391+K05391+K05391+K05391+K09487+K12795+K12795+K13412+K13412+K13412+K13413+K13413+K13413+K13413+K13416+K13416+K13416+K13416+K13416+K13416+K13416+K13416+K13416+K13416+K13416+K13416+K13416+K13416+K13416+K13416+K13416+K13416+K13416+K13420+K13420+K13420+K13420+K13420+K13420+K13420+K13420+K13420+K13420+K13420+K13420+K13420+K13420+K13420+K13420+K13420+K13420+…	https:\\www.genome.jp\dbget-bin\www_bget?map04626
TN17_vs_TN21.pathenrichment.xlsx	Plant hormone signal transduction	ko04075	0.0656863	0.0835866	0.989836	1	gene-LOC109725427;gene-LOC109724749;gene-LOC109718459;gene-LOC109723483;gene-LOC109727448;gene-LOC109706939;gene-LOC109707308;gene-LOC109709604;gene-LOC109712409;gene-LOC109712498;gene-LOC109714243;gene-LOC109716589;gene-LOC109719979;gene-LOC109720365;gene-LOC109721893;gene-LOC109705922;gene-LOC109724863;gene-LOC109706145;novel.1006;gene-LOC109721168;gene-LOC109721567;gene-LOC109721667;gene-LOC10…	K12126+K13413+K13415+K13415+K13415+K13415+K13415+K13415+K13415+K13416+K13416+K13416+K13416+K13416+K13416+K13416+K13416+K13416+K13416+K13422+K13422+K13422+K13422+K13422+K13422+K13422+K13422+K13422+K13422+K13422+K13464+K14431+K14431+K14431+K14432+K14432+K14484+K14484+K14484+K14484+K14487+K14488+K14489+K14491+K14492+K14492+K14493+K14493+K14493+K14494+K14494+K14494+K14494+K14494+K14494+K14495+K14498+…	https:\\www.genome.jp\dbget-bin\www_bget?map04075
BL_vs_TN4.pathenrichment.xlsx	Plant hormone signal transduction	ko04075	0.0753667	0.0835866	0.940944	1	gene-LOC109721152;gene-LOC109725860;gene-LOC109705486;gene-LOC109724749;gene-LOC109728971;gene-LOC109706847;gene-LOC109714163;gene-LOC109714887;gene-LOC109717619;gene-LOC109718348;gene-LOC109718459;gene-LOC109720925;gene-LOC109725158;gene-LOC109727448;gene-LOC109728913;gene-LOC109703550;gene-LOC109706939;gene-LOC109707308;gene-LOC109709604;novel.680;novel.1956;novel.1167;gene-LOC109714216;gene-LO…	K12126+K12126+K13413+K13413+K13413+K13413+K13415+K13415+K13415+K13415+K13415+K13415+K13415+K13415+K13415+K13415+K13415+K13415+K13415+K13415+K13415+K13415+K13416+K13416+K13416+K13416+K13416+K13416+K13416+K13416+K13416+K13416+K13416+K13416+K13416+K13416+K13416+K13422+K13422+K13422+K13422+K13422+K13422+K13422+K13422+K13422+K13422+K13422+K13422+K13422+K13422+K13422+K13422+K13422+K13422+K13449+K13463+…	https:\\www.genome.jp\dbget-bin\www_bget?map04075
TN4_vs_TN21.pathenrichment.xlsx	Plant hormone signal transduction	ko04075	0.0804376	0.0835866	0.705447	1	gene-LOC109725427;gene-LOC109709185;gene-LOC109714163;gene-LOC109717433;gene-LOC109720925;gene-LOC109721997;gene-LOC109723483;gene-LOC109725639;gene-LOC109725702;gene-LOC109727448;gene-LOC109728143;gene-LOC109709604;novel.680;gene-LOC109712473;gene-LOC109714216;gene-LOC109714902;gene-LOC109715375;gene-LOC109704867;gene-LOC109717315;gene-LOC109719075;gene-LOC109719334;gene-LOC109721256;gene-LOC109…	K12126+K12126+K13415+K13415+K13415+K13415+K13415+K13415+K13415+K13415+K13415+K13415+K13415+K13416+K13416+K13416+K13416+K13416+K13416+K13416+K13416+K13416+K13416+K13416+K13416+K13416+K13416+K13416+K13416+K13416+K13416+K13416+K13422+K13422+K13422+K13422+K13422+K13422+K13422+K13422+K13422+K13422+K13422+K13422+K13422+K13422+K13422+K13422+K13422+K13422+K13449+K13463+K13463+K13464+K13464+K13464+K13464+…	https:\\www.genome.jp\dbget-bin\www_bget?map04075
CN_vs_TN21.pathenrichment.xlsx	Plant hormone signal transduction	ko04075	0.0820625	0.0835866	0.605242	1	gene-LOC109724187;gene-LOC109705486;gene-LOC109706847;gene-LOC109719925;gene-LOC109725158;gene-LOC109725639;gene-LOC109727448;gene-LOC109706939;gene-LOC109707308;gene-LOC109709604;novel.1167;gene-LOC109712473;gene-LOC109714216;gene-LOC109704867;gene-LOC109717315;gene-LOC109719075;gene-LOC109705250;gene-LOC109719334;gene-LOC109720401;gene-LOC109705967;gene-LOC109725522;gene-LOC109710046;gene-LOC10…	K12126+K13413+K13413+K13415+K13415+K13415+K13415+K13415+K13415+K13415+K13415+K13416+K13416+K13416+K13416+K13416+K13416+K13416+K13416+K13416+K13416+K13416+K13416+K13416+K13416+K13422+K13422+K13422+K13422+K13422+K13422+K13422+K13422+K13422+K13422+K13422+K13422+K13422+K13422+K13422+K13422+K13449+K13463+K13464+K14431+K14431+K14431+K14431+K14432+K14432+K14484+K14484+K14484+K14484+K14484+K14485+K14486+…	https:\\www.genome.jp\dbget-bin\www_bget?map04075
MD-2_vs_TN17.pathenrichment.xlsx	Plant hormone signal transduction	ko04075	0.0822368	0.0835866	0.599555	1	gene-LOC109724187;gene-LOC109713830;gene-LOC109706847;gene-LOC109705392;gene-LOC109722722;gene-LOC109706729;gene-LOC109709473;gene-LOC109709604;gene-LOC109714216;gene-LOC109714243;gene-LOC109715375;gene-LOC109704867;gene-LOC109716589;gene-LOC109717315;gene-LOC109705250;gene-LOC109719334;gene-LOC109719979;gene-LOC109720365;gene-LOC109721256;gene-LOC109721893;gene-LOC109705922;gene-LOC109705967;gen…	K12126+K13413+K13413+K13415+K13415+K13415+K13415+K13415+K13416+K13416+K13416+K13416+K13416+K13416+K13416+K13416+K13416+K13416+K13416+K13416+K13416+K13416+K13416+K13416+K13416+K13416+K13416+K13416+K13416+K13416+K13416+K13416+K13416+K13422+K13422+K13422+K13422+K13422+K13422+K13422+K13422+K13422+K13422+K13422+K13422+K13449+K13449+K13449+K13463+K13464+K14431+K14431+K14431+K14432+K14484+K14484+K14484+…	https:\\www.genome.jp\dbget-bin\www_bget?map04075
BL_vs_TN21.pathenrichment.xlsx	Plant hormone signal transduction	ko04075	0.0828183	0.0835866	0.565723	1	gene-LOC109721152;gene-LOC109709185;gene-LOC109705486;gene-LOC109706847;gene-LOC109714887;gene-LOC109717390;gene-LOC109717433;gene-LOC109718348;gene-LOC109718459;gene-LOC109720925;gene-LOC109721997;gene-LOC109725639;gene-LOC109725702;gene-LOC109726536;gene-LOC109728913;gene-LOC109706939;gene-LOC109707308;novel.1956;gene-LOC109712473;gene-LOC109714216;gene-LOC109714243;gene-LOC109714840;gene-LOC10…	K12126+K12126+K13413+K13413+K13415+K13415+K13415+K13415+K13415+K13415+K13415+K13415+K13415+K13415+K13415+K13415+K13415+K13415+K13416+K13416+K13416+K13416+K13416+K13416+K13416+K13416+K13416+K13416+K13416+K13416+K13416+K13416+K13416+K13416+K13416+K13416+K13416+K13416+K13416+K13416+K13416+K13416+K13422+K13422+K13422+K13422+K13422+K13422+K13422+K13422+K13422+K13422+K13422+K13422+K13422+K13422+K13463+…	https:\\www.genome.jp\dbget-bin\www_bget?map04075
BL_vs_TN17.pathenrichment.xlsx	Plant hormone signal transduction	ko04075	0.0839506	0.0835866	0.493001	1	gene-LOC109721152;gene-LOC109724187;gene-LOC109725860;gene-LOC109709185;gene-LOC109711599;gene-LOC109705486;gene-LOC109724749;gene-LOC109706847;gene-LOC109708452;gene-LOC109714887;gene-LOC109717390;gene-LOC109717433;gene-LOC109720925;gene-LOC109721997;gene-LOC109724011;gene-LOC109725639;gene-LOC109725702;gene-LOC109727448;gene-LOC109728143;gene-LOC109708126;gene-LOC109709604;novel.1956;gene-LOC10…	K12126+K12126+K12126+K12126+K12126+K13413+K13413+K13413+K13413+K13415+K13415+K13415+K13415+K13415+K13415+K13415+K13415+K13415+K13415+K13415+K13415+K13415+K13416+K13416+K13416+K13416+K13416+K13416+K13416+K13416+K13416+K13416+K13416+K13416+K13416+K13416+K13416+K13416+K13416+K13416+K13416+K13416+K13416+K13416+K13422+K13422+K13422+K13422+K13422+K13422+K13422+K13422+K13422+K13422+K13463+K13463+K13464+…	https:\\www.genome.jp\dbget-bin\www_bget?map04075
MD-2_vs_TN4.pathenrichment.xlsx	Plant hormone signal transduction	ko04075	0.0840463	0.0835866	0.482011	1	gene-LOC109719379;gene-LOC109709185;gene-LOC109724749;gene-LOC109728971;gene-LOC109714887;gene-LOC109717433;gene-LOC109717619;gene-LOC109718459;gene-LOC109705392;gene-LOC109720925;gene-LOC109721997;gene-LOC109722722;gene-LOC109725702;gene-LOC109727448;gene-LOC109728143;gene-LOC109703550;gene-LOC109706729;gene-LOC109706939;gene-LOC109707308;gene-LOC109708126;gene-LOC109709473;gene-LOC109709604;nov…	K12126+K12126+K13413+K13413+K13415+K13415+K13415+K13415+K13415+K13415+K13415+K13415+K13415+K13415+K13415+K13415+K13415+K13415+K13415+K13415+K13415+K13415+K13415+K13415+K13416+K13416+K13416+K13416+K13416+K13416+K13416+K13416+K13416+K13416+K13416+K13416+K13416+K13416+K13416+K13416+K13416+K13416+K13416+K13416+K13416+K13422+K13422+K13422+K13422+K13422+K13422+K13422+K13422+K13422+K13422+K13422+K13422+…	https:\\www.genome.jp\dbget-bin\www_bget?map04075
MD-2_vs_TN21.pathenrichment.xlsx	Plant hormone signal transduction	ko04075	0.0845588	0.0835866	0.453643	1	gene-LOC109725427;gene-LOC109728971;gene-LOC109706847;gene-LOC109714887;gene-LOC109719925;gene-LOC109705392;gene-LOC109722656;gene-LOC109722722;gene-LOC109727448;gene-LOC109706729;gene-LOC109706939;gene-LOC109707045;gene-LOC109707308;gene-LOC109714216;gene-LOC109714243;gene-LOC109714902;gene-LOC109715375;gene-LOC109704867;gene-LOC109716798;gene-LOC109717315;gene-LOC109705250;gene-LOC109719334;gen…	K12126+K13413+K13413+K13415+K13415+K13415+K13415+K13415+K13415+K13415+K13415+K13415+K13415+K13416+K13416+K13416+K13416+K13416+K13416+K13416+K13416+K13416+K13416+K13416+K13416+K13416+K13416+K13416+K13416+K13416+K13416+K13416+K13416+K13422+K13422+K13422+K13422+K13422+K13422+K13422+K13422+K13422+K13422+K13422+K13422+K13422+K13422+K13422+K13449+K13449+K13449+K14431+K14431+K14431+K14431+K14431+K14431+…	https:\\www.genome.jp\dbget-bin\www_bget?map04075
MD-2_vs_TN23.pathenrichment.xlsx	Plant hormone signal transduction	ko04075	0.0846154	0.0835866	0.44843	1	gene-LOC109713852;gene-LOC109725427;gene-LOC109713830;gene-LOC109705486;gene-LOC109724749;gene-LOC109708452;gene-LOC109712664;gene-LOC109714887;gene-LOC109717433;gene-LOC109719925;gene-LOC109722656;gene-LOC109722722;gene-LOC109725639;gene-LOC109728913;gene-LOC109703550;gene-LOC109706729;gene-LOC109707045;novel.1956;gene-LOC109714243;gene-LOC109714902;gene-LOC109715375;gene-LOC109704867;gene-LOC10…	K12126+K12126+K13413+K13413+K13413+K13413+K13415+K13415+K13415+K13415+K13415+K13415+K13415+K13415+K13415+K13415+K13415+K13415+K13416+K13416+K13416+K13416+K13416+K13416+K13416+K13416+K13416+K13416+K13416+K13416+K13416+K13416+K13416+K13416+K13416+K13416+K13416+K13422+K13422+K13422+K13422+K13422+K13422+K13422+K13422+K13422+K13422+K13422+K13422+K13422+K13422+K13422+K13422+K13449+K13449+K13449+K13463+…	https:\\www.genome.jp\dbget-bin\www_bget?map04075
CN_vs_TN17.pathenrichment.xlsx	Plant hormone signal transduction	ko04075	0.0850234	0.0835866	0.437521	1	gene-LOC109724187;gene-LOC109705486;gene-LOC109724749;gene-LOC109706847;gene-LOC109708452;gene-LOC109718459;gene-LOC109724011;gene-LOC109725158;gene-LOC109725639;gene-LOC109728143;gene-LOC109712409;novel.1167;gene-LOC109712473;gene-LOC109712498;gene-LOC109714216;gene-LOC109714243;gene-LOC109704867;gene-LOC109716589;gene-LOC109717315;gene-LOC109719075;gene-LOC109705250;gene-LOC109721394;gene-LOC10…	K12126+K13413+K13413+K13413+K13413+K13415+K13415+K13415+K13415+K13415+K13415+K13415+K13416+K13416+K13416+K13416+K13416+K13416+K13416+K13416+K13416+K13416+K13416+K13416+K13416+K13416+K13416+K13416+K13416+K13416+K13416+K13422+K13422+K13422+K13422+K13422+K13422+K13422+K13422+K13422+K13422+K13422+K13464+K14431+K14431+K14431+K14431+K14431+K14431+K14432+K14432+K14484+K14484+K14484+K14484+K14485+K14486+…	https:\\www.genome.jp\dbget-bin\www_bget?map04075
MD-2_vs_BL.pathenrichment.xlsx	Plant hormone signal transduction	ko04075	0.0850059	0.0835866	0.422862	1	gene-LOC109719379;gene-LOC109721152;gene-LOC109706645;gene-LOC109709185;gene-LOC109705486;gene-LOC109714887;gene-LOC109717390;gene-LOC109717433;gene-LOC109718459;gene-LOC109719925;gene-LOC109705392;gene-LOC109720925;gene-LOC109721997;gene-LOC109722722;gene-LOC109724011;gene-LOC109725639;gene-LOC109725702;gene-LOC109727448;gene-LOC109728913;gene-LOC109706729;gene-LOC109708126;novel.1956;gene-LOC10…	K12126+K12126+K12126+K12126+K13413+K13415+K13415+K13415+K13415+K13415+K13415+K13415+K13415+K13415+K13415+K13415+K13415+K13415+K13415+K13415+K13415+K13415+K13416+K13416+K13416+K13416+K13416+K13416+K13416+K13416+K13416+K13416+K13416+K13416+K13416+K13416+K13416+K13416+K13416+K13416+K13416+K13422+K13422+K13422+K13422+K13422+K13422+K13422+K13422+K13422+K13422+K13422+K13422+K13422+K13449+K13449+K13449+…	https:\\www.genome.jp\dbget-bin\www_bget?map04075
CN_vs_TN4.pathenrichment.xlsx	Plant hormone signal transduction	ko04075	0.0861865	0.0835866	0.348381	1	gene-LOC109719379;gene-LOC109709185;gene-LOC109713830;gene-LOC109705486;gene-LOC109724749;gene-LOC109708452;gene-LOC109714887;gene-LOC109717433;gene-LOC109720925;gene-LOC109721997;gene-LOC109725702;gene-LOC109727448;gene-LOC109706939;gene-LOC109707308;novel.680;novel.1167;gene-LOC109714216;gene-LOC109714243;gene-LOC109714902;gene-LOC109715375;gene-LOC109719075;gene-LOC109705250;gene-LOC109719334;…	K12126+K12126+K13413+K13413+K13413+K13413+K13415+K13415+K13415+K13415+K13415+K13415+K13415+K13415+K13415+K13415+K13416+K13416+K13416+K13416+K13416+K13416+K13416+K13416+K13416+K13416+K13416+K13416+K13416+K13416+K13416+K13416+K13416+K13416+K13416+K13416+K13416+K13416+K13422+K13422+K13422+K13422+K13422+K13422+K13422+K13422+K13422+K13422+K13422+K13422+K13422+K13422+K13422+K13422+K13422+K13422+K13449+…	https:\\www.genome.jp\dbget-bin\www_bget?map04075
BL_vs_CN.pathenrichment.xlsx	Plant hormone signal transduction	ko04075	0.087108	0.0835866	0.29194	1	gene-LOC109724187;gene-LOC109725860;gene-LOC109709185;gene-LOC109713830;gene-LOC109714887;gene-LOC109717390;gene-LOC109717433;gene-LOC109718459;gene-LOC109719925;gene-LOC109720925;gene-LOC109721997;gene-LOC109725158;gene-LOC109725702;gene-LOC109727448;gene-LOC109709604;novel.1956;novel.1167;gene-LOC109714243;gene-LOC109716589;gene-LOC109717259;gene-LOC109717315;gene-LOC109719075;gene-LOC109705250…	K12126+K12126+K12126+K13413+K13415+K13415+K13415+K13415+K13415+K13415+K13415+K13415+K13415+K13415+K13415+K13415+K13415+K13416+K13416+K13416+K13416+K13416+K13416+K13416+K13416+K13416+K13416+K13416+K13416+K13416+K13416+K13416+K13416+K13416+K13416+K13416+K13416+K13422+K13422+K13422+K13422+K13422+K13422+K13422+K13422+K13422+K13422+K13422+K13422+K13422+K13422+K13422+K13422+K13422+K13449+K13463+K13463+…	https:\\www.genome.jp\dbget-bin\www_bget?map04075
CN_vs_TN23.pathenrichment.xlsx	Plant hormone signal transduction	ko04075	0.0885781	0.0835866	0.256734	1	gene-LOC109713852;gene-LOC109725860;gene-LOC109713830;gene-LOC109714887;gene-LOC109717433;gene-LOC109719925;gene-LOC109725158;gene-LOC109706729;gene-LOC109709604;novel.1956;novel.1167;gene-LOC109712473;gene-LOC109712498;gene-LOC109714243;gene-LOC109704867;gene-LOC109719075;gene-LOC109705250;gene-LOC109719334;gene-LOC109720405;gene-LOC109723583;gene-LOC109705967;gene-LOC109725523;gene-LOC109727014…	K12126+K12126+K13413+K13415+K13415+K13415+K13415+K13415+K13415+K13415+K13415+K13416+K13416+K13416+K13416+K13416+K13416+K13416+K13416+K13416+K13416+K13416+K13416+K13416+K13416+K13416+K13416+K13416+K13416+K13422+K13422+K13422+K13422+K13422+K13422+K13422+K13422+K13422+K13422+K13422+K13422+K13422+K13422+K13422+K13422+K13449+K13463+K13464+K13464+K14431+K14431+K14431+K14431+K14431+K14432+K14484+K14484+…	https:\\www.genome.jp\dbget-bin\www_bget?map04075
TN17_vs_TN23.pathenrichment.xlsx	Plant hormone signal transduction	ko04075	0.0891174	0.0835866	0.247022	1	gene-LOC109713852;gene-LOC109724187;gene-LOC109725427;gene-LOC109725860;gene-LOC109713830;gene-LOC109705486;gene-LOC109724749;gene-LOC109706847;gene-LOC109708452;gene-LOC109717433;gene-LOC109718348;gene-LOC109725639;gene-LOC109728143;gene-LOC109706729;gene-LOC109709604;gene-LOC109712409;novel.1956;gene-LOC109712498;gene-LOC109714216;gene-LOC109714243;gene-LOC109717315;gene-LOC109719075;gene-LOC10…	K12126+K12126+K12126+K12126+K13413+K13413+K13413+K13413+K13413+K13415+K13415+K13415+K13415+K13415+K13415+K13415+K13415+K13416+K13416+K13416+K13416+K13416+K13416+K13416+K13416+K13416+K13416+K13416+K13416+K13416+K13416+K13416+K13416+K13416+K13416+K13416+K13422+K13422+K13422+K13422+K13422+K13422+K13422+K13422+K13422+K13422+K13422+K13422+K13422+K13449+K13946+K14431+K14431+K14432+K14484+K14484+K14484+…	https:\\www.genome.jp\dbget-bin\www_bget?map04075
MD-2_vs_CN.pathenrichment.xlsx	Plant hormone signal transduction	ko04075	0.0912863	0.0835866	0.195203	1	gene-LOC109713830;gene-LOC109705486;gene-LOC109708452;gene-LOC109722722;gene-LOC109724011;gene-LOC109725639;gene-LOC109706729;gene-LOC109709473;gene-LOC109709604;novel.1167;gene-LOC109712498;gene-LOC109715375;gene-LOC109717315;gene-LOC109719075;gene-LOC109705250;gene-LOC109719334;gene-LOC109721394;gene-LOC109705922;gene-LOC109725523;gene-LOC109727023;gene-LOC109706386;gene-LOC109728658;gene-LOC10…	K13413+K13413+K13413+K13415+K13415+K13415+K13415+K13415+K13415+K13415+K13416+K13416+K13416+K13416+K13416+K13416+K13416+K13416+K13416+K13416+K13416+K13416+K13416+K13416+K13416+K13422+K13422+K13422+K13422+K13422+K13422+K13422+K13422+K13422+K13422+K13422+K13422+K13422+K13422+K13422+K13449+K13449+K13464+K14431+K14431+K14431+K14432+K14484+K14484+K14484+K14484+K14486+K14486+K14486+K14487+K14487+K14488+…	https:\\www.genome.jp\dbget-bin\www_bget?map04075
BL_vs_TN23.pathenrichment.xlsx	Plant hormone signal transduction	ko04075	0.0933048	0.0835866	0.0841125	1	gene-LOC109713852;gene-LOC109721152;gene-LOC109706645;gene-LOC109709185;gene-LOC109713830;gene-LOC109724749;gene-LOC109706847;gene-LOC109714887;gene-LOC109717433;gene-LOC109718348;gene-LOC109718459;gene-LOC109720925;gene-LOC109721997;gene-LOC109725702;gene-LOC109727448;gene-LOC109703550;gene-LOC109706729;gene-LOC109706939;gene-LOC109712473;gene-LOC109712498;gene-LOC109714216;gene-LOC109714902;gen…	K12126+K12126+K12126+K12126+K13413+K13413+K13413+K13415+K13415+K13415+K13415+K13415+K13415+K13415+K13415+K13415+K13415+K13415+K13416+K13416+K13416+K13416+K13416+K13416+K13416+K13416+K13416+K13416+K13416+K13416+K13416+K13416+K13416+K13416+K13416+K13416+K13416+K13416+K13416+K13416+K13416+K13422+K13422+K13422+K13422+K13422+K13422+K13422+K13422+K13422+K13422+K13422+K13422+K13422+K13422+K13422+K13422+…	https:\\www.genome.jp\dbget-bin\www_bget?map04075
TN4_vs_TN17.pathenrichment.xlsx	Plant hormone signal transduction	ko04075	0.0927835	0.0835866	0.0825231	1	gene-LOC109719379;gene-LOC109724187;gene-LOC109709185;gene-LOC109713830;gene-LOC109724749;gene-LOC109728971;gene-LOC109714163;gene-LOC109717433;gene-LOC109717619;gene-LOC109718459;gene-LOC109720925;gene-LOC109721997;gene-LOC109725639;gene-LOC109725702;gene-LOC109727448;gene-LOC109728143;gene-LOC109728913;gene-LOC109706939;gene-LOC109707308;novel.680;novel.1167;gene-LOC109712498;gene-LOC109714216;…	K12126+K12126+K12126+K13413+K13413+K13413+K13415+K13415+K13415+K13415+K13415+K13415+K13415+K13415+K13415+K13415+K13415+K13415+K13415+K13415+K13415+K13416+K13416+K13416+K13416+K13416+K13416+K13416+K13416+K13416+K13416+K13416+K13416+K13416+K13416+K13416+K13416+K13416+K13416+K13416+K13416+K13416+K13416+K13416+K13416+K13422+K13422+K13422+K13422+K13422+K13422+K13422+K13422+K13422+K13422+K13422+K13422+…	https:\\www.genome.jp\dbget-bin\www_bget?map04075
TN4_vs_TN23.pathenrichment.xlsx	Plant hormone signal transduction	ko04075	0.0930529	0.0835866	0.0749776	1	gene-LOC109725427;gene-LOC109725860;gene-LOC109706645;gene-LOC109709185;gene-LOC109713830;gene-LOC109705486;gene-LOC109708452;gene-LOC109714163;gene-LOC109717619;gene-LOC109718459;gene-LOC109720925;gene-LOC109721997;gene-LOC109725639;gene-LOC109725702;gene-LOC109727448;gene-LOC109728913;gene-LOC109706729;gene-LOC109707308;gene-LOC109709604;novel.680;novel.1956;novel.1167;gene-LOC109712473;gene-LO…	K12126+K12126+K12126+K12126+K13413+K13413+K13413+K13415+K13415+K13415+K13415+K13415+K13415+K13415+K13415+K13415+K13415+K13415+K13415+K13415+K13415+K13415+K13416+K13416+K13416+K13416+K13416+K13416+K13416+K13416+K13416+K13416+K13416+K13416+K13416+K13416+K13416+K13416+K13416+K13416+K13416+K13416+K13422+K13422+K13422+K13422+K13422+K13422+K13422+K13422+K13422+K13422+K13422+K13422+K13422+K13422+K13422+…	https:\\www.genome.jp\dbget-bin\www_bget?map04075
TN17_vs_TN21.pathenrichment.xlsx	MAPK signaling pathway - plant	ko04016	0.0578431	0.0742343	0.987793	1	gene-LOC109724647;gene-LOC109713338;gene-LOC109724749;novel.1737;gene-LOC109712498;gene-LOC109714243;gene-LOC109716589;gene-LOC109719979;gene-LOC109720365;gene-LOC109721893;gene-LOC109705922;gene-LOC109724863;gene-LOC109706145;novel.1006;gene-LOC109715178;gene-LOC109715995;gene-LOC109716005;gene-LOC109716770;gene-LOC109706553;gene-LOC109707015;gene-LOC109710584;gene-LOC109710815;gene-LOC109721168…	K02183+K03781+K13413+K13414+K13416+K13416+K13416+K13416+K13416+K13416+K13416+K13416+K13416+K13416+K13420+K13420+K13420+K13420+K13420+K13420+K13420+K13420+K13422+K13422+K13422+K13422+K13422+K13422+K13422+K13422+K13422+K13422+K13422+K13424+K13424+K13424+K13424+K13447+K13447+K13447+K13447+K13447+K14498+K14509+K14509+K14510+K16224+K16224+K20547+K20558+K20606+K20606+K20714+K20714+K20718+K20718+K20718+…	https:\\www.genome.jp\dbget-bin\www_bget?map04016
TN4_vs_TN21.pathenrichment.xlsx	MAPK signaling pathway - plant	ko04016	0.0624196	0.0742343	0.979816	1	gene-LOC109718481;gene-LOC109723836;gene-LOC109726359;gene-LOC109713338;novel.1737;gene-LOC109712473;gene-LOC109714216;gene-LOC109714902;gene-LOC109715375;gene-LOC109704867;gene-LOC109717315;gene-LOC109719075;gene-LOC109719334;gene-LOC109721256;gene-LOC109705922;gene-LOC109705967;gene-LOC109724863;gene-LOC109725523;gene-LOC109706214;gene-LOC109727014;gene-LOC109710054;gene-LOC109710722;gene-LOC10…	K02183+K02183+K02183+K03781+K13414+K13416+K13416+K13416+K13416+K13416+K13416+K13416+K13416+K13416+K13416+K13416+K13416+K13416+K13416+K13416+K13416+K13416+K13416+K13416+K13420+K13420+K13420+K13420+K13420+K13420+K13420+K13420+K13420+K13420+K13420+K13422+K13422+K13422+K13422+K13422+K13422+K13422+K13422+K13422+K13422+K13422+K13422+K13422+K13422+K13422+K13422+K13422+K13422+K13424+K13424+K13424+K13424+…	https:\\www.genome.jp\dbget-bin\www_bget?map04016
CN_vs_TN21.pathenrichment.xlsx	MAPK signaling pathway - plant	ko04016	0.0689906	0.0742343	0.806152	1	gene-LOC109717546;gene-LOC109718590;gene-LOC109723836;gene-LOC109724851;gene-LOC109726359;gene-LOC109711191;gene-LOC109705486;gene-LOC109706847;gene-LOC109712473;gene-LOC109714216;gene-LOC109704867;gene-LOC109717315;gene-LOC109719075;gene-LOC109705250;gene-LOC109719334;gene-LOC109720401;gene-LOC109705967;gene-LOC109725522;gene-LOC109710046;gene-LOC109710249;gene-LOC109710920;novel.1006;gene-LOC10…	K00940+K00940+K02183+K02183+K02183+K02183+K13413+K13413+K13416+K13416+K13416+K13416+K13416+K13416+K13416+K13416+K13416+K13416+K13416+K13416+K13416+K13416+K13420+K13420+K13420+K13420+K13420+K13420+K13420+K13420+K13420+K13420+K13420+K13420+K13420+K13422+K13422+K13422+K13422+K13422+K13422+K13422+K13422+K13422+K13422+K13422+K13422+K13422+K13422+K13422+K13422+K13424+K13424+K13425+K13447+K13449+K14496+…	https:\\www.genome.jp\dbget-bin\www_bget?map04016
BL_vs_TN4.pathenrichment.xlsx	MAPK signaling pathway - plant	ko04016	0.0703085	0.0742343	0.789782	1	gene-LOC109718481;gene-LOC109723836;gene-LOC109724851;gene-LOC109726359;gene-LOC109708701;gene-LOC109705486;gene-LOC109724749;gene-LOC109728971;gene-LOC109706847;gene-LOC109711277;novel.1737;gene-LOC109714216;gene-LOC109717259;gene-LOC109717315;gene-LOC109705250;gene-LOC109720403;gene-LOC109721893;gene-LOC109722343;gene-LOC109724863;gene-LOC109725522;gene-LOC109725523;gene-LOC109727014;gene-LOC10…	K02183+K02183+K02183+K02183+K02183+K13413+K13413+K13413+K13413+K13414+K13414+K13416+K13416+K13416+K13416+K13416+K13416+K13416+K13416+K13416+K13416+K13416+K13416+K13416+K13416+K13416+K13420+K13420+K13420+K13420+K13420+K13420+K13420+K13420+K13420+K13420+K13420+K13420+K13420+K13420+K13420+K13420+K13422+K13422+K13422+K13422+K13422+K13422+K13422+K13422+K13422+K13422+K13422+K13422+K13422+K13422+K13422+…	https:\\www.genome.jp\dbget-bin\www_bget?map04016
MD-2_vs_TN21.pathenrichment.xlsx	MAPK signaling pathway - plant	ko04016	0.0710784	0.0742343	0.721418	1	gene-LOC109724851;gene-LOC109726359;gene-LOC109711191;gene-LOC109728971;gene-LOC109706847;gene-LOC109714216;gene-LOC109714243;gene-LOC109714902;gene-LOC109715375;gene-LOC109704867;gene-LOC109716798;gene-LOC109717315;gene-LOC109705250;gene-LOC109719334;gene-LOC109720401;gene-LOC109705922;gene-LOC109705967;gene-LOC109725522;gene-LOC109727014;gene-LOC109727023;gene-LOC109706386;gene-LOC109710046;gen…	K02183+K02183+K02183+K13413+K13413+K13416+K13416+K13416+K13416+K13416+K13416+K13416+K13416+K13416+K13416+K13416+K13416+K13416+K13416+K13416+K13416+K13416+K13416+K13416+K13416+K13420+K13420+K13420+K13420+K13420+K13420+K13420+K13420+K13420+K13420+K13420+K13420+K13420+K13420+K13420+K13420+K13420+K13420+K13420+K13422+K13422+K13422+K13422+K13422+K13422+K13422+K13422+K13422+K13422+K13422+K13422+K13422+…	https:\\www.genome.jp\dbget-bin\www_bget?map04016
BL_vs_TN21.pathenrichment.xlsx	MAPK signaling pathway - plant	ko04016	0.0716934	0.0742343	0.683828	1	gene-LOC109723836;gene-LOC109724851;gene-LOC109708701;gene-LOC109713338;gene-LOC109705486;gene-LOC109706847;gene-LOC109721414;gene-LOC109712473;gene-LOC109714216;gene-LOC109714243;gene-LOC109714840;gene-LOC109714902;gene-LOC109715375;gene-LOC109704867;gene-LOC109716798;gene-LOC109717259;gene-LOC109705250;gene-LOC109719334;gene-LOC109720401;gene-LOC109721256;gene-LOC109721893;gene-LOC109722343;gen…	K02183+K02183+K02183+K03781+K13413+K13413+K13414+K13416+K13416+K13416+K13416+K13416+K13416+K13416+K13416+K13416+K13416+K13416+K13416+K13416+K13416+K13416+K13416+K13416+K13416+K13416+K13416+K13416+K13416+K13416+K13416+K13420+K13420+K13420+K13420+K13420+K13420+K13420+K13420+K13420+K13420+K13420+K13420+K13420+K13420+K13420+K13420+K13420+K13420+K13420+K13422+K13422+K13422+K13422+K13422+K13422+K13422+…	https:\\www.genome.jp\dbget-bin\www_bget?map04016
CN_vs_TN23.pathenrichment.xlsx	MAPK signaling pathway - plant	ko04016	0.0714841	0.0742343	0.676145	1	gene-LOC109723836;gene-LOC109724647;gene-LOC109726359;gene-LOC109708701;gene-LOC109711191;gene-LOC109713338;gene-LOC109713830;gene-LOC109712473;gene-LOC109712498;gene-LOC109714243;gene-LOC109704867;gene-LOC109719075;gene-LOC109705250;gene-LOC109719334;gene-LOC109720405;gene-LOC109723583;gene-LOC109705967;gene-LOC109725523;gene-LOC109727014;gene-LOC109727023;gene-LOC109728658;gene-LOC109709807;gen…	K02183+K02183+K02183+K02183+K02183+K03781+K13413+K13416+K13416+K13416+K13416+K13416+K13416+K13416+K13416+K13416+K13416+K13416+K13416+K13416+K13416+K13416+K13416+K13416+K13416+K13420+K13420+K13420+K13420+K13420+K13420+K13420+K13420+K13420+K13420+K13420+K13420+K13420+K13420+K13420+K13420+K13420+K13420+K13422+K13422+K13422+K13422+K13422+K13422+K13422+K13422+K13422+K13422+K13422+K13422+K13422+K13422+…	https:\\www.genome.jp\dbget-bin\www_bget?map04016
BL_vs_CN.pathenrichment.xlsx	MAPK signaling pathway - plant	ko04016	0.07259	0.0742343	0.631149	1	gene-LOC109717546;gene-LOC109724851;gene-LOC109726359;gene-LOC109708701;gene-LOC109711191;gene-LOC109713338;gene-LOC109729040;gene-LOC109713830;gene-LOC109721414;gene-LOC109714243;gene-LOC109716589;gene-LOC109717259;gene-LOC109717315;gene-LOC109719075;gene-LOC109705250;gene-LOC109720403;gene-LOC109721256;gene-LOC109721893;gene-LOC109723475;gene-LOC109705922;gene-LOC109725522;gene-LOC109706214;gen…	K00940+K02183+K02183+K02183+K02183+K03781+K03781+K13413+K13414+K13416+K13416+K13416+K13416+K13416+K13416+K13416+K13416+K13416+K13416+K13416+K13416+K13416+K13416+K13416+K13416+K13416+K13416+K13416+K13416+K13420+K13420+K13420+K13420+K13420+K13420+K13420+K13420+K13420+K13420+K13420+K13420+K13420+K13420+K13420+K13420+K13420+K13420+K13420+K13422+K13422+K13422+K13422+K13422+K13422+K13422+K13422+K13422+…	https:\\www.genome.jp\dbget-bin\www_bget?map04016
BL_vs_TN17.pathenrichment.xlsx	MAPK signaling pathway - plant	ko04016	0.0728395	0.0742343	0.610995	1	gene-LOC109723836;gene-LOC109724647;gene-LOC109724851;gene-LOC109708701;gene-LOC109711191;gene-LOC109713338;gene-LOC109705486;gene-LOC109724749;gene-LOC109706847;gene-LOC109708452;gene-LOC109712498;gene-LOC109714216;gene-LOC109714243;gene-LOC109704640;gene-LOC109715375;gene-LOC109704867;gene-LOC109716798;gene-LOC109717259;gene-LOC109705250;gene-LOC109719334;gene-LOC109721256;gene-LOC109721394;gen…	K02183+K02183+K02183+K02183+K02183+K03781+K13413+K13413+K13413+K13413+K13416+K13416+K13416+K13416+K13416+K13416+K13416+K13416+K13416+K13416+K13416+K13416+K13416+K13416+K13416+K13416+K13416+K13416+K13416+K13416+K13416+K13416+K13420+K13420+K13420+K13420+K13420+K13420+K13420+K13420+K13420+K13420+K13420+K13420+K13420+K13420+K13420+K13420+K13420+K13420+K13420+K13420+K13420+K13422+K13422+K13422+K13422+…	https:\\www.genome.jp\dbget-bin\www_bget?map04016
TN4_vs_TN17.pathenrichment.xlsx	MAPK signaling pathway - plant	ko04016	0.0734536	0.0742343	0.568978	1	gene-LOC109718481;gene-LOC109723836;gene-LOC109724647;gene-LOC109726359;gene-LOC109711191;gene-LOC109713338;gene-LOC109713830;gene-LOC109724749;gene-LOC109728971;gene-LOC109711277;novel.1737;gene-LOC109712498;gene-LOC109714216;gene-LOC109714243;gene-LOC109704640;gene-LOC109715375;gene-LOC109704867;gene-LOC109716589;gene-LOC109717315;gene-LOC109719075;gene-LOC109719334;gene-LOC109720365;gene-LOC10…	K02183+K02183+K02183+K02183+K02183+K03781+K13413+K13413+K13413+K13414+K13414+K13416+K13416+K13416+K13416+K13416+K13416+K13416+K13416+K13416+K13416+K13416+K13416+K13416+K13416+K13416+K13416+K13416+K13416+K13416+K13416+K13416+K13416+K13416+K13416+K13420+K13420+K13420+K13420+K13420+K13420+K13420+K13420+K13420+K13422+K13422+K13422+K13422+K13422+K13422+K13422+K13422+K13422+K13422+K13422+K13422+K13422+…	https:\\www.genome.jp\dbget-bin\www_bget?map04016
MD-2_vs_TN4.pathenrichment.xlsx	MAPK signaling pathway - plant	ko04016	0.0739809	0.0742343	0.536108	1	gene-LOC109718590;gene-LOC109723836;gene-LOC109724851;gene-LOC109708701;gene-LOC109711191;gene-LOC109724749;gene-LOC109728971;gene-LOC109711277;novel.1737;gene-LOC109712498;gene-LOC109714216;gene-LOC109714243;gene-LOC109704640;gene-LOC109704867;gene-LOC109717315;gene-LOC109719075;gene-LOC109705250;gene-LOC109721256;gene-LOC109705922;gene-LOC109724863;gene-LOC109725523;gene-LOC109706214;gene-LOC10…	K00940+K02183+K02183+K02183+K02183+K13413+K13413+K13414+K13414+K13416+K13416+K13416+K13416+K13416+K13416+K13416+K13416+K13416+K13416+K13416+K13416+K13416+K13416+K13416+K13416+K13416+K13416+K13416+K13416+K13416+K13420+K13420+K13420+K13420+K13420+K13420+K13420+K13420+K13420+K13420+K13420+K13420+K13420+K13420+K13420+K13420+K13420+K13420+K13420+K13420+K13420+K13420+K13420+K13422+K13422+K13422+K13422+…	https:\\www.genome.jp\dbget-bin\www_bget?map04016
MD-2_vs_BL.pathenrichment.xlsx	MAPK signaling pathway - plant	ko04016	0.0743802	0.0742343	0.506897	1	gene-LOC109724647;gene-LOC109724851;gene-LOC109726359;gene-LOC109708701;gene-LOC109711191;gene-LOC109729040;gene-LOC109705486;gene-LOC109721414;gene-LOC109712498;gene-LOC109714243;gene-LOC109715375;gene-LOC109704867;gene-LOC109716589;gene-LOC109717259;gene-LOC109717315;gene-LOC109719334;gene-LOC109721256;gene-LOC109721394;gene-LOC109721893;gene-LOC109722343;gene-LOC109705922;gene-LOC109725522;gen…	K02183+K02183+K02183+K02183+K02183+K03781+K13413+K13414+K13416+K13416+K13416+K13416+K13416+K13416+K13416+K13416+K13416+K13416+K13416+K13416+K13416+K13416+K13416+K13416+K13416+K13416+K13416+K13420+K13420+K13420+K13420+K13420+K13420+K13420+K13420+K13420+K13420+K13420+K13420+K13420+K13420+K13420+K13420+K13420+K13420+K13420+K13422+K13422+K13422+K13422+K13422+K13422+K13422+K13422+K13422+K13422+K13422+…	https:\\www.genome.jp\dbget-bin\www_bget?map04016
TN4_vs_TN23.pathenrichment.xlsx	MAPK signaling pathway - plant	ko04016	0.0745698	0.0742343	0.495052	1	gene-LOC109718481;gene-LOC109723836;gene-LOC109724647;gene-LOC109726359;gene-LOC109708701;gene-LOC109711191;gene-LOC109713338;gene-LOC109713830;gene-LOC109705486;gene-LOC109708452;gene-LOC109721414;gene-LOC109711277;novel.1737;gene-LOC109712473;gene-LOC109712498;gene-LOC109714216;gene-LOC109704640;gene-LOC109714902;gene-LOC109715375;gene-LOC109721256;gene-LOC109723583;gene-LOC109705922;gene-LOC10…	K02183+K02183+K02183+K02183+K02183+K02183+K03781+K13413+K13413+K13413+K13414+K13414+K13414+K13416+K13416+K13416+K13416+K13416+K13416+K13416+K13416+K13416+K13416+K13416+K13416+K13416+K13416+K13416+K13416+K13416+K13416+K13416+K13416+K13420+K13420+K13420+K13420+K13420+K13420+K13420+K13420+K13420+K13420+K13420+K13420+K13420+K13422+K13422+K13422+K13422+K13422+K13422+K13422+K13422+K13422+K13422+K13422+…	https:\\www.genome.jp\dbget-bin\www_bget?map04016
TN17_vs_TN23.pathenrichment.xlsx	MAPK signaling pathway - plant	ko04016	0.0762639	0.0742343	0.406614	1	gene-LOC109708701;gene-LOC109713830;gene-LOC109705486;gene-LOC109724749;gene-LOC109706847;gene-LOC109708452;gene-LOC109712498;gene-LOC109714216;gene-LOC109714243;gene-LOC109717315;gene-LOC109719075;gene-LOC109719334;gene-LOC109719979;gene-LOC109721394;gene-LOC109721893;gene-LOC109723583;gene-LOC109705922;gene-LOC109705967;gene-LOC109725522;gene-LOC109725523;gene-LOC109706145;gene-LOC109727014;gen…	K02183+K13413+K13413+K13413+K13413+K13413+K13416+K13416+K13416+K13416+K13416+K13416+K13416+K13416+K13416+K13416+K13416+K13416+K13416+K13416+K13416+K13416+K13416+K13416+K13416+K13420+K13420+K13420+K13420+K13420+K13420+K13420+K13420+K13420+K13420+K13420+K13422+K13422+K13422+K13422+K13422+K13422+K13422+K13422+K13422+K13422+K13422+K13422+K13422+K13424+K13424+K13424+K13424+K13424+K13425+K13447+K13447+…	https:\\www.genome.jp\dbget-bin\www_bget?map04016
MD-2_vs_TN23.pathenrichment.xlsx	MAPK signaling pathway - plant	ko04016	0.0763314	0.0742343	0.37324	1	gene-LOC109724647;gene-LOC109726359;gene-LOC109713830;gene-LOC109705486;gene-LOC109724749;gene-LOC109708452;gene-LOC109714243;gene-LOC109714902;gene-LOC109715375;gene-LOC109704867;gene-LOC109717315;gene-LOC109719075;gene-LOC109705250;gene-LOC109721394;gene-LOC109705922;gene-LOC109705967;gene-LOC109706145;gene-LOC109727014;gene-LOC109706386;gene-LOC109709807;gene-LOC109710046;gene-LOC109710054;gen…	K02183+K02183+K13413+K13413+K13413+K13413+K13416+K13416+K13416+K13416+K13416+K13416+K13416+K13416+K13416+K13416+K13416+K13416+K13416+K13416+K13416+K13416+K13416+K13416+K13416+K13420+K13420+K13420+K13420+K13420+K13420+K13420+K13420+K13420+K13420+K13420+K13420+K13420+K13420+K13420+K13420+K13420+K13420+K13422+K13422+K13422+K13422+K13422+K13422+K13422+K13422+K13422+K13422+K13422+K13422+K13422+K13422+…	https:\\www.genome.jp\dbget-bin\www_bget?map04016
MD-2_vs_TN17.pathenrichment.xlsx	MAPK signaling pathway - plant	ko04016	0.0782895	0.0742343	0.268533	1	gene-LOC109723836;gene-LOC109724851;gene-LOC109729040;gene-LOC109713830;gene-LOC109706847;gene-LOC109714216;gene-LOC109714243;gene-LOC109715375;gene-LOC109704867;gene-LOC109716589;gene-LOC109717315;gene-LOC109705250;gene-LOC109719334;gene-LOC109719979;gene-LOC109720365;gene-LOC109721256;gene-LOC109721893;gene-LOC109705922;gene-LOC109705967;gene-LOC109724863;gene-LOC109725522;gene-LOC109725523;gen…	K02183+K02183+K03781+K13413+K13413+K13416+K13416+K13416+K13416+K13416+K13416+K13416+K13416+K13416+K13416+K13416+K13416+K13416+K13416+K13416+K13416+K13416+K13416+K13416+K13416+K13416+K13416+K13416+K13416+K13416+K13420+K13420+K13420+K13420+K13420+K13420+K13420+K13420+K13420+K13420+K13420+K13420+K13420+K13420+K13420+K13420+K13420+K13420+K13420+K13420+K13422+K13422+K13422+K13422+K13422+K13422+K13422+…	https:\\www.genome.jp\dbget-bin\www_bget?map04016
MD-2_vs_CN.pathenrichment.xlsx	MAPK signaling pathway - plant	ko04016	0.0798755	0.0742343	0.257061	1	gene-LOC109718590;gene-LOC109713830;gene-LOC109705486;gene-LOC109708452;gene-LOC109712498;gene-LOC109715375;gene-LOC109717315;gene-LOC109719075;gene-LOC109705250;gene-LOC109719334;gene-LOC109721394;gene-LOC109705922;gene-LOC109725523;gene-LOC109727023;gene-LOC109706386;gene-LOC109728658;gene-LOC109710054;gene-LOC109710757;novel.1006;gene-LOC109704401;gene-LOC109715178;gene-LOC109716770;gene-LOC10…	K00940+K13413+K13413+K13413+K13416+K13416+K13416+K13416+K13416+K13416+K13416+K13416+K13416+K13416+K13416+K13416+K13416+K13416+K13416+K13420+K13420+K13420+K13420+K13420+K13420+K13420+K13420+K13420+K13422+K13422+K13422+K13422+K13422+K13422+K13422+K13422+K13422+K13422+K13422+K13422+K13422+K13422+K13422+K13447+K13447+K13447+K13447+K13449+K13449+K14497+K14497+K14497+K14497+K14498+K14509+K14509+K14510+…	https:\\www.genome.jp\dbget-bin\www_bget?map04016
CN_vs_TN17.pathenrichment.xlsx	MAPK signaling pathway - plant	ko04016	0.0803432	0.0742343	0.197534	1	gene-LOC109720184;gene-LOC109723836;gene-LOC109724851;gene-LOC109708701;gene-LOC109711191;gene-LOC109713338;gene-LOC109729040;gene-LOC109705486;gene-LOC109724749;gene-LOC109706847;gene-LOC109708452;gene-LOC109712473;gene-LOC109712498;gene-LOC109714216;gene-LOC109714243;gene-LOC109704867;gene-LOC109716589;gene-LOC109717315;gene-LOC109719075;gene-LOC109705250;gene-LOC109721394;gene-LOC109721893;gen…	K02183+K02183+K02183+K02183+K02183+K03781+K03781+K13413+K13413+K13413+K13413+K13416+K13416+K13416+K13416+K13416+K13416+K13416+K13416+K13416+K13416+K13416+K13416+K13416+K13416+K13416+K13416+K13416+K13416+K13416+K13420+K13420+K13420+K13420+K13420+K13420+K13420+K13420+K13420+K13420+K13420+K13420+K13420+K13420+K13420+K13422+K13422+K13422+K13422+K13422+K13422+K13422+K13422+K13422+K13422+K13422+K13424+…	https:\\www.genome.jp\dbget-bin\www_bget?map04016
CN_vs_TN4.pathenrichment.xlsx	MAPK signaling pathway - plant	ko04016	0.0850059	0.0742343	0.0345928	1	gene-LOC109718481;gene-LOC109723836;gene-LOC109724851;gene-LOC109708701;gene-LOC109711191;gene-LOC109713338;gene-LOC109713830;gene-LOC109705486;gene-LOC109724749;gene-LOC109708452;gene-LOC109711277;novel.1737;gene-LOC109714216;gene-LOC109714243;gene-LOC109714902;gene-LOC109715375;gene-LOC109719075;gene-LOC109705250;gene-LOC109719334;gene-LOC109720405;gene-LOC109721256;gene-LOC109705922;gene-LOC10…	K02183+K02183+K02183+K02183+K02183+K03781+K13413+K13413+K13413+K13413+K13414+K13414+K13416+K13416+K13416+K13416+K13416+K13416+K13416+K13416+K13416+K13416+K13416+K13416+K13416+K13416+K13416+K13416+K13416+K13416+K13416+K13416+K13416+K13416+K13420+K13420+K13420+K13420+K13420+K13420+K13420+K13420+K13420+K13420+K13420+K13420+K13420+K13420+K13420+K13420+K13420+K13420+K13420+K13420+K13420+K13422+K13422+…	https:\\www.genome.jp\dbget-bin\www_bget?map04016
BL_vs_TN23.pathenrichment.xlsx	MAPK signaling pathway - plant	ko04016	0.0868946	0.0742343	0.0288963	1	gene-LOC109723836;gene-LOC109724647;gene-LOC109724851;gene-LOC109708701;gene-LOC109711191;gene-LOC109713338;gene-LOC109713830;gene-LOC109724749;gene-LOC109706847;gene-LOC109721414;gene-LOC109712473;gene-LOC109712498;gene-LOC109714216;gene-LOC109714902;gene-LOC109715375;gene-LOC109704867;gene-LOC109717259;gene-LOC109719075;gene-LOC109705250;gene-LOC109721256;gene-LOC109721893;gene-LOC109723583;gen…	K02183+K02183+K02183+K02183+K02183+K03781+K13413+K13413+K13413+K13414+K13416+K13416+K13416+K13416+K13416+K13416+K13416+K13416+K13416+K13416+K13416+K13416+K13416+K13416+K13416+K13416+K13416+K13416+K13416+K13416+K13416+K13416+K13416+K13420+K13420+K13420+K13420+K13420+K13420+K13420+K13420+K13420+K13420+K13420+K13420+K13420+K13420+K13420+K13422+K13422+K13422+K13422+K13422+K13422+K13422+K13422+K13422+…	https:\\www.genome.jp\dbget-bin\www_bget?map04016
BL_vs_TN17.pathenrichment.xlsx	Starch and sucrose metabolism	ko00500	0.0382716	0.0411503	0.761411	1	gene-LOC109726569;gene-LOC109726980;gene-LOC109709409;gene-LOC109714413;novel.1091;novel.1005;gene-LOC109703659;gene-LOC109718020;gene-LOC109707278;gene-LOC109707738;gene-LOC109710501;gene-LOC109719508;gene-LOC109711281;gene-LOC109711344;gene-LOC109712005;gene-LOC109714366;gene-LOC109714709;gene-LOC109705266;gene-LOC109723945;gene-LOC109710837;gene-LOC109718749;gene-LOC109720482;gene-LOC109724363…	K00688+K00695+K00700+K00844+K00844+K00847+K00963+K00975+K00975+K01087+K01087+K01176+K01176+K01176+K01176+K01177+K01177+K01177+K01177+K01177+K01179+K01179+K01179+K01179+K01179+K01179+K01179+K01187+K01187+K01188+K01188+K01188+K01188+K01188+K01193+K01193+K01193+K01193+K01193+K01194+K01513+K01835+K05349+K05349+K05350+K05350+K16055+K16055+K16055+K16055+K16055+K19891+K19891+K19891+K19891+K19891+K19891+…	https:\\www.genome.jp\dbget-bin\www_bget?map00500
BL_vs_CN.pathenrichment.xlsx	Starch and sucrose metabolism	ko00500	0.0400697	0.0411503	0.621423	1	gene-LOC109726569;gene-LOC109727886;gene-LOC109717643;gene-LOC109726980;gene-LOC109716567;gene-LOC109707062;gene-LOC109710019;gene-LOC109705614;gene-LOC109703659;gene-LOC109714476;gene-LOC109721479;gene-LOC109718349;gene-LOC109725472;gene-LOC109707738;gene-LOC109711791;gene-LOC109719508;gene-LOC109711281;gene-LOC109711289;gene-LOC109711546;gene-LOC109714366;gene-LOC109714709;gene-LOC109705266;gen…	K00688+K00688+K00695+K00695+K00847+K00847+K00847+K00963+K00963+K00975+K00975+K01087+K01087+K01087+K01087+K01176+K01176+K01176+K01176+K01177+K01177+K01177+K01177+K01177+K01177+K01179+K01179+K01179+K01179+K01179+K01179+K01179+K01179+K01187+K01187+K01188+K01188+K01188+K01188+K01193+K01193+K01193+K01193+K01193+K01193+K01193+K01193+K01194+K01210+K01835+K05349+K05350+K05350+K16055+K16055+K16055+K16055+…	https:\\www.genome.jp\dbget-bin\www_bget?map00500
BL_vs_TN23.pathenrichment.xlsx	Starch and sucrose metabolism	ko00500	0.042735	0.0411503	0.394525	1	gene-LOC109718710;gene-LOC109726569;gene-LOC109717643;gene-LOC109726980;gene-LOC109722729;gene-LOC109724677;gene-LOC109726629;gene-LOC109711519;gene-LOC109724393;gene-LOC109725654;novel.1091;gene-LOC109707062;novel.1005;gene-LOC109705614;gene-LOC109724852;gene-LOC109703659;gene-LOC109718020;gene-LOC109705359;gene-LOC109722438;gene-LOC109714724;gene-LOC109721045;gene-LOC109711791;gene-LOC109715373…	K00688+K00688+K00695+K00695+K00696+K00696+K00696+K00703+K00844+K00844+K00844+K00847+K00847+K00963+K00963+K00963+K00975+K00975+K00975+K01087+K01087+K01087+K01176+K01176+K01176+K01176+K01177+K01177+K01177+K01179+K01179+K01179+K01179+K01179+K01179+K01179+K01187+K01188+K01188+K01193+K01193+K01193+K01194+K01513+K01810+K01835+K05349+K05350+K05350+K16055+K16055+K19891+K19891+K19891+K19891+K19891+K19891+…	https:\\www.genome.jp\dbget-bin\www_bget?map00500
CN_vs_TN21.pathenrichment.xlsx	Starch and sucrose metabolism	ko00500	0.043573	0.0411503	0.332659	1	gene-LOC109717643;gene-LOC109722729;gene-LOC109724677;gene-LOC109727687;gene-LOC109713021;gene-LOC109714413;gene-LOC109722169;gene-LOC109725654;gene-LOC109719055;gene-LOC109707062;gene-LOC109710019;novel.1005;gene-LOC109703659;gene-LOC109718020;gene-LOC109707278;gene-LOC109725472;gene-LOC109711791;gene-LOC109715205;gene-LOC109715373;gene-LOC109717710;gene-LOC109711289;gene-LOC109711344;gene-LOC10…	K00695+K00696+K00696+K00703+K00750+K00844+K00844+K00844+K00847+K00847+K00847+K00847+K00963+K00975+K00975+K01087+K01087+K01176+K01176+K01176+K01176+K01176+K01176+K01177+K01177+K01179+K01179+K01179+K01179+K01179+K01187+K01188+K01188+K01188+K01188+K01188+K01188+K01193+K01193+K01193+K01193+K01193+K01193+K01193+K01193+K01193+K01193+K01210+K01810+K05350+K05350+K16055+K16055+K16055+K16055+K19891+K19891+…	https:\\www.genome.jp\dbget-bin\www_bget?map00500
CN_vs_TN17.pathenrichment.xlsx	Starch and sucrose metabolism	ko00500	0.0460218	0.0411503	0.189404	1	gene-LOC109717643;gene-LOC109722729;gene-LOC109709409;gene-LOC109717274;gene-LOC109722169;novel.1091;gene-LOC109727803;gene-LOC109707062;gene-LOC109710019;novel.1005;gene-LOC109705614;gene-LOC109714476;gene-LOC109718020;gene-LOC109721479;gene-LOC109722438;gene-LOC109707278;gene-LOC109718349;gene-LOC109721045;gene-LOC109710501;gene-LOC109711791;gene-LOC109711344;gene-LOC109711546;gene-LOC109705267…	K00695+K00696+K00700+K00844+K00844+K00844+K00847+K00847+K00847+K00847+K00963+K00975+K00975+K00975+K00975+K00975+K01087+K01087+K01087+K01087+K01176+K01176+K01177+K01179+K01179+K01179+K01179+K01179+K01179+K01179+K01187+K01188+K01188+K01188+K01188+K01193+K01193+K01193+K01193+K01193+K01193+K01193+K01193+K01194+K01210+K01835+K05349+K05349+K05349+K05350+K16055+K16055+K19891+K19891+K19891+K19891+K19891+…	https:\\www.genome.jp\dbget-bin\www_bget?map00500
BL_vs_TN21.pathenrichment.xlsx	Starch and sucrose metabolism	ko00500	0.0457355	0.0411503	0.167816	1	gene-LOC109718710;gene-LOC109726569;gene-LOC109726980;gene-LOC109724677;gene-LOC109726629;gene-LOC109720606;gene-LOC109704507;gene-LOC109727687;gene-LOC109713021;gene-LOC109714413;gene-LOC109725654;novel.1091;gene-LOC109707062;gene-LOC109710019;novel.1005;gene-LOC109705614;gene-LOC109718020;gene-LOC109721479;gene-LOC109707278;gene-LOC109721045;gene-LOC109707738;gene-LOC109711791;gene-LOC109715205…	K00688+K00688+K00695+K00696+K00696+K00700+K00703+K00703+K00750+K00844+K00844+K00844+K00847+K00847+K00847+K00963+K00975+K00975+K00975+K01087+K01087+K01087+K01176+K01176+K01176+K01176+K01176+K01177+K01177+K01177+K01179+K01179+K01179+K01179+K01179+K01179+K01179+K01187+K01187+K01187+K01188+K01188+K01188+K01193+K01193+K01193+K01193+K01193+K01193+K01193+K01193+K01193+K01194+K01210+K01513+K01810+K01835+…	https:\\www.genome.jp\dbget-bin\www_bget?map00500
CN_vs_TN23.pathenrichment.xlsx	Starch and sucrose metabolism	ko00500	0.047397	0.0411503	0.126421	1	gene-LOC109718710;gene-LOC109727886;gene-LOC109717643;gene-LOC109722729;gene-LOC109724677;gene-LOC109717920;gene-LOC109724393;gene-LOC109716567;gene-LOC109707062;gene-LOC109710019;gene-LOC109710363;novel.1005;gene-LOC109703659;gene-LOC109718020;gene-LOC109720378;gene-LOC109722438;gene-LOC109714724;gene-LOC109721045;gene-LOC109725472;gene-LOC109707738;gene-LOC109711791;gene-LOC109715373;gene-LOC10…	K00688+K00688+K00695+K00696+K00696+K00844+K00844+K00847+K00847+K00847+K00847+K00847+K00963+K00975+K00975+K00975+K01087+K01087+K01087+K01087+K01087+K01176+K01176+K01177+K01177+K01177+K01177+K01177+K01179+K01179+K01179+K01179+K01188+K01188+K01188+K01188+K01193+K01193+K01193+K01193+K01193+K01193+K01193+K01193+K01193+K01210+K01513+K05350+K05350+K16055+K16055+K16055+K16055+K16055+K19891+K19891+K19891+…	https:\\www.genome.jp\dbget-bin\www_bget?map00500
MD-2_vs_CN.pathenrichment.xlsx	Starch and sucrose metabolism	ko00500	0.0487552	0.0411503	0.121142	1	gene-LOC109714349;gene-LOC109726980;gene-LOC109712530;gene-LOC109717274;novel.1091;gene-LOC109716567;gene-LOC109723928;gene-LOC109707062;gene-LOC109710363;novel.1005;gene-LOC109703659;gene-LOC109722438;gene-LOC109719508;gene-LOC109720747;gene-LOC109711546;gene-LOC109712005;gene-LOC109705266;gene-LOC109717177;gene-LOC109720264;gene-LOC109724363;gene-LOC109726256;gene-LOC109726550;gene-LOC109724704…	K00695+K00695+K00696+K00844+K00844+K00847+K00847+K00847+K00847+K00847+K00963+K00975+K01176+K01176+K01176+K01176+K01177+K01179+K01179+K01179+K01179+K01179+K01188+K01188+K01193+K01193+K01193+K01193+K01193+K01193+K01193+K01835+K05349+K05349+K05350+K05350+K05350+K05350+K13679+K16055+K16055+K16055+K19891+K19891+K19891+K19893+K19893	https:\\www.genome.jp\dbget-bin\www_bget?map00500
BL_vs_TN4.pathenrichment.xlsx	Starch and sucrose metabolism	ko00500	0.0460293	0.0411503	0.119564	1	gene-LOC109718710;gene-LOC109714349;gene-LOC109717643;gene-LOC109719969;gene-LOC109726980;gene-LOC109712530;gene-LOC109720606;gene-LOC109720845;gene-LOC109726680;gene-LOC109704507;gene-LOC109721327;gene-LOC109711519;gene-LOC109714413;novel.1091;gene-LOC109707062;gene-LOC109709258;gene-LOC109705614;gene-LOC109718020;gene-LOC109720362;gene-LOC109714724;gene-LOC109706966;gene-LOC109707738;gene-LOC10…	K00688+K00695+K00695+K00695+K00695+K00696+K00700+K00700+K00700+K00703+K00703+K00703+K00844+K00844+K00847+K00847+K00963+K00975+K00975+K01087+K01087+K01087+K01087+K01176+K01176+K01176+K01176+K01176+K01176+K01176+K01177+K01177+K01177+K01177+K01177+K01179+K01179+K01179+K01179+K01179+K01179+K01179+K01179+K01187+K01187+K01188+K01188+K01188+K01188+K01188+K01188+K01188+K01188+K01188+K01193+K01193+K01193+…	https:\\www.genome.jp\dbget-bin\www_bget?map00500
TN17_vs_TN23.pathenrichment.xlsx	Starch and sucrose metabolism	ko00500	0.0497001	0.0411503	0.069012	1	gene-LOC109722729;gene-LOC109724677;gene-LOC109709409;gene-LOC109722066;gene-LOC109724393;novel.1091;gene-LOC109716567;gene-LOC109727803;gene-LOC109707062;novel.1005;gene-LOC109705614;gene-LOC109703659;gene-LOC109714476;gene-LOC109720378;gene-LOC109707278;gene-LOC109714724;gene-LOC109721045;gene-LOC109707738;gene-LOC109710501;gene-LOC109715373;gene-LOC109719508;gene-LOC109712005;gene-LOC109714366…	K00696+K00696+K00700+K00706+K00844+K00844+K00847+K00847+K00847+K00847+K00963+K00963+K00975+K00975+K00975+K01087+K01087+K01087+K01087+K01176+K01176+K01176+K01177+K01177+K01177+K01177+K01177+K01177+K01177+K01179+K01179+K01179+K01179+K01179+K01179+K01179+K01179+K01187+K01188+K01188+K01193+K01193+K01193+K01193+K01194+K01210+K01513+K05349+K05349+K05350+K05350+K16055+K16055+K19891+K19891+K19891+K19891+…	https:\\www.genome.jp\dbget-bin\www_bget?map00500
MD-2_vs_TN17.pathenrichment.xlsx	Starch and sucrose metabolism	ko00500	0.0486842	0.0411503	0.0616234	1	gene-LOC109727886;gene-LOC109714349;gene-LOC109717643;gene-LOC109719969;gene-LOC109726980;gene-LOC109712530;gene-LOC109729018;gene-LOC109716172;gene-LOC109717274;gene-LOC109722169;gene-LOC109723928;gene-LOC109727803;gene-LOC109707062;gene-LOC109710019;gene-LOC109710363;novel.1005;gene-LOC109705614;gene-LOC109703659;gene-LOC109714476;gene-LOC109718020;gene-LOC109721479;gene-LOC109722438;gene-LOC10…	K00688+K00695+K00695+K00695+K00695+K00696+K00700+K00703+K00844+K00844+K00847+K00847+K00847+K00847+K00847+K00847+K00963+K00963+K00975+K00975+K00975+K00975+K00975+K01087+K01087+K01087+K01087+K01176+K01176+K01176+K01176+K01176+K01176+K01177+K01177+K01177+K01179+K01179+K01179+K01179+K01179+K01179+K01188+K01188+K01188+K01188+K01193+K01193+K01193+K01193+K01193+K01193+K01193+K01210+K01210+K01810+K01835+…	https:\\www.genome.jp\dbget-bin\www_bget?map00500
MD-2_vs_TN4.pathenrichment.xlsx	Starch and sucrose metabolism	ko00500	0.0498239	0.0411503	0.0169024	1	gene-LOC109718710;gene-LOC109726569;gene-LOC109727886;gene-LOC109719969;gene-LOC109722729;gene-LOC109720845;gene-LOC109726680;gene-LOC109729018;gene-LOC109709409;gene-LOC109716172;gene-LOC109711519;gene-LOC109713748;gene-LOC109717274;gene-LOC109720463;novel.1091;gene-LOC109723928;gene-LOC109707062;gene-LOC109709258;gene-LOC109710019;gene-LOC109710363;novel.1005;gene-LOC109703659;gene-LOC109718020…	K00688+K00688+K00688+K00695+K00696+K00700+K00700+K00700+K00700+K00703+K00703+K00705+K00844+K00844+K00844+K00847+K00847+K00847+K00847+K00847+K00847+K00963+K00975+K00975+K00975+K00975+K01087+K01087+K01087+K01087+K01176+K01176+K01176+K01176+K01176+K01176+K01176+K01176+K01177+K01177+K01177+K01177+K01179+K01179+K01179+K01179+K01179+K01179+K01187+K01188+K01188+K01188+K01188+K01188+K01188+K01188+K01188+…	https:\\www.genome.jp\dbget-bin\www_bget?map00500
TN17_vs_TN21.pathenrichment.xlsx	Starch and sucrose metabolism	ko00500	0.054902	0.0411503	0.0138492	1	gene-LOC109724677;gene-LOC109709409;gene-LOC109704507;gene-LOC109727687;gene-LOC109722066;gene-LOC109713021;gene-LOC109724393;gene-LOC109725654;novel.1091;gene-LOC109727803;gene-LOC109707062;gene-LOC109710019;novel.1005;gene-LOC109705614;gene-LOC109703659;gene-LOC109722438;gene-LOC109721045;gene-LOC109711791;gene-LOC109715205;gene-LOC109715373;gene-LOC109719508;gene-LOC109711289;gene-LOC109712005…	K00696+K00700+K00703+K00703+K00706+K00750+K00844+K00844+K00844+K00847+K00847+K00847+K00847+K00963+K00963+K00975+K01087+K01087+K01176+K01176+K01176+K01176+K01176+K01177+K01177+K01177+K01177+K01177+K01179+K01179+K01179+K01179+K01187+K01188+K01188+K01188+K01188+K01193+K01193+K01193+K01210+K05349+K05349+K05350+K05350+K16055+K16055+K16055+K16055+K16055+K16055+K19891+K19891+K19891+K19891+K19893	https:\\www.genome.jp\dbget-bin\www_bget?map00500
MD-2_vs_BL.pathenrichment.xlsx	Starch and sucrose metabolism	ko00500	0.0513577	0.0411503	0.0123615	1	gene-LOC109713409;gene-LOC109726569;gene-LOC109727886;gene-LOC109714349;gene-LOC109717643;gene-LOC109719969;gene-LOC109726980;gene-LOC109712530;gene-LOC109716172;gene-LOC109713748;gene-LOC109714413;gene-LOC109717274;novel.1091;gene-LOC109723928;gene-LOC109707062;gene-LOC109710019;gene-LOC109710363;novel.1005;gene-LOC109705614;gene-LOC109724852;gene-LOC109703659;gene-LOC109714476;gene-LOC109721479…	K00688+K00688+K00688+K00695+K00695+K00695+K00695+K00696+K00703+K00705+K00844+K00844+K00844+K00847+K00847+K00847+K00847+K00847+K00963+K00963+K00963+K00975+K00975+K00975+K01087+K01087+K01087+K01087+K01087+K01176+K01176+K01176+K01176+K01176+K01176+K01177+K01177+K01177+K01177+K01177+K01179+K01179+K01179+K01179+K01179+K01179+K01179+K01179+K01179+K01187+K01187+K01188+K01188+K01193+K01193+K01193+K01193+…	https:\\www.genome.jp\dbget-bin\www_bget?map00500
MD-2_vs_TN21.pathenrichment.xlsx	Starch and sucrose metabolism	ko00500	0.0526961	0.0411503	0.00660233	0.911122	gene-LOC109727886;gene-LOC109714349;gene-LOC109717643;gene-LOC109726980;gene-LOC109712530;gene-LOC109722729;gene-LOC109724677;gene-LOC109726629;gene-LOC109704776;gene-LOC109729018;gene-LOC109727687;gene-LOC109722066;gene-LOC109713021;gene-LOC109717274;gene-LOC109722169;gene-LOC109724393;gene-LOC109725654;novel.1091;gene-LOC109719055;gene-LOC109723928;gene-LOC109707062;gene-LOC109710019;gene-LOC10…	K00688+K00695+K00695+K00695+K00696+K00696+K00696+K00696+K00700+K00700+K00703+K00706+K00750+K00844+K00844+K00844+K00844+K00844+K00847+K00847+K00847+K00847+K00847+K00963+K00975+K00975+K00975+K01087+K01087+K01176+K01176+K01176+K01176+K01176+K01176+K01176+K01176+K01177+K01177+K01177+K01177+K01177+K01177+K01179+K01179+K01179+K01179+K01179+K01179+K01188+K01188+K01188+K01188+K01193+K01193+K01193+K01193+…	https:\\www.genome.jp\dbget-bin\www_bget?map00500
MD-2_vs_TN23.pathenrichment.xlsx	Starch and sucrose metabolism	ko00500	0.0538462	0.0411503	0.00267113	0.365945	gene-LOC109718710;gene-LOC109727886;gene-LOC109714349;gene-LOC109719969;gene-LOC109726980;gene-LOC109712530;gene-LOC109722729;gene-LOC109724677;gene-LOC109729018;gene-LOC109711519;gene-LOC109722066;gene-LOC109717274;gene-LOC109724393;gene-LOC109723928;gene-LOC109707062;gene-LOC109710019;gene-LOC109703659;gene-LOC109718020;gene-LOC109720378;gene-LOC109721479;gene-LOC109722438;gene-LOC109714724;gen…	K00688+K00688+K00695+K00695+K00695+K00696+K00696+K00696+K00700+K00703+K00706+K00844+K00844+K00847+K00847+K00847+K00963+K00975+K00975+K00975+K00975+K01087+K01087+K01087+K01087+K01087+K01087+K01176+K01176+K01176+K01176+K01176+K01176+K01176+K01177+K01177+K01177+K01177+K01177+K01177+K01177+K01177+K01179+K01179+K01179+K01179+K01179+K01179+K01179+K01179+K01188+K01188+K01188+K01188+K01193+K01193+K01193+…	https:\\www.genome.jp\dbget-bin\www_bget?map00500
CN_vs_TN4.pathenrichment.xlsx	Starch and sucrose metabolism	ko00500	0.0548996	0.0411503	0.00126956	0.17266	gene-LOC109718710;gene-LOC109726569;gene-LOC109714349;gene-LOC109719969;gene-LOC109726980;gene-LOC109712530;gene-LOC109722729;gene-LOC109720845;gene-LOC109726680;gene-LOC109716172;gene-LOC109721327;gene-LOC109714413;gene-LOC109717920;gene-LOC109720463;novel.1091;gene-LOC109716567;gene-LOC109707062;gene-LOC109709258;gene-LOC109710019;novel.1005;gene-LOC109703659;gene-LOC109718020;gene-LOC109720362…	K00688+K00688+K00695+K00695+K00695+K00696+K00696+K00700+K00700+K00703+K00703+K00844+K00844+K00844+K00844+K00847+K00847+K00847+K00847+K00847+K00963+K00975+K00975+K00975+K01087+K01087+K01087+K01087+K01176+K01176+K01176+K01176+K01176+K01177+K01177+K01177+K01179+K01179+K01179+K01179+K01179+K01179+K01187+K01187+K01188+K01188+K01188+K01188+K01188+K01188+K01188+K01188+K01188+K01188+K01193+K01193+K01193+…	https:\\www.genome.jp\dbget-bin\www_bget?map00500
TN4_vs_TN21.pathenrichment.xlsx	Starch and sucrose metabolism	ko00500	0.0559846	0.0411503	0.00104741	0.138258	gene-LOC109726569;gene-LOC109714349;gene-LOC109717643;gene-LOC109719969;gene-LOC109726980;gene-LOC109712530;gene-LOC109720845;gene-LOC109726680;gene-LOC109716172;gene-LOC109721327;gene-LOC109727687;gene-LOC109723968;gene-LOC109713021;gene-LOC109725654;novel.1091;gene-LOC109709258;gene-LOC109710363;novel.1005;gene-LOC109720362;gene-LOC109721479;gene-LOC109727696;gene-LOC109707278;gene-LOC109714724…	K00688+K00695+K00695+K00695+K00695+K00696+K00700+K00700+K00703+K00703+K00703+K00705+K00750+K00844+K00844+K00847+K00847+K00847+K00975+K00975+K00975+K00975+K01087+K01087+K01087+K01176+K01176+K01176+K01176+K01176+K01176+K01177+K01177+K01177+K01179+K01179+K01179+K01179+K01179+K01179+K01179+K01179+K01187+K01187+K01188+K01188+K01188+K01188+K01188+K01188+K01193+K01193+K01193+K01193+K01193+K01193+K01193+…	https:\\www.genome.jp\dbget-bin\www_bget?map00500
TN4_vs_TN23.pathenrichment.xlsx	Starch and sucrose metabolism	ko00500	0.0560867	0.0411503	0.000915321	0.121738	gene-LOC109726569;gene-LOC109714349;gene-LOC109717643;gene-LOC109719969;gene-LOC109726980;gene-LOC109712530;gene-LOC109726680;gene-LOC109721327;gene-LOC109714413;gene-LOC109724393;gene-LOC109725654;novel.1091;gene-LOC109710363;novel.1005;gene-LOC109703659;gene-LOC109720362;gene-LOC109720378;gene-LOC109714724;gene-LOC109721045;gene-LOC109706966;gene-LOC109707738;gene-LOC109711791;gene-LOC109715198…	K00688+K00695+K00695+K00695+K00695+K00696+K00700+K00703+K00844+K00844+K00844+K00844+K00847+K00847+K00963+K00975+K00975+K01087+K01087+K01087+K01087+K01087+K01176+K01176+K01176+K01176+K01176+K01176+K01176+K01177+K01177+K01177+K01177+K01177+K01179+K01179+K01179+K01179+K01179+K01179+K01179+K01179+K01187+K01187+K01188+K01188+K01188+K01188+K01188+K01188+K01188+K01193+K01193+K01193+K01193+K01193+K01193+…	https:\\www.genome.jp\dbget-bin\www_bget?map00500
TN4_vs_TN17.pathenrichment.xlsx	Starch and sucrose metabolism	ko00500	0.056701	0.0411503	0.000641665	0.0859832	gene-LOC109726569;gene-LOC109714349;gene-LOC109717643;gene-LOC109726980;gene-LOC109712530;gene-LOC109726680;gene-LOC109709409;gene-LOC109704507;gene-LOC109721327;gene-LOC109723968;novel.1091;gene-LOC109707062;novel.1005;gene-LOC109705614;gene-LOC109703659;gene-LOC109707278;gene-LOC109714724;gene-LOC109706966;gene-LOC109711791;gene-LOC109715198;gene-LOC109715224;gene-LOC109715373;gene-LOC109717710…	K00688+K00695+K00695+K00695+K00696+K00700+K00700+K00703+K00703+K00705+K00844+K00847+K00847+K00963+K00963+K00975+K01087+K01087+K01087+K01176+K01176+K01176+K01176+K01176+K01176+K01176+K01177+K01177+K01177+K01177+K01177+K01179+K01179+K01179+K01179+K01179+K01179+K01179+K01179+K01179+K01187+K01188+K01188+K01188+K01188+K01188+K01188+K01188+K01193+K01193+K01193+K01193+K01193+K01193+K01193+K01193+K01214+…	https:\\www.genome.jp\dbget-bin\www_bget?map00500
TN4_vs_TN23.pathenrichment.xlsx	Protein processing in endoplasmic reticulum	ko04141	0.0267686	0.0407996	0.999568	1	gene-LOC109720399;gene-LOC109713821;gene-LOC109714109;gene-LOC109727096;gene-LOC109707477;gene-LOC109716474;gene-LOC109725643;gene-LOC109719738;gene-LOC109705456;gene-LOC109707900;gene-LOC109716373;gene-LOC109714778;gene-LOC109709004;gene-LOC109724791;gene-LOC109723731;gene-LOC109718202;gene-LOC109705862;gene-LOC109721193;gene-LOC109720534;gene-LOC109718561;gene-LOC109721249;gene-LOC109724449;gen…	K01230+K03094+K03094+K03094+K03094+K03283+K03283+K03347+K03347+K04079+K06689+K08852+K09490+K09517+K09523+K09562+K09562+K09584+K10578+K10661+K10661+K10661+K10661+K10666+K10666+K10950+K13993+K13993+K13993+K13993+K13993+K13993+K13993+K13993+K13993+K13993+K13993+K14007+K14012+K14012+K14016+K14026	https:\\www.genome.jp\dbget-bin\www_bget?map04141
TN4_vs_TN21.pathenrichment.xlsx	Protein processing in endoplasmic reticulum	ko04141	0.0289575	0.0407996	0.997284	1	gene-LOC109712102;gene-LOC109726410;gene-LOC109727096;gene-LOC109707477;gene-LOC109715955;gene-LOC109706246;gene-LOC109725643;gene-LOC109719738;gene-LOC109707900;gene-LOC109726541;gene-LOC109705688;gene-LOC109714778;gene-LOC109717828;gene-LOC109709940;gene-LOC109709004;gene-LOC109723731;gene-LOC109718202;gene-LOC109705862;gene-LOC109721193;gene-LOC109721249;gene-LOC109721937;gene-LOC109724449;gen…	K01228+K01456+K03094+K03094+K03237+K03237+K03283+K03347+K04079+K04374+K06689+K08852+K09481+K09481+K09490+K09523+K09562+K09562+K09584+K10661+K10661+K10661+K10666+K10666+K10666+K10666+K10950+K13993+K13993+K13993+K13993+K13993+K13993+K13993+K13993+K13993+K13993+K13993+K13993+K14003+K14009+K14012+K14012+K14015+K14016	https:\\www.genome.jp\dbget-bin\www_bget?map04141
TN17_vs_TN23.pathenrichment.xlsx	Protein processing in endoplasmic reticulum	ko04141	0.0282776	0.0407996	0.993922	1	gene-LOC109713821;gene-LOC109707477;gene-LOC109715955;gene-LOC109705185;gene-LOC109705191;gene-LOC109707900;gene-LOC109714778;gene-LOC109717828;gene-LOC109709940;gene-LOC109714268;gene-LOC109724791;gene-LOC109723348;gene-LOC109705314;gene-LOC109721249;gene-LOC109721937;gene-LOC109728040;gene-LOC109728757;gene-LOC109728922;gene-LOC109713280;gene-LOC109715945;gene-LOC109705092;gene-LOC109705166;gen…	K03094+K03094+K03237+K03283+K03283+K04079+K08852+K09481+K09481+K09490+K09517+K09561+K10661+K10661+K10661+K10661+K10666+K10666+K13993+K13993+K13993+K13993+K13993+K13993+K13993+K13993+K13993+K13993+K13993+K13993+K14012+K16196+K16196	https:\\www.genome.jp\dbget-bin\www_bget?map04141
CN_vs_TN17.pathenrichment.xlsx	Protein processing in endoplasmic reticulum	ko04141	0.0304212	0.0407996	0.985363	1	gene-LOC109720399;gene-LOC109722422;gene-LOC109723932;gene-LOC109725030;gene-LOC109708916;gene-LOC109710381;gene-LOC109726410;gene-LOC109707477;gene-LOC109715955;gene-LOC109716474;gene-LOC109705191;gene-LOC109723973;gene-LOC109725643;gene-LOC109726541;gene-LOC109707519;gene-LOC109717798;gene-LOC109703924;gene-LOC109723731;gene-LOC109705262;gene-LOC109721249;gene-LOC109728040;gene-LOC109706384;gen…	K01230+K01230+K01230+K01230+K01230+K01230+K01456+K03094+K03237+K03283+K03283+K03283+K03283+K04374+K05546+K06689+K08057+K09523+K09561+K10661+K10661+K10666+K10666+K10666+K10950+K12670+K13993+K13993+K13993+K13993+K13993+K13993+K13993+K13993+K13993+K13993+K14012+K14016+K14026	https:\\www.genome.jp\dbget-bin\www_bget?map04141
TN4_vs_TN17.pathenrichment.xlsx	Protein processing in endoplasmic reticulum	ko04141	0.0335052	0.0407996	0.955856	1	gene-LOC109714109;gene-LOC109727096;gene-LOC109707477;gene-LOC109715955;gene-LOC109705185;gene-LOC109705191;gene-LOC109725643;gene-LOC109719738;gene-LOC109727398;gene-LOC109726541;gene-LOC109716373;gene-LOC109717798;gene-LOC109719305;gene-LOC109719478;gene-LOC109724840;gene-LOC109711699;gene-LOC109728087;gene-LOC109714778;gene-LOC109717828;gene-LOC109709940;gene-LOC109709004;gene-LOC109707098;gen…	K03094+K03094+K03094+K03237+K03283+K03283+K03283+K03347+K04079+K04374+K06689+K06689+K06689+K06689+K06689+K06689+K08057+K08852+K09481+K09481+K09490+K09503+K09523+K09562+K09562+K09584+K10575+K10661+K10661+K10666+K10666+K10950+K10956+K10956+K13993+K13993+K13993+K13993+K13993+K13993+K13993+K13993+K13993+K13993+K13993+K14007+K14009+K14012+K14012+K14012+K14016+K16196	https:\\www.genome.jp\dbget-bin\www_bget?map04141
CN_vs_TN4.pathenrichment.xlsx	Protein processing in endoplasmic reticulum	ko04141	0.0348288	0.0407996	0.929415	1	gene-LOC109722422;gene-LOC109723932;gene-LOC109725030;gene-LOC109727785;gene-LOC109708916;gene-LOC109710381;gene-LOC109726410;gene-LOC109718079;gene-LOC109727096;gene-LOC109716474;gene-LOC109705191;gene-LOC109723973;gene-LOC109711504;gene-LOC109719738;gene-LOC109727398;gene-LOC109726541;gene-LOC109716373;gene-LOC109717798;gene-LOC109719305;gene-LOC109724840;gene-LOC109711699;gene-LOC109703924;gen…	K01230+K01230+K01230+K01230+K01230+K01230+K01456+K03094+K03094+K03283+K03283+K03283+K03283+K03347+K04079+K04374+K06689+K06689+K06689+K06689+K06689+K08057+K08852+K09481+K09481+K09486+K09490+K09503+K09561+K09562+K09562+K10661+K10661+K10661+K10666+K10666+K10666+K10666+K10666+K10950+K10956+K12670+K13993+K13993+K13993+K13993+K13993+K13993+K13993+K13993+K13993+K13993+K13993+K13993+K14007+K14009+K14016+…	https:\\www.genome.jp\dbget-bin\www_bget?map04141
MD-2_vs_BL.pathenrichment.xlsx	Protein processing in endoplasmic reticulum	ko04141	0.0360094	0.0407996	0.882402	1	gene-LOC109722422;gene-LOC109723932;gene-LOC109725030;gene-LOC109726470;gene-LOC109718079;gene-LOC109705185;gene-LOC109705191;gene-LOC109719869;gene-LOC109722945;gene-LOC109725643;gene-LOC109703882;gene-LOC109719738;gene-LOC109727398;gene-LOC109707900;novel.1123;gene-LOC109719305;gene-LOC109711699;gene-LOC109706861;gene-LOC109711104;novel.108;gene-LOC109714778;gene-LOC109717828;gene-LOC109709940;…	K01230+K01230+K01230+K01456+K03094+K03283+K03283+K03283+K03283+K03283+K03283+K03347+K04079+K04079+K04079+K06689+K06689+K07342+K08057+K08653+K08852+K09481+K09481+K09490+K09490+K09490+K09503+K09561+K09562+K09584+K10661+K10661+K10661+K10666+K10666+K10666+K10666+K10950+K10956+K10956+K13993+K13993+K13993+K13993+K13993+K13993+K13993+K13993+K13993+K13993+K13993+K13993+K13993+K13993+K13993+K13993+K14003+…	https:\\www.genome.jp\dbget-bin\www_bget?map04141
TN17_vs_TN21.pathenrichment.xlsx	Protein processing in endoplasmic reticulum	ko04141	0.0352941	0.0407996	0.849277	1	gene-LOC109726410;gene-LOC109727096;gene-LOC109707477;gene-LOC109715955;gene-LOC109706246;gene-LOC109705185;gene-LOC109705191;novel.1540;gene-LOC109707900;gene-LOC109705688;gene-LOC109714778;gene-LOC109714268;gene-LOC109718202;gene-LOC109705862;gene-LOC109705314;gene-LOC109721249;gene-LOC109728040;gene-LOC109706358;gene-LOC109706384;gene-LOC109728757;gene-LOC109728922;gene-LOC109713280;gene-LOC10…	K01456+K03094+K03094+K03237+K03237+K03283+K03283+K03283+K04079+K06689+K08852+K09490+K09562+K09562+K10661+K10661+K10661+K10666+K10666+K10666+K10666+K13993+K13993+K13993+K13993+K13993+K13993+K13993+K13993+K13993+K13993+K14003+K14003+K14007+K14016+K16196	https:\\www.genome.jp\dbget-bin\www_bget?map04141
CN_vs_TN21.pathenrichment.xlsx	Protein processing in endoplasmic reticulum	ko04141	0.0363108	0.0407996	0.839823	1	gene-LOC109722422;gene-LOC109723932;gene-LOC109725030;gene-LOC109708916;gene-LOC109710381;gene-LOC109718079;gene-LOC109727096;gene-LOC109715955;gene-LOC109706246;gene-LOC109716474;gene-LOC109705191;gene-LOC109723973;gene-LOC109725643;gene-LOC109727398;gene-LOC109707900;gene-LOC109726541;gene-LOC109717798;gene-LOC109705688;gene-LOC109711699;gene-LOC109703924;gene-LOC109714778;gene-LOC109714268;gen…	K01230+K01230+K01230+K01230+K01230+K03094+K03094+K03237+K03237+K03283+K03283+K03283+K03283+K04079+K04079+K04374+K06689+K06689+K06689+K08057+K08852+K09490+K09490+K09518+K09523+K09561+K09562+K09562+K10661+K10666+K10666+K10666+K10950+K12670+K13525+K13993+K13993+K13993+K13993+K13993+K13993+K13993+K13993+K13993+K13993+K14007+K14016+K14016+K14026+K16196	https:\\www.genome.jp\dbget-bin\www_bget?map04141
MD-2_vs_TN4.pathenrichment.xlsx	Protein processing in endoplasmic reticulum	ko04141	0.0382486	0.0407996	0.762873	1	gene-LOC109722422;gene-LOC109723932;gene-LOC109725030;gene-LOC109727322;gene-LOC109727785;gene-LOC109726410;gene-LOC109726470;gene-LOC109718079;gene-LOC109727096;gene-LOC109715955;gene-LOC109706246;gene-LOC109716474;gene-LOC109723974;gene-LOC109725643;gene-LOC109728012;gene-LOC109711504;gene-LOC109719738;gene-LOC109705456;gene-LOC109727398;gene-LOC109707900;gene-LOC109716373;gene-LOC109717798;gen…	K01230+K01230+K01230+K01230+K01230+K01456+K01456+K03094+K03094+K03237+K03237+K03283+K03283+K03283+K03283+K03283+K03347+K03347+K04079+K04079+K06689+K06689+K06689+K06689+K08057+K08057+K08057+K08852+K09481+K09481+K09490+K09503+K09518+K09561+K09562+K09562+K09562+K09584+K10661+K10661+K10661+K10661+K10666+K10666+K10666+K10666+K10950+K10956+K13525+K13993+K13993+K13993+K13993+K13993+K13993+K13993+K13993+…	https:\\www.genome.jp\dbget-bin\www_bget?map04141
CN_vs_TN23.pathenrichment.xlsx	Protein processing in endoplasmic reticulum	ko04141	0.03885	0.0407996	0.672533	1	gene-LOC109720399;gene-LOC109722422;gene-LOC109723932;gene-LOC109725030;gene-LOC109708916;gene-LOC109710381;gene-LOC109726410;gene-LOC109707477;gene-LOC109716474;gene-LOC109723973;gene-LOC109725643;gene-LOC109728012;gene-LOC109727398;gene-LOC109707900;gene-LOC109726541;gene-LOC109717798;gene-LOC109711699;gene-LOC109703924;gene-LOC109714778;gene-LOC109717828;gene-LOC109709940;gene-LOC109707098;gen…	K01230+K01230+K01230+K01230+K01230+K01230+K01456+K03094+K03283+K03283+K03283+K03283+K04079+K04079+K04374+K06689+K06689+K08057+K08852+K09481+K09481+K09503+K09523+K09561+K10661+K10661+K10661+K10661+K10666+K10666+K10666+K10950+K12670+K13993+K13993+K13993+K13993+K13993+K13993+K13993+K13993+K13993+K13993+K13993+K13993+K13993+K14012+K14016+K14026+K16196	https:\\www.genome.jp\dbget-bin\www_bget?map04141
MD-2_vs_TN21.pathenrichment.xlsx	Protein processing in endoplasmic reticulum	ko04141	0.0398284	0.0407996	0.609427	1	gene-LOC109722422;gene-LOC109723932;gene-LOC109725030;gene-LOC109727322;gene-LOC109726470;gene-LOC109718079;gene-LOC109719586;gene-LOC109727096;gene-LOC109715955;gene-LOC109706246;gene-LOC109716474;gene-LOC109723974;gene-LOC109725643;gene-LOC109711504;gene-LOC109727398;gene-LOC109707900;novel.1123;gene-LOC109726541;gene-LOC109717798;gene-LOC109705688;gene-LOC109724840;gene-LOC109711699;gene-LOC10…	K01230+K01230+K01230+K01230+K01456+K03094+K03094+K03094+K03237+K03237+K03283+K03283+K03283+K03283+K04079+K04079+K04079+K04374+K06689+K06689+K06689+K06689+K08057+K08057+K09487+K09490+K09503+K09517+K09518+K09523+K09561+K09562+K09580+K10661+K10666+K10666+K10950+K13525+K13525+K13993+K13993+K13993+K13993+K13993+K13993+K13993+K13993+K13993+K13993+K13993+K13993+K13993+K13993+K13993+K13993+K13993+K13993+…	https:\\www.genome.jp\dbget-bin\www_bget?map04141
BL_vs_CN.pathenrichment.xlsx	Protein processing in endoplasmic reticulum	ko04141	0.0400697	0.0407996	0.590029	1	gene-LOC109722422;gene-LOC109723932;gene-LOC109706033;gene-LOC109725030;gene-LOC109708916;gene-LOC109710381;gene-LOC109707477;gene-LOC109715955;gene-LOC109706246;gene-LOC109705185;gene-LOC109719869;gene-LOC109722945;gene-LOC109723973;gene-LOC109723974;gene-LOC109725643;gene-LOC109726874;gene-LOC109727949;gene-LOC109728012;gene-LOC109703882;gene-LOC109719738;gene-LOC109719739;gene-LOC109727398;gen…	K01230+K01230+K01230+K01230+K01230+K01230+K03094+K03237+K03237+K03283+K03283+K03283+K03283+K03283+K03283+K03283+K03283+K03283+K03283+K03347+K03347+K04079+K04079+K04374+K06689+K07765+K07953+K08057+K08057+K09481+K09481+K09490+K09490+K09503+K09561+K09562+K09584+K10661+K10661+K10661+K10661+K10666+K10666+K10666+K10950+K10950+K10956+K10956+K12670+K13993+K13993+K13993+K13993+K13993+K13993+K13993+K13993+…	https:\\www.genome.jp\dbget-bin\www_bget?map04141
BL_vs_TN17.pathenrichment.xlsx	Protein processing in endoplasmic reticulum	ko04141	0.0407407	0.0407996	0.52783	1	gene-LOC109706033;gene-LOC109727785;gene-LOC109726410;gene-LOC109713821;gene-LOC109727010;gene-LOC109707477;gene-LOC109705185;gene-LOC109705191;gene-LOC109722945;gene-LOC109723974;gene-LOC109727949;gene-LOC109728012;gene-LOC109703882;gene-LOC109719738;gene-LOC109719739;gene-LOC109727398;gene-LOC109707900;gene-LOC109726541;gene-LOC109711699;gene-LOC109725239;gene-LOC109727966;gene-LOC109709328;gen…	K01230+K01230+K01456+K03094+K03094+K03094+K03283+K03283+K03283+K03283+K03283+K03283+K03283+K03347+K03347+K04079+K04079+K04374+K06689+K07342+K07953+K07953+K08057+K08852+K09481+K09481+K09490+K09490+K09518+K09523+K09562+K09562+K10661+K10661+K10661+K10661+K10661+K10661+K10666+K10666+K10666+K10950+K10956+K13993+K13993+K13993+K13993+K13993+K13993+K13993+K13993+K13993+K13993+K13993+K13993+K13993+K13993+…	https:\\www.genome.jp\dbget-bin\www_bget?map04141
MD-2_vs_TN23.pathenrichment.xlsx	Protein processing in endoplasmic reticulum	ko04141	0.0420118	0.0407996	0.411122	1	gene-LOC109722422;gene-LOC109723932;gene-LOC109725030;gene-LOC109727322;gene-LOC109727785;gene-LOC109726410;gene-LOC109726470;gene-LOC109718079;gene-LOC109707477;gene-LOC109715955;gene-LOC109706246;gene-LOC109723974;gene-LOC109725643;gene-LOC109728012;gene-LOC109711504;gene-LOC109727398;gene-LOC109707900;gene-LOC109717798;gene-LOC109718564;gene-LOC109724840;gene-LOC109711699;gene-LOC109703924;gen…	K01230+K01230+K01230+K01230+K01230+K01456+K01456+K03094+K03094+K03237+K03237+K03283+K03283+K03283+K03283+K04079+K04079+K06689+K06689+K06689+K06689+K08057+K08057+K09481+K09481+K09487+K09503+K09503+K09523+K09561+K09561+K09562+K09562+K09562+K10661+K10661+K10661+K10666+K10666+K10950+K13993+K13993+K13993+K13993+K13993+K13993+K13993+K13993+K13993+K13993+K13993+K13993+K13993+K13993+K13993+K13993+K13993+…	https:\\www.genome.jp\dbget-bin\www_bget?map04141
BL_vs_TN21.pathenrichment.xlsx	Protein processing in endoplasmic reticulum	ko04141	0.0426452	0.0407996	0.35996	1	gene-LOC109706033;gene-LOC109713821;gene-LOC109727096;gene-LOC109715955;gene-LOC109706246;gene-LOC109705191;gene-LOC109723974;gene-LOC109727949;gene-LOC109728012;gene-LOC109703882;gene-LOC109719738;gene-LOC109719739;gene-LOC109727398;gene-LOC109707900;gene-LOC109726541;gene-LOC109717798;gene-LOC109719305;gene-LOC109705688;gene-LOC109709328;gene-LOC109703924;gene-LOC109714778;gene-LOC109717828;gen…	K01230+K03094+K03094+K03237+K03237+K03283+K03283+K03283+K03283+K03283+K03347+K03347+K04079+K04079+K04374+K06689+K06689+K06689+K07953+K08057+K08852+K09481+K09481+K09487+K09490+K09490+K09517+K09518+K09523+K09561+K09562+K09562+K09584+K10661+K10661+K10661+K10661+K10666+K10666+K10666+K10666+K10666+K10950+K10956+K13525+K13993+K13993+K13993+K13993+K13993+K13993+K13993+K13993+K13993+K13993+K13993+K13993+…	https:\\www.genome.jp\dbget-bin\www_bget?map04141
BL_vs_TN4.pathenrichment.xlsx	Protein processing in endoplasmic reticulum	ko04141	0.0445119	0.0407996	0.186984	1	gene-LOC109706033;gene-LOC109727322;gene-LOC109727785;gene-LOC109726410;gene-LOC109713821;gene-LOC109714109;gene-LOC109703467;gene-LOC109727096;gene-LOC109707477;gene-LOC109715955;gene-LOC109706246;gene-LOC109716474;gene-LOC109705191;gene-LOC109723974;gene-LOC109725643;gene-LOC109727949;gene-LOC109728012;gene-LOC109703882;gene-LOC109719738;gene-LOC109719739;gene-LOC109727398;gene-LOC109707900;gen…	K01230+K01230+K01230+K01456+K03094+K03094+K03094+K03094+K03094+K03237+K03237+K03283+K03283+K03283+K03283+K03283+K03283+K03283+K03347+K03347+K04079+K04079+K06689+K06689+K06689+K06689+K06689+K06689+K06689+K07765+K07953+K08057+K08057+K08852+K09481+K09486+K09487+K09490+K09490+K09503+K09503+K09503+K09517+K09518+K09523+K09562+K09562+K09584+K09584+K10575+K10661+K10661+K10661+K10666+K10666+K10666+K10666+…	https:\\www.genome.jp\dbget-bin\www_bget?map04141
BL_vs_TN23.pathenrichment.xlsx	Protein processing in endoplasmic reticulum	ko04141	0.0470085	0.0407996	0.113861	1	gene-LOC109720399;gene-LOC109706033;gene-LOC109727785;gene-LOC109726410;gene-LOC109715955;gene-LOC109706246;gene-LOC109719869;gene-LOC109723974;gene-LOC109726874;gene-LOC109727949;gene-LOC109728012;gene-LOC109703882;gene-LOC109719738;gene-LOC109719739;gene-LOC109727398;gene-LOC109707900;gene-LOC109717798;gene-LOC109718564;gene-LOC109719305;gene-LOC109703924;gene-LOC109714778;gene-LOC109717828;gen…	K01230+K01230+K01230+K01456+K03237+K03237+K03283+K03283+K03283+K03283+K03283+K03283+K03347+K03347+K04079+K04079+K06689+K06689+K06689+K08057+K08852+K09481+K09490+K09490+K09503+K09503+K09518+K09523+K09561+K09562+K09562+K09584+K10575+K10661+K10661+K10666+K10950+K10956+K13993+K13993+K13993+K13993+K13993+K13993+K13993+K13993+K13993+K13993+K13993+K13993+K13993+K13993+K13993+K13993+K13993+K13993+K13993+…	https:\\www.genome.jp\dbget-bin\www_bget?map04141
MD-2_vs_TN17.pathenrichment.xlsx	Protein processing in endoplasmic reticulum	ko04141	0.0473684	0.0407996	0.0892403	1	gene-LOC109722422;gene-LOC109723932;gene-LOC109725030;gene-LOC109727322;gene-LOC109727785;gene-LOC109726410;gene-LOC109726470;gene-LOC109718079;gene-LOC109719586;gene-LOC109707477;gene-LOC109716474;gene-LOC109705185;gene-LOC109705191;gene-LOC109723974;gene-LOC109725643;gene-LOC109711504;gene-LOC109727398;gene-LOC109707900;novel.1123;gene-LOC109726541;gene-LOC109717798;gene-LOC109719305;gene-LOC10…	K01230+K01230+K01230+K01230+K01230+K01456+K01456+K03094+K03094+K03094+K03283+K03283+K03283+K03283+K03283+K03283+K04079+K04079+K04079+K04374+K06689+K06689+K06689+K06689+K07342+K08057+K08057+K08852+K09487+K09518+K09523+K09540+K09561+K09561+K09562+K09562+K09562+K10661+K10666+K10666+K10666+K10666+K10950+K13993+K13993+K13993+K13993+K13993+K13993+K13993+K13993+K13993+K13993+K13993+K13993+K13993+K13993+…	https:\\www.genome.jp\dbget-bin\www_bget?map04141
MD-2_vs_CN.pathenrichment.xlsx	Protein processing in endoplasmic reticulum	ko04141	0.0508299	0.0407996	0.0596705	1	gene-LOC109720399;gene-LOC109722422;gene-LOC109725030;gene-LOC109708916;gene-LOC109710381;gene-LOC109726470;gene-LOC109719586;gene-LOC109715955;gene-LOC109706246;gene-LOC109723974;gene-LOC109725643;gene-LOC109726874;gene-LOC109727398;gene-LOC109707900;gene-LOC109726541;gene-LOC109719305;gene-LOC109711104;gene-LOC109714778;gene-LOC109705262;gene-LOC109718202;gene-LOC109705862;gene-LOC109708785;gen…	K01230+K01230+K01230+K01230+K01230+K01456+K03094+K03237+K03237+K03283+K03283+K03283+K04079+K04079+K04374+K06689+K08057+K08852+K09561+K09562+K09562+K09562+K10661+K10666+K12670+K13993+K13993+K13993+K13993+K13993+K13993+K13993+K13993+K13993+K13993+K13993+K13993+K13993+K13993+K13993+K13993+K13993+K13993+K13993+K13993+K13993+K14003+K14016+K14016	https:\\www.genome.jp\dbget-bin\www_bget?map04141
BL_vs_TN23.pathenrichment.xlsx	Ribosome	ko03010	0.022792	0.0395137	0.999935	1	gene-LOC109704882;gene-LOC109728430;gene-LOC109721839;gene-LOC109708458;gene-LOC109720960;gene-LOC109720357;gene-LOC109704578;gene-LOC109720822;gene-LOC109717642;gene-LOC109719846;gene-LOC109728254;novel.585;gene-LOC109707913;gene-LOC109704601;gene-LOC109724612;gene-LOC109713082;gene-LOC109711239;gene-LOC109704715;gene-LOC109717899;gene-LOC109724599;gene-LOC109715676;gene-LOC109705490;novel.1782;…	K02866+K02879+K02881+K02885+K02894+K02895+K02898+K02898+K02909+K02914+K02914+K02920+K02922+K02924+K02924+K02927+K02927+K02937+K02937+K02942+K02946+K02948+K02950+K02951+K02952+K02952+K02952+K02952+K02952+K02978+K02988+K02988	https:\\www.genome.jp\dbget-bin\www_bget?map03010
BL_vs_TN21.pathenrichment.xlsx	Ribosome	ko03010	0.0247219	0.0395137	0.999867	1	gene-LOC109704882;gene-LOC109705575;gene-LOC109721839;gene-LOC109718634;gene-LOC109720960;gene-LOC109720357;gene-LOC109720701;gene-LOC109704578;gene-LOC109717642;gene-LOC109721161;gene-LOC109716916;gene-LOC109719846;gene-LOC109728254;gene-LOC109704271;novel.585;gene-LOC109705505;gene-LOC109704601;gene-LOC109724612;gene-LOC109711239;gene-LOC109714901;novel.156;gene-LOC109720381;gene-LOC109715676;n…	K02866+K02880+K02881+K02885+K02894+K02895+K02895+K02898+K02909+K02911+K02914+K02914+K02914+K02914+K02920+K02923+K02924+K02924+K02927+K02929+K02930+K02941+K02946+K02950+K02951+K02951+K02952+K02952+K02952+K02961+K02966+K02968+K02970+K02978+K02978+K02987+K02987+K02988+K02988+K02995	https:\\www.genome.jp\dbget-bin\www_bget?map03010
MD-2_vs_BL.pathenrichment.xlsx	Ribosome	ko03010	0.025974	0.0395137	0.999682	1	gene-LOC109704882;gene-LOC109728371;gene-LOC109728686;gene-LOC109705575;gene-LOC109717007;gene-LOC109708458;gene-LOC109720960;gene-LOC109720357;gene-LOC109720822;gene-LOC109713733;gene-LOC109716916;gene-LOC109719846;gene-LOC109719114;novel.585;gene-LOC109707913;gene-LOC109705505;gene-LOC109707646;gene-LOC109718347;gene-LOC109709576;gene-LOC109711239;gene-LOC109714901;gene-LOC109720308;gene-LOC109…	K02866+K02866+K02873+K02880+K02885+K02885+K02894+K02895+K02898+K02913+K02914+K02914+K02920+K02920+K02922+K02923+K02923+K02925+K02927+K02927+K02929+K02933+K02939+K02941+K02945+K02946+K02950+K02950+K02952+K02952+K02952+K02952+K02952+K02964+K02970+K02975+K02978+K02979+K02987+K02988+K02989+K02990+K02993+K02995	https:\\www.genome.jp\dbget-bin\www_bget?map03010
MD-2_vs_TN4.pathenrichment.xlsx	Ribosome	ko03010	0.0281832	0.0395137	0.999123	1	gene-LOC109704882;gene-LOC109720811;gene-LOC109728371;gene-LOC109728430;gene-LOC109715653;gene-LOC109721839;gene-LOC109722618;gene-LOC109717007;gene-LOC109718634;gene-LOC109708458;gene-LOC109720960;gene-LOC109720357;gene-LOC109720701;gene-LOC109720822;gene-LOC109718866;gene-LOC109727982;gene-LOC109704728;gene-LOC109712744;gene-LOC109710827;gene-LOC109716916;gene-LOC109719846;gene-LOC109728254;gen…	K02866+K02866+K02866+K02879+K02881+K02881+K02882+K02885+K02885+K02885+K02894+K02895+K02895+K02898+K02899+K02908+K02909+K02911+K02912+K02914+K02914+K02914+K02915+K02915+K02918+K02920+K02921+K02922+K02923+K02923+K02924+K02924+K02925+K02926+K02927+K02929+K02933+K02934+K02934+K02937+K02942+K02950+K02950+K02952+K02952+K02952+K02964+K02968+K02970+K02983+K02983+K02988+K02988+K02993+K02995+K02995	https:\\www.genome.jp\dbget-bin\www_bget?map03010
MD-2_vs_TN21.pathenrichment.xlsx	Ribosome	ko03010	0.0281863	0.0395137	0.997279	1	gene-LOC109728371;gene-LOC109708180;gene-LOC109728686;gene-LOC109728066;gene-LOC109717007;gene-LOC109718634;gene-LOC109721155;gene-LOC109708458;gene-LOC109720701;gene-LOC109704578;gene-LOC109720822;gene-LOC109723169;gene-LOC109704728;gene-LOC109712744;gene-LOC109713733;gene-LOC109719846;gene-LOC109722197;gene-LOC109728254;gene-LOC109707913;gene-LOC109705505;gene-LOC109725867;gene-LOC109707646;gen…	K02866+K02870+K02873+K02879+K02885+K02885+K02885+K02885+K02895+K02898+K02898+K02900+K02909+K02911+K02913+K02914+K02914+K02914+K02922+K02923+K02923+K02923+K02924+K02924+K02925+K02927+K02929+K02930+K02931+K02932+K02933+K02937+K02951+K02952+K02952+K02952+K02952+K02952+K02964+K02966+K02970+K02975+K02987+K02988+K02995+K02995	https:\\www.genome.jp\dbget-bin\www_bget?map03010
CN_vs_TN17.pathenrichment.xlsx	Ribosome	ko03010	0.0273011	0.0395137	0.995576	1	gene-LOC109704882;gene-LOC109720811;gene-LOC109717007;gene-LOC109721155;gene-LOC109720960;gene-LOC109718862;gene-LOC109712327;gene-LOC109704578;gene-LOC109720822;gene-LOC109723169;gene-LOC109704728;gene-LOC109720363;gene-LOC109719846;gene-LOC109728254;gene-LOC109728593;gene-LOC109706533;gene-LOC109718347;gene-LOC109713082;novel.156;gene-LOC109713657;gene-LOC109724828;gene-LOC109713027;gene-LOC109…	K02866+K02866+K02885+K02885+K02894+K02895+K02897+K02898+K02898+K02900+K02909+K02910+K02914+K02914+K02915+K02924+K02925+K02927+K02930+K02931+K02934+K02936+K02943+K02952+K02952+K02952+K02952+K02952+K02970+K02975+K02978+K02979+K02987+K02995+K02995	https:\\www.genome.jp\dbget-bin\www_bget?map03010
BL_vs_TN17.pathenrichment.xlsx	Ribosome	ko03010	0.0296296	0.0395137	0.991996	1	gene-LOC109722378;gene-LOC109719853;gene-LOC109706357;gene-LOC109728686;gene-LOC109728430;gene-LOC109705575;gene-LOC109721839;gene-LOC109707448;gene-LOC109718634;gene-LOC109719505;gene-LOC109707411;gene-LOC109723073;gene-LOC109723169;gene-LOC109708242;gene-LOC109704728;gene-LOC109717642;gene-LOC109721161;gene-LOC109716916;gene-LOC109719846;gene-LOC109704271;novel.585;gene-LOC109707913;gene-LOC109…	K02871+K02872+K02873+K02873+K02879+K02880+K02881+K02884+K02885+K02887+K02894+K02898+K02900+K02907+K02909+K02909+K02911+K02914+K02914+K02914+K02920+K02922+K02923+K02923+K02927+K02927+K02927+K02929+K02941+K02946+K02948+K02950+K02951+K02952+K02961+K02968+K02970+K02970+K02976+K02979+K02985+K02987+K02988+K02989+K02990+K02993+K02995+K02996	https:\\www.genome.jp\dbget-bin\www_bget?map03010
CN_vs_TN4.pathenrichment.xlsx	Ribosome	ko03010	0.0306966	0.0395137	0.986205	1	gene-LOC109712083;gene-LOC109704882;gene-LOC109720811;gene-LOC109722618;gene-LOC109708652;gene-LOC109717007;gene-LOC109718634;gene-LOC109724425;gene-LOC109720960;gene-LOC109718862;gene-LOC109720357;gene-LOC109717835;gene-LOC109704578;gene-LOC109720822;gene-LOC109727982;gene-LOC109704728;gene-LOC109717642;gene-LOC109720363;gene-LOC109716916;gene-LOC109704271;gene-LOC109712211;gene-LOC109720497;gen…	K02864+K02866+K02866+K02882+K02883+K02885+K02885+K02893+K02894+K02895+K02895+K02897+K02898+K02898+K02908+K02909+K02909+K02910+K02914+K02914+K02915+K02918+K02920+K02921+K02922+K02923+K02923+K02924+K02924+K02925+K02927+K02931+K02933+K02934+K02936+K02939+K02941+K02952+K02952+K02952+K02952+K02966+K02980+K02983+K02983+K02985+K02987+K02987+K02989+K02993+K02995+K02995	https:\\www.genome.jp\dbget-bin\www_bget?map03010
CN_vs_TN21.pathenrichment.xlsx	Ribosome	ko03010	0.0297749	0.0395137	0.984714	1	gene-LOC109723994;gene-LOC109712083;gene-LOC109720811;gene-LOC109714509;gene-LOC109728686;gene-LOC109721779;gene-LOC109707448;gene-LOC109717007;gene-LOC109718634;gene-LOC109721155;gene-LOC109707411;gene-LOC109720822;gene-LOC109709771;gene-LOC109720363;gene-LOC109719846;gene-LOC109728254;gene-LOC109707913;gene-LOC109724612;gene-LOC109718347;gene-LOC109709576;novel.156;gene-LOC109713657;gene-LOC109…	K02863+K02864+K02866+K02867+K02873+K02876+K02884+K02885+K02885+K02885+K02894+K02898+K02902+K02910+K02914+K02914+K02922+K02924+K02925+K02927+K02930+K02931+K02933+K02942+K02945+K02950+K02951+K02952+K02952+K02952+K02952+K02952+K02961+K02980+K02985+K02987+K02988+K02995+K02995+K02995+K02996	https:\\www.genome.jp\dbget-bin\www_bget?map03010
TN17_vs_TN23.pathenrichment.xlsx	Ribosome	ko03010	0.0299914	0.0395137	0.973215	1	gene-LOC109723994;gene-LOC109704882;gene-LOC109722378;gene-LOC109706357;gene-LOC109728686;gene-LOC109705575;gene-LOC109711774;gene-LOC109708458;gene-LOC109720960;gene-LOC109707411;gene-LOC109720357;gene-LOC109704578;gene-LOC109720822;gene-LOC109704728;gene-LOC109716916;gene-LOC109728254;gene-LOC109707913;gene-LOC109705505;gene-LOC109707646;gene-LOC109704601;gene-LOC109724612;gene-LOC109709576;gen…	K02863+K02866+K02871+K02873+K02873+K02880+K02880+K02885+K02894+K02894+K02895+K02898+K02898+K02909+K02914+K02914+K02922+K02923+K02923+K02924+K02924+K02927+K02935+K02937+K02937+K02952+K02952+K02952+K02952+K02952+K02970+K02978+K02979+K02985+K02990	https:\\www.genome.jp\dbget-bin\www_bget?map03010
MD-2_vs_TN23.pathenrichment.xlsx	Ribosome	ko03010	0.0319527	0.0395137	0.970361	1	gene-LOC109723994;gene-LOC109704882;gene-LOC109728371;gene-LOC109708180;gene-LOC109728686;gene-LOC109705575;gene-LOC109711774;gene-LOC109721839;gene-LOC109717007;gene-LOC109718634;gene-LOC109721155;gene-LOC109708599;gene-LOC109718862;gene-LOC109720357;gene-LOC109704578;gene-LOC109720822;gene-LOC109723169;gene-LOC109716916;gene-LOC109722197;gene-LOC109728254;gene-LOC109707913;gene-LOC109705505;gen…	K02863+K02866+K02866+K02870+K02873+K02880+K02880+K02881+K02885+K02885+K02885+K02888+K02895+K02895+K02898+K02898+K02900+K02914+K02914+K02914+K02922+K02923+K02923+K02923+K02924+K02924+K02925+K02927+K02927+K02929+K02930+K02935+K02937+K02941+K02942+K02948+K02950+K02951+K02952+K02952+K02952+K02952+K02964+K02970+K02975+K02978+K02978+K02987+K02988+K02988+K02989+K02990+K02993+K02995	https:\\www.genome.jp\dbget-bin\www_bget?map03010
TN17_vs_TN21.pathenrichment.xlsx	Ribosome	ko03010	0.0303922	0.0395137	0.957383	1	gene-LOC109723994;gene-LOC109704882;gene-LOC109714509;gene-LOC109722378;gene-LOC109728686;gene-LOC109719325;gene-LOC109720960;gene-LOC109707411;gene-LOC109704578;gene-LOC109704728;gene-LOC109720363;gene-LOC109719846;gene-LOC109728254;gene-LOC109707913;gene-LOC109704601;gene-LOC109724612;gene-LOC109723677;gene-LOC109713082;gene-LOC109709576;gene-LOC109722386;gene-LOC109716980;gene-LOC109704096;gen…	K02863+K02866+K02867+K02871+K02873+K02881+K02894+K02894+K02898+K02909+K02910+K02914+K02914+K02922+K02924+K02924+K02926+K02927+K02927+K02935+K02943+K02951+K02952+K02952+K02952+K02952+K02970+K02978+K02985+K02987+K02990	https:\\www.genome.jp\dbget-bin\www_bget?map03010
MD-2_vs_TN17.pathenrichment.xlsx	Ribosome	ko03010	0.0335526	0.0395137	0.919692	1	gene-LOC109704882;gene-LOC109728371;gene-LOC109715862;gene-LOC109728066;gene-LOC109721839;gene-LOC109717007;gene-LOC109718634;gene-LOC109721155;gene-LOC109708458;gene-LOC109709679;gene-LOC109708599;gene-LOC109720960;gene-LOC109720357;gene-LOC109712327;gene-LOC109720822;gene-LOC109714905;gene-LOC109723169;gene-LOC109704728;gene-LOC109722197;gene-LOC109728593;gene-LOC109717923;gene-LOC109707913;gen…	K02866+K02866+K02872+K02879+K02881+K02885+K02885+K02885+K02885+K02885+K02888+K02894+K02895+K02897+K02898+K02899+K02900+K02909+K02914+K02915+K02920+K02922+K02923+K02923+K02925+K02927+K02927+K02930+K02934+K02942+K02943+K02951+K02952+K02952+K02952+K02952+K02960+K02962+K02964+K02964+K02970+K02975+K02978+K02979+K02985+K02987+K02988+K02988+K02990+K02991+K02995	https:\\www.genome.jp\dbget-bin\www_bget?map03010
CN_vs_TN23.pathenrichment.xlsx	Ribosome	ko03010	0.033411	0.0395137	0.904855	1	gene-LOC109723994;gene-LOC109712083;gene-LOC109720811;gene-LOC109728686;gene-LOC109721779;gene-LOC109705575;gene-LOC109711774;gene-LOC109707448;gene-LOC109721155;gene-LOC109711006;gene-LOC109707411;gene-LOC109720357;gene-LOC109709771;gene-LOC109720363;gene-LOC109716916;gene-LOC109719846;gene-LOC109704271;gene-LOC109707913;gene-LOC109705505;gene-LOC109724612;gene-LOC109713082;gene-LOC109709576;nov…	K02863+K02864+K02866+K02873+K02876+K02880+K02880+K02884+K02885+K02888+K02894+K02895+K02902+K02910+K02914+K02914+K02914+K02922+K02923+K02924+K02927+K02927+K02930+K02931+K02937+K02937+K02945+K02948+K02950+K02952+K02952+K02952+K02952+K02952+K02970+K02978+K02980+K02985+K02987+K02987+K02995+K02995+K02995	https:\\www.genome.jp\dbget-bin\www_bget?map03010
MD-2_vs_CN.pathenrichment.xlsx	Ribosome	ko03010	0.0352697	0.0395137	0.787727	1	gene-LOC109712083;gene-LOC109728430;gene-LOC109715653;gene-LOC109718862;gene-LOC109704578;gene-LOC109720822;gene-LOC109718866;gene-LOC109717642;gene-LOC109720363;gene-LOC109719846;gene-LOC109722197;gene-LOC109728254;gene-LOC109707913;gene-LOC109705505;gene-LOC109707646;gene-LOC109709576;gene-LOC109724828;gene-LOC109724599;gene-LOC109704096;gene-LOC109725978;gene-LOC109726442;gene-LOC109703832;gen…	K02864+K02879+K02881+K02895+K02898+K02898+K02899+K02909+K02910+K02914+K02914+K02914+K02922+K02923+K02923+K02927+K02934+K02942+K02951+K02952+K02952+K02952+K02959+K02964+K02966+K02968+K02970+K02980+K02987+K02988+K02988+K02989+K02995+K02995	https:\\www.genome.jp\dbget-bin\www_bget?map03010
TN4_vs_TN23.pathenrichment.xlsx	Ribosome	ko03010	0.0363289	0.0395137	0.783188	1	gene-LOC109723994;gene-LOC109708180;gene-LOC109722378;gene-LOC109728686;gene-LOC109707381;gene-LOC109705575;gene-LOC109717007;gene-LOC109718634;gene-LOC109708458;gene-LOC109711006;gene-LOC109724425;gene-LOC109707411;gene-LOC109704578;gene-LOC109720822;gene-LOC109709771;gene-LOC109709330;gene-LOC109727982;gene-LOC109704728;gene-LOC109717642;gene-LOC109728254;gene-LOC109712211;gene-LOC109720497;gen…	K02863+K02870+K02871+K02873+K02873+K02880+K02885+K02885+K02885+K02888+K02893+K02894+K02898+K02898+K02902+K02905+K02908+K02909+K02909+K02914+K02915+K02918+K02920+K02922+K02923+K02924+K02925+K02926+K02929+K02930+K02937+K02937+K02937+K02941+K02948+K02949+K02950+K02952+K02952+K02952+K02952+K02952+K02955+K02955+K02957+K02968+K02970+K02976+K02978+K02978+K02980+K02983+K02983+K02987+K02989+K02993+K02998	https:\\www.genome.jp\dbget-bin\www_bget?map03010
BL_vs_CN.pathenrichment.xlsx	Ribosome	ko03010	0.0365854	0.0395137	0.776936	1	gene-LOC109712083;gene-LOC109704882;gene-LOC109720811;gene-LOC109728686;gene-LOC109721779;gene-LOC109728430;gene-LOC109705575;gene-LOC109715653;gene-LOC109721839;gene-LOC109718582;gene-LOC109707448;gene-LOC109717007;gene-LOC109721155;gene-LOC109720960;gene-LOC109707411;gene-LOC109718862;gene-LOC109720357;gene-LOC109704578;gene-LOC109720822;gene-LOC109709771;gene-LOC109717642;gene-LOC109720363;gen…	K02864+K02866+K02866+K02873+K02876+K02879+K02880+K02881+K02881+K02882+K02884+K02885+K02885+K02894+K02894+K02895+K02895+K02898+K02898+K02902+K02909+K02910+K02914+K02914+K02914+K02914+K02916+K02920+K02920+K02923+K02923+K02925+K02927+K02927+K02929+K02931+K02933+K02934+K02939+K02941+K02942+K02946+K02951+K02952+K02952+K02952+K02952+K02952+K02959+K02966+K02968+K02970+K02978+K02978+K02980+K02985+K02987+…	https:\\www.genome.jp\dbget-bin\www_bget?map03010
BL_vs_TN4.pathenrichment.xlsx	Ribosome	ko03010	0.0369246	0.0395137	0.768749	1	gene-LOC109723994;gene-LOC109728686;gene-LOC109714944;gene-LOC109728430;gene-LOC109705575;gene-LOC109715653;gene-LOC109721839;gene-LOC109718582;gene-LOC109722618;gene-LOC109718634;gene-LOC109711006;gene-LOC109724425;gene-LOC109720960;gene-LOC109707411;gene-LOC109720357;gene-LOC109720701;gene-LOC109709771;gene-LOC109708242;gene-LOC109727982;gene-LOC109704728;gene-LOC109719846;gene-LOC109728254;gen…	K02863+K02873+K02875+K02879+K02880+K02881+K02881+K02882+K02882+K02885+K02888+K02893+K02894+K02894+K02895+K02895+K02902+K02907+K02908+K02909+K02914+K02914+K02915+K02916+K02918+K02920+K02921+K02922+K02924+K02924+K02925+K02926+K02926+K02927+K02927+K02929+K02934+K02934+K02936+K02937+K02937+K02941+K02942+K02945+K02946+K02947+K02949+K02951+K02952+K02952+K02952+K02955+K02957+K02961+K02966+K02968+K02970+…	https:\\www.genome.jp\dbget-bin\www_bget?map03010
TN4_vs_TN21.pathenrichment.xlsx	Ribosome	ko03010	0.0366795	0.0395137	0.757657	1	gene-LOC109723994;gene-LOC109704882;gene-LOC109708180;gene-LOC109722378;gene-LOC109728686;gene-LOC109707381;gene-LOC109728430;gene-LOC109716926;gene-LOC109720960;gene-LOC109707411;gene-LOC109720357;gene-LOC109704578;gene-LOC109720822;gene-LOC109709330;gene-LOC109727982;gene-LOC109704728;gene-LOC109717642;gene-LOC109716916;gene-LOC109719846;gene-LOC109722197;gene-LOC109728254;gene-LOC109725363;gen…	K02863+K02866+K02870+K02871+K02873+K02873+K02879+K02880+K02894+K02894+K02895+K02898+K02898+K02905+K02908+K02909+K02909+K02914+K02914+K02914+K02914+K02915+K02915+K02918+K02920+K02923+K02923+K02923+K02924+K02925+K02926+K02927+K02930+K02941+K02942+K02946+K02949+K02950+K02951+K02952+K02952+K02952+K02952+K02952+K02952+K02952+K02957+K02958+K02966+K02977+K02979+K02983+K02987+K02987+K02989+K02993+K02998	https:\\www.genome.jp\dbget-bin\www_bget?map03010
TN4_vs_TN17.pathenrichment.xlsx	Ribosome	ko03010	0.0502577	0.0395137	0.0114695	1	gene-LOC109715862;gene-LOC109707381;gene-LOC109714589;gene-LOC109716926;gene-LOC109722618;gene-LOC109727770;gene-LOC109708652;gene-LOC109721155;gene-LOC109713854;gene-LOC109720960;gene-LOC109720357;gene-LOC109723169;gene-LOC109709330;gene-LOC109727982;gene-LOC109704728;gene-LOC109717642;gene-LOC109706254;gene-LOC109711245;gene-LOC109716916;gene-LOC109719846;gene-LOC109722197;gene-LOC109728254;gen…	K02872+K02873+K02877+K02880+K02882+K02883+K02883+K02885+K02894+K02894+K02895+K02900+K02905+K02908+K02909+K02909+K02910+K02910+K02914+K02914+K02914+K02914+K02915+K02915+K02918+K02920+K02920+K02921+K02921+K02922+K02922+K02922+K02923+K02923+K02924+K02924+K02925+K02927+K02929+K02930+K02934+K02934+K02937+K02941+K02942+K02942+K02942+K02943+K02943+K02945+K02949+K02950+K02952+K02952+K02952+K02952+K02955+…	https:\\www.genome.jp\dbget-bin\www_bget?map03010
BL_vs_TN21.pathenrichment.xlsx	Carbon metabolism	ko01200	0.026576	0.0362404	0.993082	1	gene-LOC109715272;gene-LOC109706458;gene-LOC109710287;gene-LOC109714540;gene-LOC109718377;gene-LOC109721883;gene-LOC109723175;gene-LOC109703912;gene-LOC109721928;gene-LOC109714413;gene-LOC109725654;novel.1091;gene-LOC109721829;gene-LOC109721125;gene-LOC109720791;gene-LOC109705845;gene-LOC109704337;gene-LOC109714910;gene-LOC109718234;gene-LOC109709170;gene-LOC109719319;gene-LOC109710686;gene-LOC10…	K00025+K00232+K00232+K00261+K00297+K00600+K00600+K00600+K00640+K00844+K00844+K00844+K00850+K00863+K00873+K00873+K00927+K00927+K00927+K01006+K01057+K01057+K01455+K01623+K01623+K01623+K01647+K01647+K01681+K01738+K01810+K01913+K01913+K01913+K03781+K03841+K03841+K05605+K05605+K11517+K11517+K15633+K15919	https:\\www.genome.jp\dbget-bin\www_bget?map01200
BL_vs_TN17.pathenrichment.xlsx	Carbon metabolism	ko01200	0.0296296	0.0362404	0.953798	1	gene-LOC109710430;gene-LOC109711548;gene-LOC109706458;gene-LOC109715538;gene-LOC109718377;gene-LOC109717563;gene-LOC109721883;gene-LOC109723175;gene-LOC109721334;gene-LOC109711748;gene-LOC109714413;novel.1091;gene-LOC109721829;gene-LOC109724776;gene-LOC109711868;gene-LOC109707372;gene-LOC109714910;gene-LOC109709170;gene-LOC109710686;gene-LOC109717884;gene-LOC109715941;gene-LOC109711391;gene-LOC10…	K00134+K00161+K00232+K00261+K00297+K00600+K00600+K00600+K00814+K00830+K00844+K00844+K00850+K00850+K00850+K00873+K00927+K01006+K01057+K01079+K01595+K01602+K01623+K01623+K01623+K01638+K01647+K01647+K01681+K01689+K01738+K01834+K01899+K01899+K01913+K01913+K01962+K03781+K03841+K03841+K03841+K05605+K05605+K11517+K15633+K15633+K15919+K15919	https:\\www.genome.jp\dbget-bin\www_bget?map01200
BL_vs_TN23.pathenrichment.xlsx	Carbon metabolism	ko01200	0.0299145	0.0362404	0.931402	1	gene-LOC109715272;gene-LOC109715538;gene-LOC109721883;gene-LOC109723175;gene-LOC109703912;gene-LOC109704187;gene-LOC109711748;gene-LOC109724393;gene-LOC109725654;novel.1091;gene-LOC109721125;gene-LOC109720791;gene-LOC109705845;gene-LOC109704337;gene-LOC109714910;gene-LOC109718234;gene-LOC109709170;gene-LOC109719319;gene-LOC109708832;gene-LOC109715941;gene-LOC109723764;gene-LOC109714007;gene-LOC10…	K00025+K00261+K00600+K00600+K00600+K00626+K00830+K00844+K00844+K00844+K00863+K00873+K00873+K00927+K00927+K00927+K01006+K01057+K01455+K01595+K01595+K01623+K01623+K01647+K01647+K01681+K01689+K01689+K01738+K01754+K01807+K01810+K01895+K01913+K01913+K03781+K03841+K05605+K11517+K13034+K15633+K15634	https:\\www.genome.jp\dbget-bin\www_bget?map01200
TN4_vs_TN17.pathenrichment.xlsx	Carbon metabolism	ko01200	0.0328608	0.0362404	0.804759	1	gene-LOC109715272;gene-LOC109716970;gene-LOC109709229;gene-LOC109720821;gene-LOC109710875;gene-LOC109711548;gene-LOC109717744;gene-LOC109720408;gene-LOC109710287;gene-LOC109703912;gene-LOC109720384;gene-LOC109716726;gene-LOC109707596;novel.1091;gene-LOC109716483;gene-LOC109718150;gene-LOC109724767;gene-LOC109709854;gene-LOC109707517;gene-LOC109720791;gene-LOC109726650;gene-LOC109726809;gene-LOC10…	K00025+K00029+K00074+K00121+K00121+K00161+K00232+K00232+K00232+K00600+K00605+K00626+K00640+K00844+K00850+K00850+K00850+K00850+K00855+K00873+K00873+K00873+K00927+K00927+K01057+K01057+K01455+K01595+K01595+K01610+K01610+K01623+K01623+K01637+K01647+K01689+K01754+K01803+K01807+K01899+K01899+K01938+K03781+K03841+K05298+K05605+K11517+K11517+K11517+K11517+K14272	https:\\www.genome.jp\dbget-bin\www_bget?map01200
MD-2_vs_TN4.pathenrichment.xlsx	Carbon metabolism	ko01200	0.0357323	0.0362404	0.577639	1	gene-LOC109715272;gene-LOC109703505;gene-LOC109716082;gene-LOC109710820;gene-LOC109706332;gene-LOC109728968;gene-LOC109724794;gene-LOC109711795;gene-LOC109709229;gene-LOC109720821;gene-LOC109711548;gene-LOC109706458;gene-LOC109710287;gene-LOC109718377;gene-LOC109703912;novel.144;gene-LOC109707596;gene-LOC109721334;gene-LOC109717274;gene-LOC109720463;novel.1091;gene-LOC109717512;gene-LOC109721829;…	K00025+K00025+K00029+K00030+K00031+K00051+K00058+K00058+K00074+K00121+K00161+K00232+K00232+K00297+K00600+K00627+K00640+K00814+K00844+K00844+K00844+K00850+K00850+K00850+K00850+K00850+K00855+K00863+K00873+K00873+K00873+K00873+K00873+K00873+K00873+K00927+K00927+K00927+K01006+K01057+K01057+K01057+K01079+K01610+K01610+K01623+K01623+K01623+K01681+K01689+K01689+K01689+K01689+K01754+K01803+K01803+K01807+…	https:\\www.genome.jp\dbget-bin\www_bget?map01200
TN17_vs_TN23.pathenrichment.xlsx	Carbon metabolism	ko01200	0.0377035	0.0362404	0.412302	1	gene-LOC109715272;gene-LOC109722344;gene-LOC109710820;gene-LOC109707680;gene-LOC109710430;gene-LOC109711548;gene-LOC109704187;gene-LOC109724393;novel.1091;gene-LOC109721125;gene-LOC109720791;gene-LOC109705845;gene-LOC109707372;gene-LOC109708822;gene-LOC109704337;gene-LOC109714910;gene-LOC109718234;gene-LOC109704555;gene-LOC109719319;gene-LOC109710686;gene-LOC109705777;gene-LOC109708832;gene-LOC10…	K00025+K00029+K00030+K00033+K00134+K00161+K00626+K00844+K00844+K00863+K00873+K00873+K00873+K00873+K00927+K00927+K00927+K01057+K01057+K01057+K01455+K01455+K01623+K01623+K01638+K01647+K01647+K01689+K01689+K01754+K01803+K01895+K01895+K01899+K01899+K01913+K03841+K03841+K03841+K05605+K05605+K05605+K11517+K13034	https:\\www.genome.jp\dbget-bin\www_bget?map01200
MD-2_vs_BL.pathenrichment.xlsx	Carbon metabolism	ko01200	0.0383707	0.0362404	0.322039	1	gene-LOC109716082;gene-LOC109722344;gene-LOC109710820;gene-LOC109706332;gene-LOC109728968;gene-LOC109706133;gene-LOC109711548;gene-LOC109717744;gene-LOC109710287;gene-LOC109714540;gene-LOC109715538;gene-LOC109716726;gene-LOC109721334;gene-LOC109711748;gene-LOC109714413;gene-LOC109717274;novel.1091;gene-LOC109716483;gene-LOC109717512;gene-LOC109721829;gene-LOC109721943;gene-LOC109724776;gene-LOC10…	K00029+K00029+K00030+K00031+K00051+K00131+K00161+K00232+K00232+K00261+K00261+K00626+K00814+K00830+K00844+K00844+K00844+K00850+K00850+K00850+K00850+K00850+K00863+K00863+K00873+K00873+K00873+K00873+K00927+K00927+K00927+K01006+K01057+K01070+K01595+K01623+K01623+K01637+K01638+K01681+K01689+K01689+K01689+K01689+K01689+K01738+K01738+K01738+K01803+K01803+K01807+K01807+K01895+K01899+K01913+K02160+K02437+…	https:\\www.genome.jp\dbget-bin\www_bget?map01200
TN17_vs_TN21.pathenrichment.xlsx	Carbon metabolism	ko01200	0.0392157	0.0362404	0.319498	1	gene-LOC109707587;gene-LOC109710251;gene-LOC109722344;gene-LOC109710820;gene-LOC109720821;gene-LOC109717744;gene-LOC109710287;gene-LOC109703912;gene-LOC109725805;gene-LOC109721928;gene-LOC109724393;gene-LOC109725654;novel.1091;gene-LOC109724776;gene-LOC109720791;gene-LOC109705845;gene-LOC109704337;gene-LOC109714910;gene-LOC109718234;gene-LOC109714510;gene-LOC109719319;gene-LOC109710686;gene-LOC10…	K00025+K00026+K00029+K00030+K00121+K00232+K00232+K00600+K00627+K00640+K00844+K00844+K00844+K00850+K00873+K00873+K00927+K00927+K00927+K00948+K01057+K01057+K01623+K01623+K01638+K01803+K01807+K01895+K01899+K01913+K01913+K03781+K03841+K03841+K03841+K05605+K05605+K05605+K11517+K15633	https:\\www.genome.jp\dbget-bin\www_bget?map01200
MD-2_vs_TN17.pathenrichment.xlsx	Carbon metabolism	ko01200	0.0388158	0.0362404	0.298835	1	gene-LOC109716082;gene-LOC109722344;gene-LOC109706458;gene-LOC109710287;gene-LOC109720384;gene-LOC109721334;gene-LOC109717274;gene-LOC109722169;gene-LOC109717512;gene-LOC109721943;gene-LOC109724767;gene-LOC109711868;gene-LOC109721119;gene-LOC109721125;gene-LOC109703479;gene-LOC109720791;gene-LOC109705845;gene-LOC109726650;gene-LOC109726809;gene-LOC109704337;gene-LOC109714910;gene-LOC109718234;gen…	K00029+K00029+K00232+K00232+K00605+K00814+K00844+K00844+K00850+K00850+K00850+K00850+K00863+K00863+K00873+K00873+K00873+K00873+K00873+K00927+K00927+K00927+K00927+K01006+K01057+K01057+K01455+K01595+K01623+K01623+K01623+K01623+K01647+K01647+K01681+K01689+K01689+K01689+K01689+K01689+K01738+K01803+K01807+K01807+K01810+K01895+K01899+K01899+K01913+K02160+K02437+K03781+K03841+K05605+K05605+K11517+K11517+…	https:\\www.genome.jp\dbget-bin\www_bget?map01200
MD-2_vs_TN23.pathenrichment.xlsx	Carbon metabolism	ko01200	0.0390533	0.0362404	0.265525	1	gene-LOC109715272;gene-LOC109716082;gene-LOC109710820;gene-LOC109728968;gene-LOC109718725;gene-LOC109709036;gene-LOC109711548;gene-LOC109717744;gene-LOC109710287;gene-LOC109703912;gene-LOC109716726;gene-LOC109704187;gene-LOC109721334;gene-LOC109717274;gene-LOC109724393;gene-LOC109716483;gene-LOC109717512;gene-LOC109721829;gene-LOC109721943;gene-LOC109724767;gene-LOC109724776;gene-LOC109720791;gen…	K00025+K00029+K00030+K00051+K00134+K00134+K00161+K00232+K00232+K00600+K00626+K00626+K00814+K00844+K00844+K00850+K00850+K00850+K00850+K00850+K00850+K00873+K00873+K00873+K00873+K00873+K00927+K00927+K00927+K01006+K01057+K01057+K01057+K01455+K01595+K01623+K01637+K01638+K01647+K01647+K01689+K01738+K01738+K01754+K01803+K01807+K01807+K01807+K01895+K01895+K01895+K01899+K01913+K01913+K02160+K02437+K03841+…	https:\\www.genome.jp\dbget-bin\www_bget?map01200
MD-2_vs_CN.pathenrichment.xlsx	Carbon metabolism	ko01200	0.0404564	0.0362404	0.253129	1	gene-LOC109716082;gene-LOC109722344;gene-LOC109728968;gene-LOC109710287;gene-LOC109721883;gene-LOC109703912;gene-LOC109723066;novel.144;novel.1928;gene-LOC109717274;novel.1091;gene-LOC109721943;gene-LOC109709854;gene-LOC109721125;gene-LOC109726650;gene-LOC109719319;gene-LOC109710686;gene-LOC109705777;gene-LOC109716276;gene-LOC109726333;gene-LOC109710921;gene-LOC109727884;gene-LOC109709955;gene-LO…	K00029+K00029+K00051+K00232+K00600+K00600+K00627+K00627+K00627+K00844+K00844+K00850+K00850+K00863+K00873+K01057+K01057+K01455+K01595+K01638+K01647+K01689+K01738+K01754+K01803+K01803+K01807+K01807+K01899+K01899+K01913+K02160+K02160+K02437+K05605+K11517+K13034+K13034+K15633	https:\\www.genome.jp\dbget-bin\www_bget?map01200
BL_vs_TN4.pathenrichment.xlsx	Carbon metabolism	ko01200	0.0404654	0.0362404	0.140918	1	gene-LOC109715272;gene-LOC109716970;gene-LOC109706757;gene-LOC109724794;gene-LOC109711795;gene-LOC109720821;gene-LOC109710875;gene-LOC109710449;gene-LOC109710430;gene-LOC109717744;gene-LOC109720408;gene-LOC109706458;gene-LOC109715538;gene-LOC109718377;gene-LOC109721883;gene-LOC109723175;gene-LOC109703912;gene-LOC109712603;gene-LOC109716726;novel.144;gene-LOC109707596;gene-LOC109721334;gene-LOC109…	K00025+K00029+K00036+K00058+K00058+K00121+K00121+K00122+K00134+K00232+K00232+K00232+K00261+K00297+K00600+K00600+K00600+K00616+K00626+K00627+K00640+K00814+K00830+K00844+K00844+K00850+K00850+K00850+K00850+K00850+K00850+K00873+K00873+K00873+K00873+K00927+K00927+K01006+K01057+K01070+K01079+K01595+K01610+K01610+K01623+K01637+K01638+K01681+K01689+K01689+K01689+K01738+K01738+K01738+K01754+K01803+K01807+…	https:\\www.genome.jp\dbget-bin\www_bget?map01200
MD-2_vs_TN21.pathenrichment.xlsx	Carbon metabolism	ko01200	0.0416667	0.0362404	0.110498	1	gene-LOC109716082;gene-LOC109716970;gene-LOC109710820;gene-LOC109728968;gene-LOC109718725;gene-LOC109709036;gene-LOC109717744;gene-LOC109706458;gene-LOC109703912;gene-LOC109716726;gene-LOC109721928;gene-LOC109721334;gene-LOC109711748;gene-LOC109717274;gene-LOC109722169;gene-LOC109724393;gene-LOC109725654;novel.1091;gene-LOC109716483;gene-LOC109717512;gene-LOC109721943;gene-LOC109724776;gene-LOC10…	K00029+K00029+K00030+K00051+K00134+K00134+K00232+K00232+K00600+K00626+K00640+K00814+K00830+K00844+K00844+K00844+K00844+K00844+K00850+K00850+K00850+K00850+K00863+K00873+K00873+K00873+K00873+K00873+K00927+K00927+K01006+K01057+K01057+K01057+K01455+K01595+K01623+K01623+K01623+K01637+K01638+K01647+K01681+K01681+K01689+K01689+K01738+K01738+K01803+K01803+K01807+K01807+K01895+K01899+K01913+K01913+K02160+…	https:\\www.genome.jp\dbget-bin\www_bget?map01200
CN_vs_TN4.pathenrichment.xlsx	Carbon metabolism	ko01200	0.0419126	0.0362404	0.0945526	1	gene-LOC109715272;gene-LOC109725852;gene-LOC109722344;gene-LOC109710820;gene-LOC109706332;gene-LOC109727346;gene-LOC109711795;gene-LOC109709229;gene-LOC109711548;gene-LOC109717744;gene-LOC109706458;gene-LOC109728702;gene-LOC109715166;gene-LOC109718377;gene-LOC109703912;novel.144;novel.1928;gene-LOC109707596;gene-LOC109721334;gene-LOC109714413;gene-LOC109717920;gene-LOC109720463;novel.1091;gene-LO…	K00025+K00026+K00029+K00030+K00031+K00033+K00058+K00074+K00161+K00232+K00232+K00232+K00234+K00297+K00600+K00627+K00627+K00640+K00814+K00844+K00844+K00844+K00844+K00850+K00850+K00850+K00850+K00850+K00873+K00873+K00873+K00873+K00873+K00927+K00927+K00927+K01006+K01057+K01057+K01057+K01057+K01079+K01455+K01595+K01610+K01610+K01623+K01637+K01638+K01647+K01681+K01689+K01689+K01689+K01803+K01803+K01803+…	https:\\www.genome.jp\dbget-bin\www_bget?map01200
TN4_vs_TN23.pathenrichment.xlsx	Carbon metabolism	ko01200	0.0427024	0.0362404	0.076826	1	gene-LOC109715272;gene-LOC109724794;gene-LOC109720821;gene-LOC109710875;gene-LOC109717744;gene-LOC109720408;gene-LOC109706458;gene-LOC109715166;gene-LOC109718377;gene-LOC109703912;gene-LOC109727709;gene-LOC109716726;gene-LOC109704187;gene-LOC109707596;gene-LOC109714413;gene-LOC109724393;gene-LOC109725654;novel.1091;gene-LOC109716483;gene-LOC109724767;gene-LOC109709854;gene-LOC109707517;gene-LOC10…	K00025+K00058+K00121+K00121+K00232+K00232+K00232+K00234+K00297+K00600+K00615+K00626+K00626+K00640+K00844+K00844+K00844+K00844+K00850+K00850+K00850+K00855+K00873+K00873+K00873+K00927+K01006+K01057+K01057+K01057+K01455+K01595+K01595+K01610+K01610+K01623+K01623+K01623+K01637+K01638+K01647+K01647+K01689+K01689+K01689+K01738+K01803+K01803+K01807+K01895+K01895+K01899+K01913+K01938+K03781+K03841+K03841+…	https:\\www.genome.jp\dbget-bin\www_bget?map01200
BL_vs_CN.pathenrichment.xlsx	Carbon metabolism	ko01200	0.0429733	0.0362404	0.0568363	1	gene-LOC109725852;gene-LOC109722344;gene-LOC109710820;gene-LOC109706332;gene-LOC109727346;gene-LOC109726489;gene-LOC109720821;gene-LOC109706133;gene-LOC109718221;gene-LOC109714540;gene-LOC109715538;gene-LOC109721883;gene-LOC109723175;gene-LOC109703912;gene-LOC109716726;novel.144;novel.1928;gene-LOC109711748;gene-LOC109717512;gene-LOC109721829;gene-LOC109721943;gene-LOC109724776;gene-LOC109709854;…	K00026+K00029+K00030+K00031+K00033+K00036+K00121+K00131+K00164+K00261+K00261+K00600+K00600+K00600+K00626+K00627+K00627+K00830+K00850+K00850+K00850+K00850+K00850+K00873+K00873+K00873+K00927+K00927+K00927+K00927+K01006+K01057+K01057+K01455+K01595+K01602+K01610+K01610+K01623+K01647+K01647+K01681+K01681+K01689+K01689+K01738+K01738+K01754+K01783+K01783+K01803+K01807+K01895+K01895+K01913+K01913+K02160+…	https:\\www.genome.jp\dbget-bin\www_bget?map01200
CN_vs_TN17.pathenrichment.xlsx	Carbon metabolism	ko01200	0.0460218	0.0362404	0.028193	1	gene-LOC109706332;gene-LOC109720821;gene-LOC109718377;gene-LOC109703912;gene-LOC109721334;gene-LOC109717274;gene-LOC109722169;novel.1091;gene-LOC109717512;gene-LOC109718150;gene-LOC109721829;gene-LOC109721943;gene-LOC109724767;gene-LOC109709854;gene-LOC109703479;gene-LOC109720791;gene-LOC109705845;gene-LOC109726809;gene-LOC109704337;gene-LOC109718234;gene-LOC109709170;gene-LOC109719319;gene-LOC10…	K00031+K00121+K00297+K00600+K00814+K00844+K00844+K00844+K00850+K00850+K00850+K00850+K00850+K00850+K00873+K00873+K00873+K00873+K00927+K00927+K01006+K01057+K01079+K01455+K01595+K01610+K01610+K01623+K01623+K01638+K01681+K01681+K01689+K01689+K01738+K01754+K01803+K01803+K01807+K01834+K01895+K01899+K01913+K02160+K02160+K02160+K03781+K03781+K03841+K05605+K05605+K05605+K11517+K11517+K11517+K14272+K14454+…	https:\\www.genome.jp\dbget-bin\www_bget?map01200
TN4_vs_TN21.pathenrichment.xlsx	Carbon metabolism	ko01200	0.045045	0.0362404	0.0262038	1	gene-LOC109716970;gene-LOC109720821;gene-LOC109710875;gene-LOC109710449;gene-LOC109707288;gene-LOC109711548;gene-LOC109717744;gene-LOC109720408;gene-LOC109728702;gene-LOC109715166;gene-LOC109716726;novel.144;gene-LOC109721928;gene-LOC109707596;gene-LOC109725654;novel.1091;gene-LOC109716483;gene-LOC109724767;gene-LOC109724776;gene-LOC109709854;gene-LOC109703479;gene-LOC109720791;gene-LOC109705845;…	K00029+K00121+K00121+K00122+K00161+K00161+K00232+K00232+K00232+K00234+K00626+K00627+K00640+K00640+K00844+K00844+K00850+K00850+K00850+K00850+K00873+K00873+K00873+K00927+K00927+K00927+K01057+K01057+K01057+K01455+K01595+K01610+K01610+K01623+K01623+K01637+K01638+K01647+K01681+K01689+K01689+K01738+K01738+K01738+K01754+K01803+K01803+K01807+K01807+K01807+K01899+K01913+K01913+K01913+K01913+K01938+K03781+…	https:\\www.genome.jp\dbget-bin\www_bget?map01200
CN_vs_TN23.pathenrichment.xlsx	Carbon metabolism	ko01200	0.047397	0.0362404	0.014583	1	gene-LOC109715272;gene-LOC109725852;gene-LOC109722344;gene-LOC109710820;gene-LOC109706332;gene-LOC109727346;gene-LOC109726489;gene-LOC109720821;gene-LOC109718725;gene-LOC109709036;gene-LOC109718377;gene-LOC109703912;gene-LOC109704187;novel.144;novel.1928;gene-LOC109721334;gene-LOC109717920;gene-LOC109724393;gene-LOC109721829;gene-LOC109721943;gene-LOC109724767;gene-LOC109721125;gene-LOC109726809;…	K00025+K00026+K00029+K00030+K00031+K00033+K00036+K00121+K00134+K00134+K00297+K00600+K00626+K00627+K00627+K00814+K00844+K00844+K00850+K00850+K00850+K00863+K00873+K00873+K00873+K00927+K00927+K00927+K01057+K01057+K01455+K01455+K01595+K01610+K01623+K01647+K01647+K01681+K01689+K01689+K01689+K01738+K01783+K01803+K01803+K01803+K01834+K01895+K01913+K02160+K03781+K03841+K05605+K11517+K11517+K11517+K13034+…	https:\\www.genome.jp\dbget-bin\www_bget?map01200
CN_vs_TN21.pathenrichment.xlsx	Carbon metabolism	ko01200	0.05374	0.0362404	0.000199103	0.0266798	gene-LOC109725852;gene-LOC109716970;gene-LOC109722344;gene-LOC109710820;gene-LOC109706332;gene-LOC109727346;gene-LOC109711795;gene-LOC109710875;gene-LOC109718725;gene-LOC109709036;gene-LOC109706458;gene-LOC109718377;gene-LOC109703912;gene-LOC109716726;novel.144;novel.1928;gene-LOC109721928;gene-LOC109721334;gene-LOC109714413;gene-LOC109722169;gene-LOC109725654;gene-LOC109717512;gene-LOC109721829;…	K00026+K00029+K00029+K00030+K00031+K00033+K00058+K00121+K00134+K00134+K00232+K00297+K00600+K00626+K00627+K00627+K00640+K00814+K00844+K00844+K00844+K00850+K00850+K00850+K00850+K00850+K00873+K00873+K00873+K00927+K00927+K00927+K01006+K01057+K01455+K01455+K01595+K01623+K01623+K01637+K01681+K01681+K01681+K01689+K01689+K01738+K01738+K01754+K01783+K01803+K01803+K01803+K01807+K01810+K01834+K01913+K01962+…	https:\\www.genome.jp\dbget-bin\www_bget?map01200
TN4_vs_TN21.pathenrichment.xlsx	Spliceosome	ko03040	0.019305	0.0360065	0.99999	1	gene-LOC109725643;gene-LOC109716323;gene-LOC109719119;gene-LOC109723393;gene-LOC109719246;gene-LOC109705313;gene-LOC109723828;gene-LOC109707438;gene-LOC109711684;gene-LOC109712257;novel.1546;gene-LOC109706275;gene-LOC109709682;gene-LOC109711752;gene-LOC109724031;novel.1710;gene-LOC109715363;gene-LOC109716989;gene-LOC109720681;gene-LOC109715196;novel.500;gene-LOC109714817;gene-LOC109727883;gene-LO…	K03283+K06063+K11094+K11094+K12741+K12741+K12741+K12741+K12741+K12741+K12741+K12817+K12818+K12818+K12821+K12833+K12835+K12835+K12842+K12843+K12845+K12847+K12850+K12869+K12874+K12877+K12890+K12890+K12890+K12896	https:\\www.genome.jp\dbget-bin\www_bget?map03040
TN4_vs_TN17.pathenrichment.xlsx	Spliceosome	ko03040	0.0219072	0.0360065	0.999817	1	gene-LOC109705185;gene-LOC109705191;gene-LOC109725643;gene-LOC109716323;gene-LOC109727914;gene-LOC109724487;gene-LOC109721248;gene-LOC109723828;gene-LOC109711684;gene-LOC109712257;novel.1546;gene-LOC109706275;gene-LOC109719310;gene-LOC109709682;gene-LOC109711752;novel.1710;gene-LOC109715363;gene-LOC109716989;gene-LOC109720681;gene-LOC109714817;gene-LOC109727883;novel.1658;novel.1715;gene-LOC10972…	K03283+K03283+K03283+K06063+K09567+K12662+K12741+K12741+K12741+K12741+K12741+K12817+K12818+K12818+K12818+K12833+K12835+K12835+K12842+K12847+K12850+K12859+K12862+K12867+K12869+K12869+K12874+K12877+K12877+K12879+K12890+K12890+K12893+K12896	https:\\www.genome.jp\dbget-bin\www_bget?map03040
TN17_vs_TN23.pathenrichment.xlsx	Spliceosome	ko03040	0.0197087	0.0360065	0.999803	1	gene-LOC109705185;gene-LOC109705191;gene-LOC109719246;gene-LOC109705313;gene-LOC109721248;gene-LOC109723828;gene-LOC109711684;gene-LOC109712257;gene-LOC109714580;gene-LOC109712855;gene-LOC109706275;gene-LOC109709682;gene-LOC109724031;gene-LOC109714264;gene-LOC109720967;novel.1710;gene-LOC109716414;gene-LOC109704498;gene-LOC109717063;gene-LOC109716078;gene-LOC109717964;gene-LOC109707601;gene-LOC10…	K03283+K03283+K12741+K12741+K12741+K12741+K12741+K12741+K12811+K12813+K12817+K12818+K12821+K12831+K12833+K12833+K12842+K12867+K12869+K12874+K12877+K12890+K13098	https:\\www.genome.jp\dbget-bin\www_bget?map03040
TN17_vs_TN21.pathenrichment.xlsx	Spliceosome	ko03040	0.0186275	0.0360065	0.999795	1	gene-LOC109705185;gene-LOC109705191;novel.1540;gene-LOC109723393;gene-LOC109719246;gene-LOC109705313;gene-LOC109721248;gene-LOC109707438;gene-LOC109711684;gene-LOC109712257;novel.2052;gene-LOC109719310;gene-LOC109724031;novel.1710;novel.500;gene-LOC109717063;gene-LOC109727946;gene-LOC109714866;gene-LOC109707601	K03283+K03283+K03283+K11094+K12741+K12741+K12741+K12741+K12741+K12741+K12741+K12818+K12821+K12833+K12845+K12869+K12876+K12879+K12890	https:\\www.genome.jp\dbget-bin\www_bget?map03040
TN4_vs_TN23.pathenrichment.xlsx	Spliceosome	ko03040	0.0229446	0.0360065	0.999533	1	gene-LOC109716474;gene-LOC109725643;gene-LOC109719119;gene-LOC109723393;gene-LOC109726607;gene-LOC109718288;gene-LOC109719246;gene-LOC109719674;gene-LOC109705313;gene-LOC109723726;gene-LOC109711684;gene-LOC109712257;novel.1546;gene-LOC109714580;gene-LOC109712855;gene-LOC109709682;gene-LOC109724031;gene-LOC109720967;gene-LOC109709542;novel.1710;gene-LOC109715363;gene-LOC109716989;gene-LOC109716414…	K03283+K03283+K11094+K11094+K11094+K11098+K12741+K12741+K12741+K12741+K12741+K12741+K12741+K12811+K12813+K12818+K12821+K12833+K12833+K12833+K12835+K12835+K12842+K12847+K12850+K12867+K12867+K12869+K12877+K12879+K12890+K12890+K12890+K12896+K13098+K13098	https:\\www.genome.jp\dbget-bin\www_bget?map03040
CN_vs_TN4.pathenrichment.xlsx	Spliceosome	ko03040	0.0236128	0.0360065	0.999474	1	gene-LOC109716474;gene-LOC109705191;gene-LOC109723973;gene-LOC109711504;gene-LOC109716323;gene-LOC109719128;gene-LOC109726413;gene-LOC109722932;gene-LOC109711799;gene-LOC109712257;novel.2052;gene-LOC109708018;gene-LOC109706275;gene-LOC109717721;gene-LOC109719310;gene-LOC109709682;gene-LOC109711752;gene-LOC109721924;gene-LOC109709542;gene-LOC109723491;gene-LOC109715363;gene-LOC109716989;gene-LOC10…	K03283+K03283+K03283+K03283+K06063+K11094+K12625+K12741+K12741+K12741+K12741+K12816+K12817+K12818+K12818+K12818+K12818+K12827+K12833+K12834+K12835+K12835+K12836+K12845+K12845+K12847+K12847+K12850+K12859+K12862+K12867+K12867+K12877+K12890+K12890+K12890+K12896+K12896+K13098+K13098	https:\\www.genome.jp\dbget-bin\www_bget?map03040
BL_vs_TN4.pathenrichment.xlsx	Spliceosome	ko03040	0.0263025	0.0360065	0.997408	1	gene-LOC109716474;gene-LOC109705191;gene-LOC109723974;gene-LOC109725643;gene-LOC109727949;gene-LOC109728012;gene-LOC109703882;gene-LOC109719128;gene-LOC109726607;gene-LOC109709808;gene-LOC109717602;gene-LOC109719246;gene-LOC109722932;gene-LOC109711684;gene-LOC109711799;novel.1546;gene-LOC109714580;gene-LOC109715632;gene-LOC109706275;gene-LOC109709682;gene-LOC109708877;gene-LOC109721924;gene-LOC10…	K03283+K03283+K03283+K03283+K03283+K03283+K03283+K11094+K11094+K11094+K12627+K12741+K12741+K12741+K12741+K12741+K12811+K12813+K12817+K12818+K12820+K12827+K12835+K12835+K12836+K12837+K12837+K12842+K12842+K12845+K12847+K12852+K12859+K12862+K12867+K12867+K12869+K12869+K12873+K12878+K12882+K12890+K12890+K12890+K12890+K12890+K12896+K12896+K12897+K12900+K13098+K13098	https:\\www.genome.jp\dbget-bin\www_bget?map03040
BL_vs_TN23.pathenrichment.xlsx	Spliceosome	ko03040	0.0242165	0.0360065	0.997384	1	gene-LOC109719869;gene-LOC109723974;gene-LOC109726874;gene-LOC109727949;gene-LOC109728012;gene-LOC109703882;gene-LOC109716323;gene-LOC109725167;gene-LOC109719119;gene-LOC109719128;gene-LOC109726607;gene-LOC109709808;gene-LOC109719674;gene-LOC109705313;gene-LOC109711950;gene-LOC109714580;gene-LOC109712855;gene-LOC109706275;gene-LOC109714264;gene-LOC109709542;novel.1710;gene-LOC109723489;gene-LOC10…	K03283+K03283+K03283+K03283+K03283+K03283+K06063+K11087+K11094+K11094+K11094+K11094+K12741+K12741+K12741+K12811+K12813+K12817+K12831+K12833+K12833+K12836+K12837+K12845+K12847+K12850+K12859+K12867+K12873+K12877+K12879+K12890+K12897+K12897	https:\\www.genome.jp\dbget-bin\www_bget?map03040
CN_vs_TN23.pathenrichment.xlsx	Spliceosome	ko03040	0.024087	0.0360065	0.996431	1	gene-LOC109716474;gene-LOC109723973;gene-LOC109725643;gene-LOC109728012;gene-LOC109716323;gene-LOC109719128;gene-LOC109719674;gene-LOC109705313;gene-LOC109711684;gene-LOC109712257;novel.1546;novel.2052;gene-LOC109712855;gene-LOC109706275;gene-LOC109719310;gene-LOC109709682;gene-LOC109722354;gene-LOC109709542;novel.1710;gene-LOC109723491;gene-LOC109723489;novel.500;gene-LOC109727883;gene-LOC109704…	K03283+K03283+K03283+K03283+K06063+K11094+K12741+K12741+K12741+K12741+K12741+K12741+K12813+K12817+K12818+K12818+K12827+K12833+K12833+K12834+K12836+K12845+K12850+K12867+K12867+K12867+K12869+K12877+K12879+K12890+K12896	https:\\www.genome.jp\dbget-bin\www_bget?map03040
CN_vs_TN17.pathenrichment.xlsx	Spliceosome	ko03040	0.024181	0.0360065	0.996123	1	gene-LOC109716474;gene-LOC109705191;gene-LOC109723973;gene-LOC109725643;gene-LOC109716323;gene-LOC109726413;gene-LOC109715469;gene-LOC109721248;gene-LOC109723828;gene-LOC109711684;gene-LOC109711950;novel.1546;novel.2052;gene-LOC109714580;gene-LOC109708018;gene-LOC109715511;gene-LOC109722354;gene-LOC109720967;gene-LOC109709542;gene-LOC109715363;gene-LOC109720681;gene-LOC109719741;gene-LOC109727883…	K03283+K03283+K03283+K03283+K06063+K12625+K12741+K12741+K12741+K12741+K12741+K12741+K12741+K12811+K12816+K12826+K12827+K12833+K12833+K12835+K12842+K12847+K12850+K12867+K12869+K12870+K12874+K12879+K12890+K12896+K13098	https:\\www.genome.jp\dbget-bin\www_bget?map03040
MD-2_vs_TN23.pathenrichment.xlsx	Spliceosome	ko03040	0.0260355	0.0360065	0.995544	1	gene-LOC109723974;gene-LOC109725643;gene-LOC109728012;gene-LOC109711504;gene-LOC109719246;gene-LOC109705313;gene-LOC109721248;gene-LOC109722932;gene-LOC109723828;gene-LOC109728444;gene-LOC109706565;gene-LOC109707438;gene-LOC109711684;gene-LOC109712257;novel.1546;novel.877;gene-LOC109712855;gene-LOC109708018;gene-LOC109706275;gene-LOC109709682;gene-LOC109711752;gene-LOC109724031;gene-LOC109722354;…	K03283+K03283+K03283+K03283+K12741+K12741+K12741+K12741+K12741+K12741+K12741+K12741+K12741+K12741+K12741+K12741+K12813+K12816+K12817+K12818+K12818+K12821+K12827+K12833+K12833+K12834+K12835+K12835+K12835+K12836+K12847+K12850+K12864+K12867+K12869+K12872+K12874+K12877+K12879+K12890+K12896+K12896+K12897+K13098	https:\\www.genome.jp\dbget-bin\www_bget?map03040
MD-2_vs_TN4.pathenrichment.xlsx	Spliceosome	ko03040	0.0271766	0.0360065	0.99458	1	gene-LOC109716474;gene-LOC109723974;gene-LOC109725643;gene-LOC109728012;gene-LOC109711504;gene-LOC109716323;gene-LOC109727914;gene-LOC109710147;gene-LOC109723393;gene-LOC109717602;gene-LOC109722932;gene-LOC109723828;gene-LOC109724651;gene-LOC109706565;gene-LOC109707438;gene-LOC109711799;gene-LOC109712257;novel.1546;novel.877;gene-LOC109708018;gene-LOC109706275;gene-LOC109717721;gene-LOC109709682;…	K03283+K03283+K03283+K03283+K03283+K06063+K09567+K11092+K11094+K12627+K12741+K12741+K12741+K12741+K12741+K12741+K12741+K12741+K12741+K12816+K12817+K12818+K12818+K12820+K12831+K12831+K12833+K12834+K12834+K12835+K12835+K12835+K12835+K12836+K12837+K12845+K12847+K12850+K12850+K12859+K12862+K12864+K12867+K12869+K12872+K12874+K12881+K12885+K12890+K12890+K12896+K12896+K12897+K12897	https:\\www.genome.jp\dbget-bin\www_bget?map03040
CN_vs_TN21.pathenrichment.xlsx	Spliceosome	ko03040	0.0254176	0.0360065	0.993302	1	gene-LOC109716474;gene-LOC109705191;gene-LOC109723973;gene-LOC109725643;gene-LOC109719128;gene-LOC109723393;gene-LOC109705313;gene-LOC109722932;gene-LOC109723828;gene-LOC109707438;gene-LOC109707991;gene-LOC109711684;gene-LOC109711950;gene-LOC109712257;novel.1546;novel.2052;gene-LOC109719310;gene-LOC109722661;gene-LOC109709232;gene-LOC109724031;gene-LOC109722354;gene-LOC109709542;novel.1710;gene-L…	K03283+K03283+K03283+K03283+K11094+K11094+K12741+K12741+K12741+K12741+K12741+K12741+K12741+K12741+K12741+K12741+K12818+K12818+K12818+K12821+K12827+K12833+K12833+K12835+K12836+K12845+K12847+K12850+K12867+K12867+K12869+K12874+K12890+K12896+K13098	https:\\www.genome.jp\dbget-bin\www_bget?map03040
MD-2_vs_TN17.pathenrichment.xlsx	Spliceosome	ko03040	0.0269737	0.0360065	0.986949	1	gene-LOC109716474;gene-LOC109705185;gene-LOC109705191;gene-LOC109723974;gene-LOC109725643;gene-LOC109711504;gene-LOC109714986;gene-LOC109713525;gene-LOC109714193;gene-LOC109723393;gene-LOC109715469;gene-LOC109721248;gene-LOC109722932;gene-LOC109723828;gene-LOC109728323;gene-LOC109706565;gene-LOC109711684;gene-LOC109712257;novel.1546;novel.877;gene-LOC109708018;gene-LOC109706275;gene-LOC109717721;…	K03283+K03283+K03283+K03283+K03283+K03283+K09564+K11086+K11093+K11094+K12741+K12741+K12741+K12741+K12741+K12741+K12741+K12741+K12741+K12741+K12816+K12817+K12818+K12818+K12823+K12827+K12833+K12835+K12835+K12836+K12850+K12864+K12867+K12867+K12869+K12873+K12874+K12879+K12890+K12896+K12896	https:\\www.genome.jp\dbget-bin\www_bget?map03040
BL_vs_CN.pathenrichment.xlsx	Spliceosome	ko03040	0.0278746	0.0360065	0.98427	1	gene-LOC109705185;gene-LOC109719869;gene-LOC109722945;gene-LOC109723973;gene-LOC109723974;gene-LOC109725643;gene-LOC109726874;gene-LOC109727949;gene-LOC109728012;gene-LOC109703882;gene-LOC109716323;gene-LOC109719128;gene-LOC109726607;gene-LOC109709808;gene-LOC109718847;gene-LOC109726413;gene-LOC109712257;novel.1546;novel.2052;gene-LOC109714580;gene-LOC109708018;gene-LOC109706275;gene-LOC109719310…	K03283+K03283+K03283+K03283+K03283+K03283+K03283+K03283+K03283+K03283+K06063+K11094+K11094+K11094+K11099+K12625+K12741+K12741+K12741+K12811+K12816+K12817+K12818+K12831+K12833+K12834+K12835+K12836+K12837+K12842+K12845+K12847+K12850+K12859+K12859+K12862+K12867+K12867+K12867+K12869+K12877+K12878+K12881+K12890+K12890+K12893+K12896+K12897	https:\\www.genome.jp\dbget-bin\www_bget?map03040
MD-2_vs_TN21.pathenrichment.xlsx	Spliceosome	ko03040	0.028799	0.0360065	0.967672	1	gene-LOC109716474;gene-LOC109723974;gene-LOC109725643;gene-LOC109711504;gene-LOC109725167;gene-LOC109714193;gene-LOC109720624;gene-LOC109724428;gene-LOC109719246;gene-LOC109705313;gene-LOC109721248;gene-LOC109722932;gene-LOC109728323;gene-LOC109706565;gene-LOC109707438;gene-LOC109711684;gene-LOC109712257;novel.1546;novel.877;gene-LOC109715632;gene-LOC109708018;gene-LOC109706275;gene-LOC109719310;…	K03283+K03283+K03283+K03283+K11087+K11093+K11094+K12623+K12741+K12741+K12741+K12741+K12741+K12741+K12741+K12741+K12741+K12741+K12741+K12813+K12816+K12817+K12818+K12818+K12818+K12818+K12818+K12821+K12827+K12833+K12835+K12835+K12836+K12845+K12850+K12864+K12867+K12867+K12872+K12874+K12877+K12890+K12890+K12896+K12896+K12897+K12900	https:\\www.genome.jp\dbget-bin\www_bget?map03040
BL_vs_TN21.pathenrichment.xlsx	Spliceosome	ko03040	0.0290482	0.0360065	0.962068	1	gene-LOC109705191;gene-LOC109723974;gene-LOC109727949;gene-LOC109728012;gene-LOC109703882;gene-LOC109716323;gene-LOC109725167;gene-LOC109719119;gene-LOC109719128;gene-LOC109723393;gene-LOC109726607;gene-LOC109722681;gene-LOC109726413;gene-LOC109705313;gene-LOC109722932;gene-LOC109723828;gene-LOC109707438;gene-LOC109711950;gene-LOC109712257;novel.2052;gene-LOC109714580;gene-LOC109715468;gene-LOC10…	K03283+K03283+K03283+K03283+K03283+K06063+K11087+K11094+K11094+K11094+K11094+K12625+K12625+K12741+K12741+K12741+K12741+K12741+K12741+K12741+K12811+K12813+K12813+K12817+K12818+K12818+K12821+K12833+K12835+K12836+K12837+K12842+K12847+K12847+K12850+K12867+K12869+K12873+K12874+K12877+K12878+K12890+K12890+K12893+K12896+K12900+K13098	https:\\www.genome.jp\dbget-bin\www_bget?map03040
MD-2_vs_CN.pathenrichment.xlsx	Spliceosome	ko03040	0.026971	0.0360065	0.958909	1	gene-LOC109723974;gene-LOC109725643;gene-LOC109726874;gene-LOC109719128;gene-LOC109721248;gene-LOC109722932;gene-LOC109711950;gene-LOC109712257;novel.1546;novel.2052;novel.877;gene-LOC109708018;gene-LOC109706275;gene-LOC109709682;gene-LOC109711752;gene-LOC109716989;gene-LOC109719741;gene-LOC109706173;gene-LOC109727883;gene-LOC109712820;gene-LOC109704498;gene-LOC109711714;gene-LOC109717063;gene-LO…	K03283+K03283+K03283+K11094+K12741+K12741+K12741+K12741+K12741+K12741+K12741+K12816+K12817+K12818+K12818+K12835+K12847+K12850+K12850+K12864+K12867+K12867+K12869+K12874+K12896+K13098	https:\\www.genome.jp\dbget-bin\www_bget?map03040
MD-2_vs_BL.pathenrichment.xlsx	Spliceosome	ko03040	0.0312869	0.0360065	0.893469	1	gene-LOC109705185;gene-LOC109705191;gene-LOC109719869;gene-LOC109722945;gene-LOC109725643;gene-LOC109703882;gene-LOC109716323;gene-LOC109719128;gene-LOC109723393;gene-LOC109726607;gene-LOC109709808;gene-LOC109724428;gene-LOC109726413;gene-LOC109719246;gene-LOC109722932;gene-LOC109723828;gene-LOC109724988;gene-LOC109706565;gene-LOC109707438;gene-LOC109711950;gene-LOC109712257;novel.1546;novel.877;…	K03283+K03283+K03283+K03283+K03283+K03283+K06063+K11094+K11094+K11094+K11094+K12623+K12625+K12741+K12741+K12741+K12741+K12741+K12741+K12741+K12741+K12741+K12741+K12811+K12816+K12817+K12818+K12818+K12818+K12831+K12833+K12834+K12835+K12845+K12847+K12847+K12850+K12850+K12859+K12859+K12862+K12867+K12867+K12869+K12872+K12874+K12881+K12885+K12890+K12890+K12890+K12896+K12897	https:\\www.genome.jp\dbget-bin\www_bget?map03040
BL_vs_TN17.pathenrichment.xlsx	Spliceosome	ko03040	0.0320988	0.0360065	0.844323	1	gene-LOC109705185;gene-LOC109705191;gene-LOC109722945;gene-LOC109723974;gene-LOC109727949;gene-LOC109728012;gene-LOC109703882;gene-LOC109716323;gene-LOC109714986;gene-LOC109713525;gene-LOC109725167;gene-LOC109717432;gene-LOC109719128;gene-LOC109726607;gene-LOC109707185;gene-LOC109719246;gene-LOC109721248;gene-LOC109723828;gene-LOC109724988;gene-LOC109711684;gene-LOC109711950;gene-LOC109712257;gen…	K03283+K03283+K03283+K03283+K03283+K03283+K03283+K06063+K09564+K11086+K11087+K11092+K11094+K11094+K12622+K12741+K12741+K12741+K12741+K12741+K12741+K12741+K12811+K12813+K12817+K12818+K12818+K12823+K12833+K12833+K12835+K12836+K12837+K12842+K12847+K12850+K12859+K12862+K12867+K12873+K12874+K12877+K12877+K12879+K12881+K12890+K12890+K12890+K12893+K12897+K12900+K13098	https:\\www.genome.jp\dbget-bin\www_bget?map03040
BL_vs_TN21.pathenrichment.xlsx	Biosynthesis of amino acids	ko01230	0.0271941	0.0339023	0.961252	1	gene-LOC109715281;gene-LOC109721883;gene-LOC109723175;gene-LOC109703912;gene-LOC109707610;gene-LOC109721928;gene-LOC109703930;gene-LOC109714666;gene-LOC109728048;gene-LOC109721829;gene-LOC109727127;gene-LOC109720791;gene-LOC109705845;gene-LOC109704337;gene-LOC109714910;gene-LOC109718234;gene-LOC109714427;gene-LOC109706375;gene-LOC109707302;gene-LOC109707976;gene-LOC109714007;gene-LOC109726198;gen…	K00133+K00600+K00600+K00600+K00611+K00640+K00766+K00789+K00789+K00850+K00872+K00873+K00873+K00927+K00927+K00927+K01438+K01438+K01438+K01620+K01623+K01623+K01623+K01647+K01647+K01681+K01695+K01733+K01738+K01814+K01915+K01915+K01940+K01953+K01953+K01953+K05359+K05359+K05359+K12657+K14152+K14677+K15227+K15633	https:\\www.genome.jp\dbget-bin\www_bget?map01230
TN4_vs_TN23.pathenrichment.xlsx	Biosynthesis of amino acids	ko01230	0.0305927	0.0339023	0.809327	1	gene-LOC109717871;gene-LOC109718691;gene-LOC109724794;gene-LOC109703912;gene-LOC109727203;gene-LOC109707610;gene-LOC109727709;gene-LOC109707596;gene-LOC109703930;gene-LOC109714666;gene-LOC109709474;gene-LOC109716483;gene-LOC109724767;gene-LOC109709854;gene-LOC109703479;gene-LOC109720791;gene-LOC109727427;gene-LOC109718234;gene-LOC109707302;gene-LOC109707909;gene-LOC109718119;gene-LOC109714007;gen…	K00053+K00053+K00058+K00600+K00611+K00611+K00615+K00640+K00766+K00789+K00789+K00850+K00850+K00850+K00873+K00873+K00873+K00927+K01438+K01476+K01609+K01623+K01623+K01623+K01626+K01647+K01647+K01689+K01689+K01689+K01738+K01760+K01803+K01803+K01807+K01817+K01915+K01915+K01915+K01940+K01953+K05359+K05359+K05359+K05359+K12657+K12657+K13034	https:\\www.genome.jp\dbget-bin\www_bget?map01230
BL_vs_TN17.pathenrichment.xlsx	Biosynthesis of amino acids	ko01230	0.0314815	0.0339023	0.747312	1	gene-LOC109719178;gene-LOC109715281;gene-LOC109710430;gene-LOC109712695;gene-LOC109717563;gene-LOC109721883;gene-LOC109723175;gene-LOC109707610;gene-LOC109703930;gene-LOC109719343;gene-LOC109728048;gene-LOC109709474;gene-LOC109711219;gene-LOC109721334;gene-LOC109721829;gene-LOC109724776;gene-LOC109711868;gene-LOC109707372;gene-LOC109712175;gene-LOC109714910;gene-LOC109717884;gene-LOC109714428;gen…	K00003+K00133+K00134+K00549+K00600+K00600+K00600+K00611+K00766+K00789+K00789+K00789+K00811+K00814+K00850+K00850+K00850+K00873+K00891+K00927+K01079+K01438+K01438+K01609+K01609+K01620+K01623+K01623+K01623+K01626+K01647+K01647+K01657+K01681+K01689+K01695+K01738+K01760+K01834+K01953+K01953+K05359+K05359+K05359+K10206+K14152+K14152+K14677+K15227+K15633+K15633	https:\\www.genome.jp\dbget-bin\www_bget?map01230
BL_vs_TN4.pathenrichment.xlsx	Biosynthesis of amino acids	ko01230	0.0323723	0.0339023	0.688108	1	gene-LOC109717871;gene-LOC109724794;gene-LOC109711795;gene-LOC109710430;gene-LOC109721883;gene-LOC109723175;gene-LOC109703912;gene-LOC109727203;gene-LOC109707610;gene-LOC109712603;gene-LOC109707596;gene-LOC109728048;gene-LOC109709474;gene-LOC109724933;gene-LOC109721334;gene-LOC109724377;gene-LOC109716483;gene-LOC109717512;gene-LOC109721943;gene-LOC109724767;gene-LOC109724776;gene-LOC109709854;gen…	K00053+K00058+K00058+K00134+K00600+K00600+K00600+K00611+K00611+K00616+K00640+K00789+K00789+K00800+K00814+K00818+K00850+K00850+K00850+K00850+K00850+K00850+K00873+K00873+K00873+K00873+K00891+K00891+K00927+K00927+K00928+K01079+K01438+K01438+K01476+K01609+K01623+K01681+K01689+K01689+K01689+K01695+K01733+K01738+K01738+K01738+K01754+K01760+K01803+K01807+K01807+K01940+K01940+K01953+K05359+K05359+K12657+…	https:\\www.genome.jp\dbget-bin\www_bget?map01230
TN4_vs_TN17.pathenrichment.xlsx	Biosynthesis of amino acids	ko01230	0.0335052	0.0339023	0.562788	1	gene-LOC109718691;gene-LOC109708379;gene-LOC109703912;gene-LOC109727203;gene-LOC109707596;gene-LOC109703930;gene-LOC109719343;gene-LOC109724933;gene-LOC109724377;gene-LOC109716483;gene-LOC109718150;gene-LOC109724767;gene-LOC109709854;gene-LOC109720791;gene-LOC109726650;gene-LOC109726809;gene-LOC109714910;gene-LOC109718234;gene-LOC109714427;gene-LOC109714428;gene-LOC109706375;gene-LOC109706376;gen…	K00053+K00286+K00600+K00611+K00640+K00766+K00789+K00800+K00818+K00850+K00850+K00850+K00850+K00873+K00873+K00873+K00927+K00927+K01438+K01438+K01438+K01438+K01609+K01609+K01623+K01623+K01626+K01626+K01647+K01657+K01658+K01689+K01733+K01754+K01803+K01807+K01915+K01915+K01940+K01940+K01953+K01953+K01953+K01953+K05359+K05359+K05359+K10206+K12657+K12657+K14152+K14272	https:\\www.genome.jp\dbget-bin\www_bget?map01230
MD-2_vs_CN.pathenrichment.xlsx	Biosynthesis of amino acids	ko01230	0.0342324	0.0339023	0.504592	1	gene-LOC109721883;gene-LOC109703912;gene-LOC109703930;gene-LOC109710241;gene-LOC109709474;gene-LOC109721943;gene-LOC109709854;gene-LOC109726650;gene-LOC109723452;gene-LOC109706375;gene-LOC109707302;gene-LOC109706330;gene-LOC109707976;gene-LOC109721025;gene-LOC109710921;gene-LOC109726299;gene-LOC109713870;gene-LOC109709001;gene-LOC109712241;gene-LOC109727884;gene-LOC109709955;gene-LOC109717145;gen…	K00600+K00600+K00766+K00766+K00789+K00850+K00850+K00873+K00928+K01438+K01438+K01609+K01620+K01626+K01647+K01653+K01657+K01657+K01658+K01689+K01738+K01754+K01760+K01803+K01803+K01807+K01807+K01915+K01940+K13034+K13034+K15227+K15633	https:\\www.genome.jp\dbget-bin\www_bget?map01230
MD-2_vs_TN4.pathenrichment.xlsx	Biosynthesis of amino acids	ko01230	0.0347257	0.0339023	0.431653	1	gene-LOC109710820;gene-LOC109706332;gene-LOC109724794;gene-LOC109711795;gene-LOC109721922;gene-LOC109703912;gene-LOC109727203;gene-LOC109707596;gene-LOC109709474;gene-LOC109724933;gene-LOC109721334;gene-LOC109707576;gene-LOC109717512;gene-LOC109721829;gene-LOC109721943;gene-LOC109724767;gene-LOC109709854;gene-LOC109703479;gene-LOC109720791;gene-LOC109722348;gene-LOC109705845;gene-LOC109725693;gen…	K00030+K00031+K00058+K00058+K00264+K00600+K00611+K00640+K00789+K00800+K00814+K00826+K00850+K00850+K00850+K00850+K00850+K00873+K00873+K00873+K00873+K00873+K00873+K00873+K00891+K00927+K00927+K00927+K01079+K01438+K01438+K01438+K01609+K01609+K01609+K01623+K01623+K01623+K01653+K01657+K01657+K01658+K01681+K01689+K01689+K01689+K01689+K01754+K01803+K01803+K01807+K01807+K01850+K01940+K01940+K01953+K01953+…	https:\\www.genome.jp\dbget-bin\www_bget?map01230
TN17_vs_TN23.pathenrichment.xlsx	Biosynthesis of amino acids	ko01230	0.0351328	0.0339023	0.427781	1	gene-LOC109715805;gene-LOC109710820;gene-LOC109710430;gene-LOC109712695;gene-LOC109727203;gene-LOC109714666;gene-LOC109709474;gene-LOC109709605;gene-LOC109724377;gene-LOC109720791;gene-LOC109705845;gene-LOC109707372;gene-LOC109708822;gene-LOC109704337;gene-LOC109714910;gene-LOC109718234;gene-LOC109706376;gene-LOC109707302;gene-LOC109727716;gene-LOC109714007;gene-LOC109710742;gene-LOC109713325;nov…	K00013+K00030+K00134+K00549+K00611+K00789+K00789+K00789+K00818+K00873+K00873+K00873+K00873+K00927+K00927+K00927+K01438+K01438+K01609+K01623+K01623+K01626+K01626+K01647+K01647+K01689+K01689+K01733+K01754+K01760+K01803+K01850+K01915+K01915+K01940+K01953+K01953+K05359+K05359+K13034+K15849	https:\\www.genome.jp\dbget-bin\www_bget?map01230
CN_vs_TN4.pathenrichment.xlsx	Biosynthesis of amino acids	ko01230	0.0354191	0.0339023	0.373395	1	gene-LOC109710820;gene-LOC109706332;gene-LOC109711795;gene-LOC109703912;gene-LOC109727203;gene-LOC109707596;gene-LOC109703930;gene-LOC109728048;gene-LOC109709474;gene-LOC109721334;gene-LOC109716483;gene-LOC109721829;gene-LOC109721943;gene-LOC109724767;gene-LOC109709854;gene-LOC109703479;gene-LOC109720791;gene-LOC109705845;gene-LOC109726650;gene-LOC109726809;gene-LOC109704337;gene-LOC109714910;gen…	K00030+K00031+K00058+K00600+K00611+K00640+K00766+K00789+K00789+K00814+K00850+K00850+K00850+K00850+K00850+K00873+K00873+K00873+K00873+K00873+K00927+K00927+K00927+K00928+K01079+K01438+K01438+K01438+K01609+K01623+K01626+K01626+K01647+K01681+K01689+K01689+K01689+K01704+K01736+K01803+K01803+K01803+K01807+K01834+K01850+K01915+K01940+K01940+K01953+K01953+K01953+K01953+K05359+K05359+K05359+K05359+K12657+…	https:\\www.genome.jp\dbget-bin\www_bget?map01230
TN17_vs_TN21.pathenrichment.xlsx	Biosynthesis of amino acids	ko01230	0.0362745	0.0339023	0.354632	1	gene-LOC109710820;gene-LOC109712695;gene-LOC109703912;gene-LOC109721928;gene-LOC109714666;gene-LOC109709474;gene-LOC109709605;gene-LOC109724776;gene-LOC109720791;gene-LOC109705845;gene-LOC109704337;gene-LOC109714910;gene-LOC109718234;gene-LOC109714510;gene-LOC109714428;gene-LOC109718119;gene-LOC109727716;gene-LOC109726198;gene-LOC109710742;gene-LOC109713325;gene-LOC109721685;gene-LOC109707740;gen…	K00030+K00549+K00600+K00640+K00789+K00789+K00789+K00850+K00873+K00873+K00927+K00927+K00927+K00948+K01438+K01609+K01609+K01623+K01623+K01626+K01695+K01704+K01733+K01760+K01803+K01807+K01850+K01915+K01915+K01915+K01915+K01953+K01953+K05359+K05359+K12657+K15633	https:\\www.genome.jp\dbget-bin\www_bget?map01230
BL_vs_TN23.pathenrichment.xlsx	Biosynthesis of amino acids	ko01230	0.0363248	0.0339023	0.315265	1	gene-LOC109719178;gene-LOC109721883;gene-LOC109723175;gene-LOC109703912;gene-LOC109727203;gene-LOC109703930;gene-LOC109714666;gene-LOC109728048;gene-LOC109711219;gene-LOC109724377;gene-LOC109720791;gene-LOC109705845;gene-LOC109712175;gene-LOC109704337;gene-LOC109714910;gene-LOC109718234;gene-LOC109714428;gene-LOC109706375;gene-LOC109707302;gene-LOC109707976;gene-LOC109714007;gene-LOC109726198;gen…	K00003+K00600+K00600+K00600+K00611+K00766+K00789+K00789+K00811+K00818+K00873+K00873+K00891+K00927+K00927+K00927+K01438+K01438+K01438+K01620+K01623+K01623+K01626+K01647+K01647+K01681+K01689+K01689+K01733+K01738+K01754+K01807+K01814+K01915+K01915+K01915+K01915+K01915+K01940+K01953+K01953+K05359+K05359+K05359+K10206+K13034+K14152+K14677+K15227+K15633+K15634	https:\\www.genome.jp\dbget-bin\www_bget?map01230
MD-2_vs_TN23.pathenrichment.xlsx	Biosynthesis of amino acids	ko01230	0.0360947	0.0339023	0.311482	1	gene-LOC109710820;gene-LOC109717871;gene-LOC109715281;gene-LOC109718725;gene-LOC109709036;gene-LOC109721922;gene-LOC109708379;gene-LOC109703912;gene-LOC109703930;gene-LOC109714666;gene-LOC109709474;gene-LOC109711219;gene-LOC109721334;gene-LOC109707576;gene-LOC109716483;gene-LOC109717512;gene-LOC109721829;gene-LOC109721943;gene-LOC109724767;gene-LOC109724776;gene-LOC109720791;gene-LOC109705845;gen…	K00030+K00053+K00133+K00134+K00134+K00264+K00286+K00600+K00766+K00789+K00789+K00811+K00814+K00826+K00850+K00850+K00850+K00850+K00850+K00850+K00873+K00873+K00873+K00873+K00873+K00927+K00927+K00927+K01438+K01438+K01438+K01438+K01476+K01620+K01623+K01626+K01647+K01647+K01653+K01657+K01689+K01738+K01738+K01754+K01760+K01803+K01807+K01807+K01807+K01817+K01915+K01940+K01953+K12657+K12657+K13034+K13034+…	https:\\www.genome.jp\dbget-bin\www_bget?map01230
MD-2_vs_BL.pathenrichment.xlsx	Biosynthesis of amino acids	ko01230	0.0371901	0.0339023	0.221857	1	gene-LOC109719178;gene-LOC109710820;gene-LOC109706332;gene-LOC109717871;gene-LOC109721922;gene-LOC109712695;gene-LOC109727203;gene-LOC109707610;gene-LOC109728048;gene-LOC109721334;gene-LOC109724377;gene-LOC109716483;gene-LOC109717512;gene-LOC109721829;gene-LOC109721943;gene-LOC109724776;gene-LOC109720791;gene-LOC109705845;gene-LOC109726650;gene-LOC109726809;gene-LOC109704337;gene-LOC109718234;gen…	K00003+K00030+K00031+K00053+K00264+K00549+K00611+K00611+K00789+K00814+K00818+K00850+K00850+K00850+K00850+K00850+K00873+K00873+K00873+K00873+K00927+K00927+K00927+K01438+K01438+K01438+K01438+K01476+K01623+K01623+K01653+K01657+K01657+K01658+K01681+K01689+K01689+K01689+K01689+K01689+K01695+K01733+K01738+K01738+K01738+K01760+K01803+K01803+K01807+K01807+K01814+K01915+K01915+K01940+K01953+K05359+K05359+…	https:\\www.genome.jp\dbget-bin\www_bget?map01230
MD-2_vs_TN17.pathenrichment.xlsx	Biosynthesis of amino acids	ko01230	0.0381579	0.0339023	0.174864	1	gene-LOC109715281;gene-LOC109721922;gene-LOC109708379;gene-LOC109727203;gene-LOC109703930;gene-LOC109709474;gene-LOC109711219;gene-LOC109721334;gene-LOC109717512;gene-LOC109721943;gene-LOC109724767;gene-LOC109711868;gene-LOC109703479;gene-LOC109720791;gene-LOC109705845;gene-LOC109726650;gene-LOC109726809;gene-LOC109721668;gene-LOC109704337;gene-LOC109714910;gene-LOC109718234;gene-LOC109708989;gen…	K00133+K00264+K00286+K00611+K00766+K00789+K00811+K00814+K00850+K00850+K00850+K00850+K00873+K00873+K00873+K00873+K00873+K00891+K00927+K00927+K00927+K00927+K01438+K01609+K01620+K01623+K01623+K01623+K01623+K01626+K01647+K01647+K01653+K01657+K01657+K01681+K01689+K01689+K01689+K01689+K01689+K01695+K01733+K01736+K01738+K01803+K01807+K01807+K01850+K01915+K01940+K10206+K12657+K13034+K13832+K14454+K15227+…	https:\\www.genome.jp\dbget-bin\www_bget?map01230
MD-2_vs_TN21.pathenrichment.xlsx	Biosynthesis of amino acids	ko01230	0.0379902	0.0339023	0.173522	1	gene-LOC109710820;gene-LOC109717871;gene-LOC109715281;gene-LOC109718725;gene-LOC109709036;gene-LOC109721922;gene-LOC109703912;gene-LOC109727203;gene-LOC109721928;gene-LOC109703930;gene-LOC109714666;gene-LOC109709474;gene-LOC109721334;gene-LOC109716483;gene-LOC109717512;gene-LOC109721943;gene-LOC109724776;gene-LOC109727127;gene-LOC109720791;gene-LOC109705845;gene-LOC109726650;gene-LOC109726809;gen…	K00030+K00053+K00133+K00134+K00134+K00264+K00600+K00611+K00640+K00766+K00789+K00789+K00814+K00850+K00850+K00850+K00850+K00872+K00873+K00873+K00873+K00873+K00873+K00891+K00927+K00927+K01438+K01438+K01438+K01620+K01623+K01623+K01623+K01626+K01647+K01653+K01657+K01657+K01681+K01681+K01689+K01689+K01695+K01738+K01738+K01760+K01803+K01803+K01807+K01807+K01915+K01915+K01915+K01940+K01953+K01953+K05359+…	https:\\www.genome.jp\dbget-bin\www_bget?map01230
TN4_vs_TN21.pathenrichment.xlsx	Biosynthesis of amino acids	ko01230	0.0392535	0.0339023	0.114145	1	gene-LOC109717871;gene-LOC109721922;gene-LOC109727203;gene-LOC109721928;gene-LOC109707596;gene-LOC109703930;gene-LOC109714666;gene-LOC109709474;gene-LOC109724933;gene-LOC109716483;gene-LOC109724767;gene-LOC109724776;gene-LOC109709854;gene-LOC109727127;gene-LOC109703479;gene-LOC109720791;gene-LOC109705845;gene-LOC109704337;gene-LOC109714910;gene-LOC109718234;gene-LOC109714427;gene-LOC109714428;gen…	K00053+K00264+K00611+K00640+K00640+K00766+K00789+K00789+K00800+K00850+K00850+K00850+K00850+K00872+K00873+K00873+K00873+K00927+K00927+K00927+K01438+K01438+K01438+K01438+K01476+K01620+K01623+K01623+K01626+K01626+K01647+K01658+K01681+K01689+K01689+K01695+K01704+K01738+K01738+K01738+K01754+K01760+K01803+K01803+K01807+K01807+K01807+K01814+K01915+K01915+K01940+K01953+K01953+K05359+K05359+K05359+K12657+…	https:\\www.genome.jp\dbget-bin\www_bget?map01230
BL_vs_CN.pathenrichment.xlsx	Biosynthesis of amino acids	ko01230	0.0412311	0.0339023	0.0377121	1	gene-LOC109719178;gene-LOC109710820;gene-LOC109706332;gene-LOC109717871;gene-LOC109721922;gene-LOC109721883;gene-LOC109723175;gene-LOC109703912;gene-LOC109727203;gene-LOC109707610;gene-LOC109703930;gene-LOC109710241;gene-LOC109728048;gene-LOC109709474;gene-LOC109717512;gene-LOC109721829;gene-LOC109721943;gene-LOC109724776;gene-LOC109709854;gene-LOC109720791;gene-LOC109705845;gene-LOC109726809;gen…	K00003+K00030+K00031+K00053+K00264+K00600+K00600+K00600+K00611+K00611+K00766+K00766+K00789+K00789+K00850+K00850+K00850+K00850+K00850+K00873+K00873+K00873+K00927+K00927+K00927+K00927+K01438+K01438+K01438+K01438+K01476+K01609+K01623+K01626+K01626+K01647+K01647+K01657+K01658+K01681+K01681+K01689+K01689+K01695+K01733+K01738+K01738+K01754+K01760+K01783+K01783+K01803+K01807+K01915+K01915+K01915+K01915+…	https:\\www.genome.jp\dbget-bin\www_bget?map01230
CN_vs_TN23.pathenrichment.xlsx	Biosynthesis of amino acids	ko01230	0.042735	0.0339023	0.0375942	1	gene-LOC109710820;gene-LOC109706332;gene-LOC109717871;gene-LOC109718725;gene-LOC109709036;gene-LOC109703912;gene-LOC109727203;gene-LOC109707610;gene-LOC109714666;gene-LOC109719343;gene-LOC109728048;gene-LOC109709474;gene-LOC109709605;gene-LOC109721334;gene-LOC109721829;gene-LOC109721943;gene-LOC109724767;gene-LOC109726809;gene-LOC109727427;gene-LOC109708822;gene-LOC109704337;gene-LOC109718234;gen…	K00030+K00031+K00053+K00134+K00134+K00600+K00611+K00611+K00789+K00789+K00789+K00789+K00789+K00814+K00850+K00850+K00850+K00873+K00873+K00873+K00927+K00927+K00927+K00928+K01438+K01438+K01438+K01476+K01609+K01623+K01626+K01626+K01647+K01647+K01657+K01681+K01689+K01689+K01689+K01738+K01760+K01783+K01803+K01803+K01803+K01834+K01915+K01940+K01953+K01953+K12657+K13034+K13832+K14454+K15633	https:\\www.genome.jp\dbget-bin\www_bget?map01230
CN_vs_TN21.pathenrichment.xlsx	Biosynthesis of amino acids	ko01230	0.0464779	0.0339023	0.00415486	0.556751	gene-LOC109710820;gene-LOC109706332;gene-LOC109717871;gene-LOC109711795;gene-LOC109715281;gene-LOC109718725;gene-LOC109709036;gene-LOC109721922;gene-LOC109703912;gene-LOC109727203;gene-LOC109721928;gene-LOC109714666;gene-LOC109728048;gene-LOC109709474;gene-LOC109709605;gene-LOC109721334;gene-LOC109717512;gene-LOC109721829;gene-LOC109721943;gene-LOC109724776;gene-LOC109709854;gene-LOC109705845;gen…	K00030+K00031+K00053+K00058+K00133+K00134+K00134+K00264+K00600+K00611+K00640+K00789+K00789+K00789+K00789+K00814+K00850+K00850+K00850+K00850+K00850+K00873+K00873+K00873+K00927+K00927+K00927+K00928+K01438+K01438+K01609+K01609+K01620+K01623+K01623+K01626+K01626+K01681+K01681+K01681+K01689+K01689+K01695+K01738+K01738+K01754+K01760+K01783+K01803+K01803+K01803+K01807+K01834+K01915+K01915+K01915+K01953+…	https:\\www.genome.jp\dbget-bin\www_bget?map01230
CN_vs_TN17.pathenrichment.xlsx	Biosynthesis of amino acids	ko01230	0.049922	0.0339023	0.000687839	0.0928583	gene-LOC109706332;gene-LOC109715281;gene-LOC109721922;gene-LOC109708379;gene-LOC109712695;gene-LOC109703912;gene-LOC109727203;gene-LOC109703930;gene-LOC109719343;gene-LOC109728048;gene-LOC109721334;gene-LOC109717512;gene-LOC109718150;gene-LOC109721829;gene-LOC109721943;gene-LOC109724767;gene-LOC109709854;gene-LOC109703479;gene-LOC109720791;gene-LOC109705845;gene-LOC109726809;gene-LOC109704337;gen…	K00031+K00133+K00264+K00286+K00549+K00600+K00611+K00766+K00789+K00789+K00814+K00850+K00850+K00850+K00850+K00850+K00850+K00873+K00873+K00873+K00873+K00927+K00927+K00928+K01079+K01438+K01438+K01438+K01438+K01609+K01623+K01623+K01626+K01626+K01626+K01657+K01681+K01681+K01689+K01689+K01704+K01733+K01736+K01738+K01754+K01803+K01803+K01807+K01834+K01850+K01915+K01915+K01953+K05359+K05359+K05359+K05359+…	https:\\www.genome.jp\dbget-bin\www_bget?map01230
CN_vs_TN4.pathenrichment.xlsx	RNA transport	ko03013	0.0230224	0.0324994	0.995672	1	gene-LOC109707032;gene-LOC109716535;gene-LOC109724093;gene-LOC109709020;gene-LOC109718746;gene-LOC109718784;gene-LOC109719058;gene-LOC109725436;gene-LOC109710142;gene-LOC109723941;gene-LOC109724372;gene-LOC109715426;gene-LOC109710118;gene-LOC109717964;gene-LOC109705634;gene-LOC109709248;gene-LOC109712927;gene-LOC109717423;gene-LOC109719174;gene-LOC109703626;gene-LOC109712071;gene-LOC109705636;gen…	K00974+K03231+K03231+K03231+K03239+K03239+K03239+K03243+K03257+K03260+K03260+K03680+K07936+K12877+K13098+K13098+K13126+K14291+K14292+K14292+K14292+K14293+K14293+K14297+K14300+K14300+K14300+K14300+K14300+K14300+K14300+K14300+K14300+K14300+K14305+K14308+K14313+K14317+K14318	https:\\www.genome.jp\dbget-bin\www_bget?map03013
CN_vs_TN17.pathenrichment.xlsx	RNA transport	ko03013	0.0218409	0.0324994	0.99428	1	gene-LOC109707032;gene-LOC109715955;novel.1061;gene-LOC109725779;gene-LOC109723941;gene-LOC109724372;gene-LOC109704215;gene-LOC109715426;gene-LOC109713932;gene-LOC109710118;gene-LOC109714866;gene-LOC109709248;novel.826;gene-LOC109718803;gene-LOC109712071;gene-LOC109709663;gene-LOC109724014;gene-LOC109704510;gene-LOC109704650;gene-LOC109723769;gene-LOC109726394;gene-LOC109707784;gene-LOC109703846;…	K00974+K03237+K03245+K03248+K03260+K03260+K03260+K03680+K07562+K07936+K12879+K13098+K13126+K14290+K14292+K14293+K14297+K14300+K14300+K14300+K14300+K14300+K14300+K14300+K14301+K14305+K14315+K14318	https:\\www.genome.jp\dbget-bin\www_bget?map03013
CN_vs_TN21.pathenrichment.xlsx	RNA transport	ko03013	0.0225127	0.0324994	0.993067	1	gene-LOC109704885;gene-LOC109726576;gene-LOC109707032;gene-LOC109715955;gene-LOC109706246;gene-LOC109718746;gene-LOC109719058;novel.1061;gene-LOC109704215;gene-LOC109719787;gene-LOC109715426;gene-LOC109710118;gene-LOC109709248;gene-LOC109712927;gene-LOC109717036;gene-LOC109725197;gene-LOC109712071;gene-LOC109709663;gene-LOC109724014;gene-LOC109704510;gene-LOC109704650;gene-LOC109704975;gene-LOC10…	K00974+K00974+K00974+K03237+K03237+K03239+K03239+K03245+K03260+K03539+K03680+K07936+K13098+K13126+K13126+K13126+K14292+K14293+K14297+K14300+K14300+K14300+K14300+K14300+K14300+K14300+K14300+K14300+K14300+K14301+K14305	https:\\www.genome.jp\dbget-bin\www_bget?map03013
MD-2_vs_TN17.pathenrichment.xlsx	RNA transport	ko03013	0.0236842	0.0324994	0.989008	1	gene-LOC109704885;gene-LOC109707032;gene-LOC109724093;gene-LOC109718746;gene-LOC109719058;gene-LOC109725779;gene-LOC109724372;gene-LOC109725734;gene-LOC109728242;gene-LOC109717544;gene-LOC109715426;gene-LOC109710118;gene-LOC109722858;gene-LOC109714866;gene-LOC109725197;novel.826;gene-LOC109716272;gene-LOC109719174;gene-LOC109724014;gene-LOC109704510;gene-LOC109717295;gene-LOC109704975;gene-LOC109…	K00974+K00974+K03231+K03239+K03239+K03248+K03260+K03538+K03538+K03539+K03680+K07936+K12160+K12879+K13126+K13126+K13137+K14292+K14297+K14300+K14300+K14300+K14300+K14300+K14300+K14300+K14300+K14308+K14315+K14324+K14324+K14325+K14525+K18213+K18655+K18655	https:\\www.genome.jp\dbget-bin\www_bget?map03013
TN4_vs_TN21.pathenrichment.xlsx	RNA transport	ko03013	0.024453	0.0324994	0.982793	1	gene-LOC109704885;gene-LOC109726576;gene-LOC109716535;gene-LOC109724093;gene-LOC109709020;gene-LOC109715955;gene-LOC109706246;gene-LOC109718784;novel.1061;gene-LOC109710142;gene-LOC109723941;gene-LOC109724372;gene-LOC109719787;gene-LOC109722200;gene-LOC109722858;gene-LOC109717964;gene-LOC109717036;gene-LOC109718803;gene-LOC109719174;gene-LOC109703626;gene-LOC109712071;gene-LOC109705636;gene-LOC10…	K00974+K00974+K03231+K03231+K03231+K03237+K03237+K03239+K03245+K03257+K03260+K03260+K03539+K07936+K12160+K12877+K13126+K14290+K14292+K14292+K14292+K14293+K14293+K14300+K14300+K14300+K14300+K14300+K14300+K14300+K14301+K14308+K14308+K14313+K14317+K14318+K14525+K18655	https:\\www.genome.jp\dbget-bin\www_bget?map03013
BL_vs_TN4.pathenrichment.xlsx	RNA transport	ko03013	0.0263025	0.0324994	0.96976	1	gene-LOC109726576;gene-LOC109707032;gene-LOC109716535;gene-LOC109717484;gene-LOC109709020;gene-LOC109715955;gene-LOC109706246;gene-LOC109718746;gene-LOC109725436;gene-LOC109713098;gene-LOC109723234;gene-LOC109724919;gene-LOC109725037;gene-LOC109710142;gene-LOC109723941;gene-LOC109714271;gene-LOC109715981;gene-LOC109710118;gene-LOC109714353;gene-LOC109720552;gene-LOC109705581;gene-LOC109714167;gen…	K00974+K00974+K03231+K03231+K03231+K03237+K03237+K03239+K03243+K03245+K03254+K03254+K03257+K03257+K03260+K05019+K07936+K07936+K10577+K12160+K12160+K12878+K12882+K13098+K13098+K13126+K13126+K14292+K14292+K14293+K14293+K14300+K14300+K14300+K14300+K14300+K14300+K14300+K14300+K14300+K14300+K14300+K14300+K14301+K14308+K14309+K14309+K14315+K14324+K14324+K14324+K18655	https:\\www.genome.jp\dbget-bin\www_bget?map03013
MD-2_vs_BL.pathenrichment.xlsx	RNA transport	ko03013	0.025974	0.0324994	0.964267	1	gene-LOC109707032;gene-LOC109716535;gene-LOC109724093;gene-LOC109718746;gene-LOC109718784;gene-LOC109719058;gene-LOC109717965;gene-LOC109723942;gene-LOC109724372;gene-LOC109704215;gene-LOC109728242;gene-LOC109717544;gene-LOC109715426;gene-LOC109715981;gene-LOC109722200;gene-LOC109720552;gene-LOC109705581;gene-LOC109724278;novel.826;gene-LOC109716272;gene-LOC109719174;gene-LOC109703626;gene-LOC109…	K00974+K03231+K03231+K03239+K03239+K03239+K03260+K03260+K03260+K03260+K03538+K03539+K03680+K07936+K07936+K12160+K12160+K12881+K13126+K13137+K14292+K14292+K14293+K14293+K14300+K14300+K14300+K14300+K14300+K14300+K14300+K14300+K14300+K14300+K14300+K14300+K14300+K14315+K14317+K14319+K14325+K14525+K18655+K18655	https:\\www.genome.jp\dbget-bin\www_bget?map03013
BL_vs_CN.pathenrichment.xlsx	RNA transport	ko03013	0.0261324	0.0324994	0.962128	1	gene-LOC109707032;gene-LOC109719568;gene-LOC109716535;gene-LOC109724093;gene-LOC109715955;gene-LOC109706246;gene-LOC109718784;gene-LOC109719058;gene-LOC109724919;gene-LOC109725770;gene-LOC109717965;gene-LOC109724372;gene-LOC109717544;gene-LOC109715426;gene-LOC109715981;gene-LOC109714353;gene-LOC109720552;gene-LOC109705581;gene-LOC109717964;gene-LOC109714167;gene-LOC109724278;gene-LOC109716332;nov…	K00974+K01164+K03231+K03231+K03237+K03237+K03239+K03239+K03254+K03257+K03260+K03260+K03539+K03680+K07936+K10577+K12160+K12160+K12877+K12878+K12881+K13126+K13126+K14292+K14300+K14300+K14300+K14300+K14300+K14300+K14300+K14300+K14300+K14300+K14300+K14300+K14300+K14300+K14301+K14305+K14317+K14318+K14324+K14324+K14324	https:\\www.genome.jp\dbget-bin\www_bget?map03013
MD-2_vs_TN4.pathenrichment.xlsx	RNA transport	ko03013	0.0266734	0.0324994	0.961746	1	gene-LOC109704885;gene-LOC109726576;gene-LOC109707032;gene-LOC109716535;gene-LOC109724093;gene-LOC109709020;gene-LOC109715955;gene-LOC109706246;gene-LOC109719058;gene-LOC109708425;gene-LOC109725436;gene-LOC109722242;gene-LOC109723234;gene-LOC109725037;gene-LOC109710142;gene-LOC109723941;gene-LOC109723942;gene-LOC109724372;gene-LOC109704215;gene-LOC109725734;gene-LOC109728242;gene-LOC109717544;gen…	K00974+K00974+K00974+K03231+K03231+K03231+K03237+K03237+K03239+K03239+K03243+K03251+K03254+K03257+K03257+K03260+K03260+K03260+K03260+K03538+K03538+K03539+K03754+K07936+K07936+K12881+K13126+K13126+K13137+K14290+K14291+K14292+K14292+K14292+K14300+K14300+K14300+K14300+K14300+K14300+K14300+K14300+K14308+K14313+K14315+K14317+K14324+K14324+K14324+K14325+K14326+K18655+K18655	https:\\www.genome.jp\dbget-bin\www_bget?map03013
MD-2_vs_TN21.pathenrichment.xlsx	RNA transport	ko03013	0.026348	0.0324994	0.951922	1	gene-LOC109704885;gene-LOC109726576;gene-LOC109707032;gene-LOC109715955;gene-LOC109706246;gene-LOC109719058;gene-LOC109725436;novel.1061;gene-LOC109725037;gene-LOC109725770;gene-LOC109723942;gene-LOC109724372;gene-LOC109704215;gene-LOC109728242;gene-LOC109717544;gene-LOC109719787;gene-LOC109715426;gene-LOC109710118;gene-LOC109717964;gene-LOC109717036;novel.826;gene-LOC109719174;gene-LOC109712071;…	K00974+K00974+K00974+K03237+K03237+K03239+K03243+K03245+K03257+K03257+K03260+K03260+K03260+K03538+K03539+K03539+K03680+K07936+K12877+K13126+K13126+K14292+K14292+K14300+K14300+K14300+K14300+K14300+K14300+K14300+K14300+K14300+K14300+K14308+K14308+K14310+K14315+K14320+K14324+K14325+K18655+K18655+K18723	https:\\www.genome.jp\dbget-bin\www_bget?map03013
TN4_vs_TN17.pathenrichment.xlsx	RNA transport	ko03013	0.0264175	0.0324994	0.945061	1	gene-LOC109728837;gene-LOC109716535;gene-LOC109724093;gene-LOC109709020;gene-LOC109715955;gene-LOC109718746;gene-LOC109719058;gene-LOC109725436;novel.1061;gene-LOC109725779;gene-LOC109710142;gene-LOC109723941;gene-LOC109724372;gene-LOC109704215;gene-LOC109713932;gene-LOC109722200;gene-LOC109714417;gene-LOC109717964;gene-LOC109714866;gene-LOC109712927;gene-LOC109725197;gene-LOC109718803;gene-LOC10…	K00784+K03231+K03231+K03231+K03237+K03239+K03239+K03243+K03245+K03248+K03257+K03260+K03260+K03260+K07562+K07936+K12877+K12877+K12879+K13126+K13126+K14290+K14290+K14292+K14292+K14293+K14293+K14300+K14300+K14300+K14300+K14300+K14301+K14308+K14312+K14313+K14315+K14315+K14317+K14525+K18213	https:\\www.genome.jp\dbget-bin\www_bget?map03013
BL_vs_TN23.pathenrichment.xlsx	RNA transport	ko03013	0.0263533	0.0324994	0.936682	1	gene-LOC109704885;gene-LOC109726576;gene-LOC109707032;gene-LOC109704690;gene-LOC109705028;gene-LOC109724093;gene-LOC109715955;gene-LOC109706246;gene-LOC109718784;gene-LOC109725436;gene-LOC109725770;gene-LOC109717965;gene-LOC109723942;gene-LOC109724372;gene-LOC109719787;gene-LOC109715981;gene-LOC109722200;gene-LOC109710118;gene-LOC109705581;gene-LOC109717964;gene-LOC109714866;gene-LOC109712927;gen…	K00974+K00974+K00974+K03231+K03231+K03231+K03237+K03237+K03239+K03243+K03257+K03260+K03260+K03260+K03539+K07936+K07936+K07936+K12160+K12877+K12879+K13126+K14292+K14300+K14300+K14300+K14300+K14300+K14300+K14300+K14300+K14300+K14311+K14317+K18213+K18655+K18723	https:\\www.genome.jp\dbget-bin\www_bget?map03013
TN4_vs_TN23.pathenrichment.xlsx	RNA transport	ko03013	0.027406	0.0324994	0.911767	1	gene-LOC109704885;gene-LOC109726576;gene-LOC109704690;gene-LOC109716535;gene-LOC109705028;gene-LOC109724093;gene-LOC109709020;gene-LOC109718746;gene-LOC109725770;gene-LOC109723941;gene-LOC109715981;gene-LOC109722200;gene-LOC109710118;gene-LOC109720552;gene-LOC109705581;gene-LOC109717964;gene-LOC109714866;gene-LOC109705634;gene-LOC109709248;gene-LOC109718803;gene-LOC109719174;gene-LOC109703626;gen…	K00974+K00974+K03231+K03231+K03231+K03231+K03231+K03239+K03257+K03260+K07936+K07936+K07936+K12160+K12160+K12877+K12879+K13098+K13098+K14290+K14292+K14292+K14293+K14293+K14300+K14300+K14300+K14300+K14300+K14300+K14300+K14300+K14300+K14301+K14308+K14311+K14311+K14313+K14317+K14324+K14324+K14324+K14525	https:\\www.genome.jp\dbget-bin\www_bget?map03013
TN17_vs_TN21.pathenrichment.xlsx	RNA transport	ko03013	0.0264706	0.0324994	0.897234	1	gene-LOC109704885;gene-LOC109726576;gene-LOC109704690;gene-LOC109715955;gene-LOC109706246;gene-LOC109718746;novel.1061;gene-LOC109723941;gene-LOC109724372;gene-LOC109704215;gene-LOC109722858;gene-LOC109727946;gene-LOC109714866;gene-LOC109717036;gene-LOC109725197;gene-LOC109712071;gene-LOC109704975;gene-LOC109723769;gene-LOC109706244;gene-LOC109726394;gene-LOC109708518;gene-LOC109709606;gene-LOC10…	K00974+K00974+K03231+K03237+K03237+K03239+K03245+K03260+K03260+K03260+K12160+K12876+K12879+K13126+K13126+K14292+K14300+K14300+K14300+K14300+K14300+K14300+K14300+K14300+K14300+K14300+K14318	https:\\www.genome.jp\dbget-bin\www_bget?map03013
MD-2_vs_TN23.pathenrichment.xlsx	RNA transport	ko03013	0.0289941	0.0324994	0.837338	1	gene-LOC109728837;gene-LOC109704885;gene-LOC109726576;gene-LOC109707032;gene-LOC109704690;gene-LOC109705028;gene-LOC109724093;gene-LOC109715955;gene-LOC109706246;gene-LOC109719058;gene-LOC109725436;novel.1061;gene-LOC109725770;gene-LOC109723941;gene-LOC109724372;gene-LOC109704215;gene-LOC109728242;gene-LOC109717544;gene-LOC109713898;gene-LOC109715981;gene-LOC109710118;gene-LOC109705581;gene-LOC10…	K00784+K00974+K00974+K00974+K03231+K03231+K03231+K03237+K03237+K03239+K03243+K03245+K03257+K03260+K03260+K03260+K03538+K03539+K05749+K07936+K07936+K12160+K12877+K12879+K13098+K13126+K13137+K14292+K14292+K14293+K14293+K14298+K14300+K14300+K14300+K14300+K14300+K14300+K14300+K14300+K14300+K14300+K14300+K14311+K14315+K14325+K18655+K18655+K18723	https:\\www.genome.jp\dbget-bin\www_bget?map03013
BL_vs_TN17.pathenrichment.xlsx	RNA transport	ko03013	0.0296296	0.0324994	0.786954	1	gene-LOC109726576;gene-LOC109716535;gene-LOC109724093;gene-LOC109710999;gene-LOC109718784;gene-LOC109719058;gene-LOC109725779;gene-LOC109725037;gene-LOC109723941;gene-LOC109724372;gene-LOC109704215;gene-LOC109717544;gene-LOC109719787;gene-LOC109713932;gene-LOC109715981;gene-LOC109722200;gene-LOC109710118;gene-LOC109720552;gene-LOC109705581;gene-LOC109714417;gene-LOC109717964;gene-LOC109714866;gen…	K00974+K03231+K03231+K03236+K03239+K03239+K03248+K03257+K03260+K03260+K03260+K03539+K03539+K07562+K07936+K07936+K07936+K12160+K12160+K12877+K12877+K12879+K12881+K13098+K13126+K13126+K14004+K14290+K14292+K14293+K14293+K14300+K14300+K14300+K14300+K14300+K14300+K14300+K14300+K14300+K14300+K14300+K14300+K14315+K14317+K14324+K14324+K14324	https:\\www.genome.jp\dbget-bin\www_bget?map03013
CN_vs_TN23.pathenrichment.xlsx	RNA transport	ko03013	0.029526	0.0324994	0.767118	1	gene-LOC109728837;gene-LOC109704885;gene-LOC109726576;gene-LOC109707032;gene-LOC109719568;gene-LOC109705028;gene-LOC109724093;gene-LOC109719058;gene-LOC109725770;gene-LOC109724372;gene-LOC109704215;gene-LOC109717544;gene-LOC109715426;gene-LOC109715981;gene-LOC109710118;gene-LOC109720552;gene-LOC109705581;gene-LOC109717964;gene-LOC109714866;gene-LOC109712927;gene-LOC109725197;gene-LOC109712071;gen…	K00784+K00974+K00974+K00974+K01164+K03231+K03231+K03239+K03257+K03260+K03260+K03539+K03680+K07936+K07936+K12160+K12160+K12877+K12879+K13126+K13126+K14292+K14300+K14300+K14300+K14300+K14300+K14300+K14300+K14300+K14300+K14300+K14301+K14317+K14318+K14324+K14324+K14324	https:\\www.genome.jp\dbget-bin\www_bget?map03013
BL_vs_TN21.pathenrichment.xlsx	RNA transport	ko03013	0.0309023	0.0324994	0.680237	1	gene-LOC109716804;gene-LOC109704885;gene-LOC109726576;gene-LOC109716535;gene-LOC109724093;gene-LOC109715955;gene-LOC109706246;gene-LOC109718746;gene-LOC109718784;gene-LOC109725436;novel.1061;gene-LOC109717456;gene-LOC109725037;gene-LOC109725770;gene-LOC109724372;gene-LOC109717544;gene-LOC109719787;gene-LOC109715981;gene-LOC109722200;gene-LOC109710118;gene-LOC109720552;gene-LOC109705581;gene-LOC10…	K00784+K00974+K00974+K03231+K03231+K03237+K03237+K03239+K03239+K03243+K03245+K03251+K03257+K03257+K03260+K03539+K03539+K07936+K07936+K07936+K12160+K12160+K12160+K12877+K12878+K13098+K13126+K13126+K13130+K13175+K14292+K14292+K14293+K14293+K14300+K14300+K14300+K14300+K14300+K14300+K14300+K14300+K14300+K14317+K14318+K14320+K14324+K14324+K14324+K18723	https:\\www.genome.jp\dbget-bin\www_bget?map03013
TN17_vs_TN23.pathenrichment.xlsx	RNA transport	ko03013	0.0317052	0.0324994	0.592658	1	gene-LOC109728837;gene-LOC109704885;gene-LOC109726576;gene-LOC109705028;gene-LOC109724093;gene-LOC109715955;novel.1061;gene-LOC109725770;gene-LOC109723941;gene-LOC109704215;gene-LOC109717544;gene-LOC109713932;gene-LOC109715981;gene-LOC109710118;gene-LOC109720552;gene-LOC109705581;gene-LOC109722858;gene-LOC109717964;gene-LOC109709248;gene-LOC109725197;gene-LOC109719174;gene-LOC109703626;gene-LOC10…	K00784+K00974+K00974+K03231+K03231+K03237+K03245+K03257+K03260+K03260+K03539+K07562+K07936+K07936+K12160+K12160+K12160+K12877+K13098+K13126+K14292+K14292+K14293+K14293+K14300+K14300+K14300+K14300+K14300+K14300+K14300+K14300+K14300+K14311+K14324+K14324+K14324	https:\\www.genome.jp\dbget-bin\www_bget?map03013
MD-2_vs_CN.pathenrichment.xlsx	RNA transport	ko03013	0.0342324	0.0324994	0.402175	1	gene-LOC109704885;gene-LOC109719568;gene-LOC109715955;gene-LOC109706246;gene-LOC109718746;gene-LOC109719058;gene-LOC109725770;gene-LOC109723942;gene-LOC109724372;gene-LOC109704215;gene-LOC109728242;gene-LOC109717544;gene-LOC109705634;gene-LOC109716332;novel.826;gene-LOC109716272;gene-LOC109719174;gene-LOC109705636;gene-LOC109709663;gene-LOC109704650;gene-LOC109717295;gene-LOC109703846;gene-LOC109…	K00974+K01164+K03237+K03237+K03239+K03239+K03257+K03260+K03260+K03260+K03538+K03539+K13098+K13126+K13126+K13137+K14292+K14293+K14293+K14300+K14300+K14300+K14300+K14300+K14300+K14300+K14305+K14308+K14315+K14324+K14325+K18655+K18655	https:\\www.genome.jp\dbget-bin\www_bget?map03013
MD-2_vs_TN4.pathenrichment.xlsx	Phenylpropanoid biosynthesis	ko00940	0.035229	0.0314473	0.151836	1	gene-LOC109714681;gene-LOC109716301;gene-LOC109717384;gene-LOC109722388;gene-LOC109723530;gene-LOC109723814;gene-LOC109724135;gene-LOC109725058;gene-LOC109725296;gene-LOC109706622;gene-LOC109708322;gene-LOC109708326;gene-LOC109703864;gene-LOC109709369;gene-LOC109709864;gene-LOC109710778;gene-LOC109711398;gene-LOC109711617;gene-LOC109711790;gene-LOC109711957;gene-LOC109712190;gene-LOC109712446;gen…	K00430+K00430+K00430+K00430+K00430+K00430+K00430+K00430+K00430+K00430+K00430+K00430+K00430+K00430+K00430+K00430+K00430+K00430+K00430+K00430+K00430+K00430+K00430+K00430+K00588+K00588+K01188+K01188+K01188+K01188+K01188+K01188+K01188+K01188+K01188+K01904+K01904+K01904+K01904+K01904+K01904+K05349+K05349+K05350+K05350+K05350+K05350+K05350+K09753+K09753+K09753+K09753+K09753+K09755+K10775+K12355+K13065+…	https:\\www.genome.jp\dbget-bin\www_bget?map00940
BL_vs_TN21.pathenrichment.xlsx	Phenylpropanoid biosynthesis	ko00940	0.0377009	0.0314473	0.0663558	1	gene-LOC109713117;gene-LOC109704434;gene-LOC109714681;gene-LOC109715186;gene-LOC109716510;gene-LOC109719215;gene-LOC109720851;gene-LOC109723530;gene-LOC109723531;gene-LOC109723814;gene-LOC109724135;gene-LOC109724915;gene-LOC109725296;gene-LOC109708322;gene-LOC109703864;gene-LOC109709369;gene-LOC109709452;gene-LOC109710778;gene-LOC109711607;gene-LOC109711617;gene-LOC109711790;gene-LOC109711957;gen…	K00430+K00430+K00430+K00430+K00430+K00430+K00430+K00430+K00430+K00430+K00430+K00430+K00430+K00430+K00430+K00430+K00430+K00430+K00430+K00430+K00430+K00430+K00430+K00430+K00487+K00588+K00588+K00588+K01188+K01188+K01188+K01904+K01904+K05350+K09753+K09753+K09753+K09753+K09753+K09753+K10775+K10775+K10775+K11188+K11188+K12355+K12355+K12355+K13065+K13065+K13065+K13065+K13065+K13065+K13065+K13065+K13065+…	https:\\www.genome.jp\dbget-bin\www_bget?map00940
CN_vs_TN23.pathenrichment.xlsx	Phenylpropanoid biosynthesis	ko00940	0.03885	0.0314473	0.0617587	1	gene-LOC109720141;gene-LOC109704434;gene-LOC109715169;gene-LOC109717384;gene-LOC109722388;gene-LOC109723530;gene-LOC109723531;gene-LOC109723814;gene-LOC109724135;gene-LOC109725296;gene-LOC109726005;gene-LOC109728370;gene-LOC109706622;gene-LOC109708322;gene-LOC109703864;gene-LOC109709369;gene-LOC109709452;gene-LOC109704247;gene-LOC109704260;gene-LOC109704261;novel.1121;gene-LOC109728096;gene-LOC10…	K00083+K00430+K00430+K00430+K00430+K00430+K00430+K00430+K00430+K00430+K00430+K00430+K00430+K00430+K00430+K00430+K00430+K00430+K00430+K00430+K00430+K00487+K00487+K00588+K01188+K01188+K01188+K01188+K01904+K01904+K05350+K05350+K09754+K10775+K11188+K11188+K12355+K13065+K13065+K13065+K13065+K13065+K18368+K23260+K23260+K23260+K23260+K23260+K23260+K23260	https:\\www.genome.jp\dbget-bin\www_bget?map00940
MD-2_vs_TN23.pathenrichment.xlsx	Phenylpropanoid biosynthesis	ko00940	0.0378698	0.0314473	0.0559089	1	gene-LOC109720066;gene-LOC109704434;gene-LOC109713292;gene-LOC109715169;gene-LOC109716301;gene-LOC109717384;gene-LOC109719074;gene-LOC109722388;gene-LOC109723758;gene-LOC109723814;gene-LOC109724135;gene-LOC109725058;gene-LOC109725296;gene-LOC109726005;gene-LOC109706622;gene-LOC109703864;gene-LOC109709369;gene-LOC109709452;gene-LOC109711398;gene-LOC109711607;gene-LOC109711617;gene-LOC109704260;gen…	K00083+K00430+K00430+K00430+K00430+K00430+K00430+K00430+K00430+K00430+K00430+K00430+K00430+K00430+K00430+K00430+K00430+K00430+K00430+K00430+K00430+K00430+K00430+K00487+K00588+K00588+K01188+K01188+K01188+K01188+K01904+K01904+K01904+K01904+K05349+K05349+K05349+K05350+K05350+K05350+K05350+K06892+K09753+K09754+K09755+K09755+K10775+K12355+K13065+K13065+K13065+K13065+K13065+K18368+K22395+K22395+K23260+…	https:\\www.genome.jp\dbget-bin\www_bget?map00940
MD-2_vs_TN17.pathenrichment.xlsx	Phenylpropanoid biosynthesis	ko00940	0.0388158	0.0314473	0.0440859	1	gene-LOC109720066;gene-LOC109706611;gene-LOC109704434;gene-LOC109714681;gene-LOC109716301;gene-LOC109719074;gene-LOC109720923;gene-LOC109722388;gene-LOC109723814;gene-LOC109724135;gene-LOC109725296;gene-LOC109706622;gene-LOC109703864;gene-LOC109711398;gene-LOC109711607;gene-LOC109712190;gene-LOC109712446;gene-LOC109704260;gene-LOC109704261;gene-LOC109706879;gene-LOC109704936;gene-LOC109721358;gen…	K00083+K00083+K00430+K00430+K00430+K00430+K00430+K00430+K00430+K00430+K00430+K00430+K00430+K00430+K00430+K00430+K00430+K00430+K00430+K00487+K00588+K01188+K01188+K01188+K01188+K01904+K01904+K01904+K01904+K01904+K01904+K05349+K05350+K05350+K05350+K09753+K09753+K09753+K09755+K10775+K10775+K12355+K13065+K13065+K13065+K13065+K13065+K13065+K13065+K18368+K18368+K22395+K23260+K23260+K23260+K23260+K23260+…	https:\\www.genome.jp\dbget-bin\www_bget?map00940
BL_vs_CN.pathenrichment.xlsx	Phenylpropanoid biosynthesis	ko00940	0.0383275	0.0314473	0.0421196	1	gene-LOC109720141;gene-LOC109713117;gene-LOC109714681;gene-LOC109715169;gene-LOC109715186;gene-LOC109716510;gene-LOC109717384;gene-LOC109719215;gene-LOC109721898;gene-LOC109722388;gene-LOC109723530;gene-LOC109723814;gene-LOC109724135;gene-LOC109725058;gene-LOC109725296;gene-LOC109726005;gene-LOC109706622;gene-LOC109708322;gene-LOC109703864;gene-LOC109709452;gene-LOC109710778;gene-LOC109711790;gen…	K00083+K00430+K00430+K00430+K00430+K00430+K00430+K00430+K00430+K00430+K00430+K00430+K00430+K00430+K00430+K00430+K00430+K00430+K00430+K00430+K00430+K00430+K00430+K00430+K00430+K00430+K00430+K00430+K00487+K00487+K01188+K01188+K01188+K01188+K01904+K05349+K05350+K05350+K09753+K09753+K09753+K09753+K10775+K10775+K10775+K11188+K11188+K12355+K12355+K13065+K13065+K13065+K13065+K13065+K13065+K22395+K23260+…	https:\\www.genome.jp\dbget-bin\www_bget?map00940
MD-2_vs_TN21.pathenrichment.xlsx	Phenylpropanoid biosynthesis	ko00940	0.0386029	0.0314473	0.0414662	1	gene-LOC109720066;gene-LOC109704434;gene-LOC109713292;gene-LOC109715169;gene-LOC109715186;gene-LOC109716301;gene-LOC109717384;gene-LOC109719074;gene-LOC109722388;gene-LOC109723530;gene-LOC109723758;gene-LOC109723814;gene-LOC109724135;gene-LOC109725296;gene-LOC109706622;gene-LOC109703864;gene-LOC109709452;gene-LOC109712190;gene-LOC109712446;gene-LOC109704260;gene-LOC109704261;gene-LOC109706879;gen…	K00083+K00430+K00430+K00430+K00430+K00430+K00430+K00430+K00430+K00430+K00430+K00430+K00430+K00430+K00430+K00430+K00430+K00430+K00430+K00430+K00430+K00487+K00588+K00588+K01188+K01188+K01188+K01188+K01904+K01904+K01904+K01904+K01904+K05349+K05349+K05350+K05350+K05350+K09753+K09753+K09753+K09753+K09753+K09754+K09755+K09755+K10775+K10775+K12355+K12355+K13065+K13065+K13065+K13065+K18368+K18368+K22395+…	https:\\www.genome.jp\dbget-bin\www_bget?map00940
MD-2_vs_CN.pathenrichment.xlsx	Phenylpropanoid biosynthesis	ko00940	0.0435685	0.0314473	0.0172192	1	gene-LOC109713292;gene-LOC109716301;gene-LOC109719074;gene-LOC109723530;gene-LOC109723758;gene-LOC109723814;gene-LOC109724135;gene-LOC109725058;gene-LOC109725296;gene-LOC109709369;gene-LOC109711607;gene-LOC109711617;gene-LOC109704261;gene-LOC109706879;gene-LOC109725571;gene-LOC109703956;gene-LOC109724704;gene-LOC109706733;gene-LOC109722685;gene-LOC109723351;gene-LOC109723352;gene-LOC109726597;gen…	K00430+K00430+K00430+K00430+K00430+K00430+K00430+K00430+K00430+K00430+K00430+K00430+K00430+K00487+K00588+K00588+K01188+K01188+K01904+K01904+K01904+K01904+K05349+K05349+K05350+K05350+K05350+K05350+K09753+K09753+K09753+K09755+K12355+K13065+K13065+K13065+K13065+K18368+K22395+K23260+K23260+K23260	https:\\www.genome.jp\dbget-bin\www_bget?map00940
BL_vs_TN23.pathenrichment.xlsx	Phenylpropanoid biosynthesis	ko00940	0.0413105	0.0314473	0.0149308	1	gene-LOC109713117;gene-LOC109704434;gene-LOC109714681;gene-LOC109715186;gene-LOC109716510;gene-LOC109720851;gene-LOC109722388;gene-LOC109723530;gene-LOC109723531;gene-LOC109724135;gene-LOC109724915;gene-LOC109725058;gene-LOC109708322;gene-LOC109703864;gene-LOC109709369;gene-LOC109709452;gene-LOC109710778;gene-LOC109711617;gene-LOC109711790;gene-LOC109711957;gene-LOC109712190;gene-LOC109728096;gen…	K00430+K00430+K00430+K00430+K00430+K00430+K00430+K00430+K00430+K00430+K00430+K00430+K00430+K00430+K00430+K00430+K00430+K00430+K00430+K00430+K00430+K00487+K00588+K00588+K01188+K01188+K01904+K05349+K05350+K05350+K06892+K09753+K09753+K09753+K09753+K10775+K10775+K10775+K11188+K11188+K12355+K12355+K13065+K13065+K13065+K13065+K13065+K13065+K13065+K13065+K18368+K22395+K22395+K23260+K23260+K23260+K23260+…	https:\\www.genome.jp\dbget-bin\www_bget?map00940
BL_vs_TN4.pathenrichment.xlsx	Phenylpropanoid biosynthesis	ko00940	0.0394537	0.0314473	0.0136038	1	gene-LOC109720066;gene-LOC109713117;gene-LOC109713292;gene-LOC109714681;gene-LOC109715169;gene-LOC109715186;gene-LOC109716510;gene-LOC109719074;gene-LOC109719215;gene-LOC109721898;gene-LOC109723531;gene-LOC109724135;gene-LOC109725058;gene-LOC109725296;gene-LOC109703864;gene-LOC109709452;gene-LOC109709864;gene-LOC109710778;gene-LOC109711607;gene-LOC109711617;gene-LOC109712446;gene-LOC109704261;gen…	K00083+K00430+K00430+K00430+K00430+K00430+K00430+K00430+K00430+K00430+K00430+K00430+K00430+K00430+K00430+K00430+K00430+K00430+K00430+K00430+K00430+K00430+K00487+K00588+K00588+K01188+K01188+K01188+K01188+K01188+K01188+K01188+K01188+K01188+K01904+K01904+K01904+K01904+K01904+K01904+K01904+K05349+K05350+K05350+K05350+K09753+K09753+K09753+K09753+K09753+K09753+K09754+K10775+K10775+K10775+K10775+K11188+…	https:\\www.genome.jp\dbget-bin\www_bget?map00940
CN_vs_TN21.pathenrichment.xlsx	Phenylpropanoid biosynthesis	ko00940	0.0428468	0.0314473	0.00662486	0.887731	gene-LOC109704434;gene-LOC109715169;gene-LOC109717384;gene-LOC109720851;gene-LOC109722388;gene-LOC109723530;gene-LOC109723531;gene-LOC109724915;gene-LOC109725058;gene-LOC109728370;gene-LOC109706622;gene-LOC109703864;gene-LOC109709369;gene-LOC109711607;gene-LOC109711617;gene-LOC109711790;gene-LOC109712190;gene-LOC109704260;novel.1121;gene-LOC109728096;gene-LOC109706879;gene-LOC109704927;gene-LOC10…	K00430+K00430+K00430+K00430+K00430+K00430+K00430+K00430+K00430+K00430+K00430+K00430+K00430+K00430+K00430+K00430+K00430+K00430+K00430+K00487+K00487+K00588+K00588+K00588+K01188+K01188+K01188+K01188+K01188+K01188+K01904+K01904+K05350+K05350+K09753+K09753+K09753+K09754+K10775+K10775+K10775+K11188+K11188+K12355+K12355+K13065+K13065+K13065+K13065+K13065+K22395+K22395+K23260+K23260+K23260+K23260+K23260+…	https:\\www.genome.jp\dbget-bin\www_bget?map00940
BL_vs_TN17.pathenrichment.xlsx	Phenylpropanoid biosynthesis	ko00940	0.0425926	0.0314473	0.00359428	0.474445	gene-LOC109713117;gene-LOC109704434;gene-LOC109714681;gene-LOC109715186;gene-LOC109716510;gene-LOC109717384;gene-LOC109719215;gene-LOC109720851;gene-LOC109721898;gene-LOC109722388;gene-LOC109723530;gene-LOC109723814;gene-LOC109724135;gene-LOC109725296;gene-LOC109708322;gene-LOC109703864;gene-LOC109709369;gene-LOC109709452;gene-LOC109709772;gene-LOC109710778;gene-LOC109711617;gene-LOC109711790;gen…	K00430+K00430+K00430+K00430+K00430+K00430+K00430+K00430+K00430+K00430+K00430+K00430+K00430+K00430+K00430+K00430+K00430+K00430+K00430+K00430+K00430+K00430+K00430+K00430+K00430+K00487+K00588+K00588+K01188+K01188+K01188+K01188+K01188+K01904+K01904+K01904+K01904+K01904+K01904+K05349+K05349+K05350+K05350+K09753+K09753+K09753+K09753+K10775+K10775+K10775+K11188+K11188+K12355+K12355+K13065+K13065+K13065+…	https:\\www.genome.jp\dbget-bin\www_bget?map00940
TN4_vs_TN17.pathenrichment.xlsx	Phenylpropanoid biosynthesis	ko00940	0.0431701	0.0314473	0.00299734	0.401643	gene-LOC109720066;gene-LOC109713292;gene-LOC109716301;gene-LOC109717384;gene-LOC109719074;gene-LOC109719215;gene-LOC109720851;gene-LOC109722388;gene-LOC109723530;gene-LOC109723814;gene-LOC109724135;gene-LOC109708322;gene-LOC109709369;gene-LOC109709864;gene-LOC109710778;gene-LOC109711607;gene-LOC109711617;gene-LOC109711790;gene-LOC109711957;gene-LOC109712446;gene-LOC109728096;gene-LOC109706879;gen…	K00083+K00430+K00430+K00430+K00430+K00430+K00430+K00430+K00430+K00430+K00430+K00430+K00430+K00430+K00430+K00430+K00430+K00430+K00430+K00430+K00487+K00487+K00588+K00588+K00588+K01188+K01188+K01188+K01188+K01188+K01188+K01188+K01904+K01904+K01904+K01904+K01904+K05349+K05349+K05349+K05349+K05350+K05350+K05350+K05350+K05350+K09753+K09753+K09753+K09753+K10775+K10775+K10775+K12355+K13065+K13065+K13065+…	https:\\www.genome.jp\dbget-bin\www_bget?map00940
CN_vs_TN4.pathenrichment.xlsx	Phenylpropanoid biosynthesis	ko00940	0.0430933	0.0314473	0.00192278	0.261498	gene-LOC109713292;gene-LOC109717384;gene-LOC109719074;gene-LOC109722388;gene-LOC109723530;gene-LOC109723758;gene-LOC109723814;gene-LOC109724135;gene-LOC109725058;gene-LOC109706622;gene-LOC109708322;gene-LOC109708326;gene-LOC109703864;gene-LOC109709864;gene-LOC109711607;gene-LOC109711617;gene-LOC109711790;gene-LOC109711957;gene-LOC109712190;gene-LOC109712446;gene-LOC109704260;novel.1121;gene-LOC10…	K00430+K00430+K00430+K00430+K00430+K00430+K00430+K00430+K00430+K00430+K00430+K00430+K00430+K00430+K00430+K00430+K00430+K00430+K00430+K00430+K00430+K00430+K00487+K00588+K01188+K01188+K01188+K01188+K01188+K01188+K01188+K01188+K01188+K01188+K01904+K01904+K01904+K01904+K01904+K01904+K01904+K01904+K05349+K05350+K05350+K05350+K05350+K09753+K09755+K10775+K10775+K10775+K11188+K11188+K12355+K12355+K12355+…	https:\\www.genome.jp\dbget-bin\www_bget?map00940
MD-2_vs_BL.pathenrichment.xlsx	Phenylpropanoid biosynthesis	ko00940	0.0430933	0.0314473	0.00192278	0.259575	gene-LOC109715017;gene-LOC109720066;gene-LOC109720141;gene-LOC109713292;gene-LOC109714681;gene-LOC109715169;gene-LOC109716301;gene-LOC109716510;gene-LOC109717384;gene-LOC109719074;gene-LOC109722388;gene-LOC109723530;gene-LOC109723531;gene-LOC109723758;gene-LOC109723814;gene-LOC109724135;gene-LOC109725296;gene-LOC109726005;gene-LOC109706622;gene-LOC109703864;gene-LOC109709369;gene-LOC109709452;gen…	K00083+K00083+K00083+K00430+K00430+K00430+K00430+K00430+K00430+K00430+K00430+K00430+K00430+K00430+K00430+K00430+K00430+K00430+K00430+K00430+K00430+K00430+K00430+K00430+K00430+K00430+K00430+K00430+K00430+K00430+K00430+K00487+K00588+K01188+K01188+K01904+K01904+K01904+K01904+K05349+K05349+K05349+K05350+K09753+K09753+K09753+K09753+K09753+K09754+K09755+K09755+K10775+K10775+K12355+K13065+K13065+K13065+…	https:\\www.genome.jp\dbget-bin\www_bget?map00940
TN17_vs_TN21.pathenrichment.xlsx	Phenylpropanoid biosynthesis	ko00940	0.0480392	0.0314473	0.00146064	0.189883	gene-LOC109714681;gene-LOC109717384;gene-LOC109719215;gene-LOC109722388;gene-LOC109723530;gene-LOC109723531;gene-LOC109709369;gene-LOC109711607;gene-LOC109712190;gene-LOC109704247;gene-LOC109728096;gene-LOC109704927;gene-LOC109703956;gene-LOC109703969;gene-LOC109728282;gene-LOC109706733;gene-LOC109708118;gene-LOC109711578;gene-LOC109720819;gene-LOC109723351;gene-LOC109723352;gene-LOC109726597;gen…	K00430+K00430+K00430+K00430+K00430+K00430+K00430+K00430+K00430+K00430+K00487+K00588+K00588+K00588+K01188+K01188+K01188+K01188+K01904+K01904+K01904+K01904+K05349+K05349+K05350+K05350+K09753+K09753+K09753+K09753+K09753+K09753+K09754+K10775+K10775+K10775+K12355+K13065+K13065+K13065+K13065+K13065+K13065+K13066+K22395+K22395+K23260+K23260+K23260	https:\\www.genome.jp\dbget-bin\www_bget?map00940
TN4_vs_TN23.pathenrichment.xlsx	Phenylpropanoid biosynthesis	ko00940	0.0446144	0.0314473	0.000959228	0.127577	gene-LOC109720066;gene-LOC109704434;gene-LOC109713292;gene-LOC109716301;gene-LOC109717384;gene-LOC109719074;gene-LOC109722388;gene-LOC109723530;gene-LOC109723758;gene-LOC109724135;gene-LOC109725058;gene-LOC109725296;gene-LOC109708322;gene-LOC109708326;gene-LOC109709369;gene-LOC109709452;gene-LOC109709864;gene-LOC109711607;gene-LOC109711617;gene-LOC109711790;gene-LOC109711957;gene-LOC109712190;gen…	K00083+K00430+K00430+K00430+K00430+K00430+K00430+K00430+K00430+K00430+K00430+K00430+K00430+K00430+K00430+K00430+K00430+K00430+K00430+K00430+K00430+K00430+K00430+K00430+K00487+K00588+K00588+K01188+K01188+K01188+K01188+K01188+K01188+K01188+K01904+K01904+K01904+K01904+K01904+K01904+K05349+K05349+K05350+K05350+K09753+K09753+K09753+K09754+K10775+K10775+K10775+K12355+K12355+K13065+K13065+K13065+K13065+…	https:\\www.genome.jp\dbget-bin\www_bget?map00940
TN17_vs_TN23.pathenrichment.xlsx	Phenylpropanoid biosynthesis	ko00940	0.0479863	0.0314473	0.00064469	0.0857437	gene-LOC109704434;gene-LOC109717384;gene-LOC109719215;gene-LOC109720923;gene-LOC109723814;gene-LOC109724135;gene-LOC109725058;gene-LOC109725296;gene-LOC109708322;gene-LOC109709369;gene-LOC109709452;gene-LOC109710778;gene-LOC109711617;gene-LOC109704261;gene-LOC109728096;gene-LOC109704936;gene-LOC109703956;gene-LOC109709557;gene-LOC109711578;gene-LOC109713679;gene-LOC109720819;gene-LOC109723351;gen…	K00430+K00430+K00430+K00430+K00430+K00430+K00430+K00430+K00430+K00430+K00430+K00430+K00430+K00430+K00487+K00588+K00588+K01188+K01188+K01904+K01904+K01904+K01904+K01904+K01904+K05349+K05349+K05350+K05350+K09753+K09753+K09753+K09753+K09753+K09754+K10775+K10775+K10775+K10775+K12355+K12355+K12355+K13065+K13065+K13065+K13065+K13065+K13065+K13065+K18368+K22395+K22395+K23260+K23260+K23260+K23260	https:\\www.genome.jp\dbget-bin\www_bget?map00940
CN_vs_TN17.pathenrichment.xlsx	Phenylpropanoid biosynthesis	ko00940	0.0475819	0.0314473	0.000435662	0.0588144	gene-LOC109704434;gene-LOC109715169;gene-LOC109720851;gene-LOC109722388;gene-LOC109723530;gene-LOC109725058;gene-LOC109728370;gene-LOC109706622;gene-LOC109703864;gene-LOC109709369;gene-LOC109711617;gene-LOC109712190;gene-LOC109704247;gene-LOC109704260;novel.1121;gene-LOC109728096;gene-LOC109706879;gene-LOC109704936;gene-LOC109721358;gene-LOC109728282;gene-LOC109708118;gene-LOC109711578;gene-LOC10…	K00430+K00430+K00430+K00430+K00430+K00430+K00430+K00430+K00430+K00430+K00430+K00430+K00430+K00430+K00430+K00487+K00487+K00588+K01188+K01188+K01188+K01188+K01904+K01904+K01904+K01904+K01904+K01904+K01904+K05349+K05349+K05349+K05350+K09753+K09753+K09753+K09753+K09753+K10775+K10775+K10775+K11188+K11188+K12355+K12355+K12355+K13065+K13065+K13065+K13065+K13065+K13065+K13065+K23260+K23260+K23260+K23260+…	https:\\www.genome.jp\dbget-bin\www_bget?map00940
TN4_vs_TN21.pathenrichment.xlsx	Phenylpropanoid biosynthesis	ko00940	0.0456885	0.0314473	0.000435108	0.0574342	gene-LOC109713292;gene-LOC109715169;gene-LOC109716301;gene-LOC109717384;gene-LOC109719074;gene-LOC109720851;gene-LOC109723530;gene-LOC109723758;gene-LOC109723814;gene-LOC109724915;gene-LOC109725058;gene-LOC109725296;gene-LOC109708322;gene-LOC109709369;gene-LOC109709864;gene-LOC109710778;gene-LOC109711607;gene-LOC109711617;gene-LOC109711790;gene-LOC109711957;gene-LOC109712190;gene-LOC109712446;gen…	K00430+K00430+K00430+K00430+K00430+K00430+K00430+K00430+K00430+K00430+K00430+K00430+K00430+K00430+K00430+K00430+K00430+K00430+K00430+K00430+K00430+K00430+K00430+K00430+K00487+K00588+K00588+K00588+K00588+K00588+K01188+K01188+K01188+K01188+K01188+K01188+K01904+K01904+K01904+K01904+K01904+K01904+K05349+K05349+K05350+K05350+K05350+K09753+K09753+K09753+K09753+K09753+K09754+K10775+K10775+K12355+K12355+…	https:\\www.genome.jp\dbget-bin\www_bget?map00940
CN_vs_TN4.pathenrichment.xlsx	Endocytosis	ko04144	0.0177096	0.0312135	0.999948	1	gene-LOC109719175;gene-LOC109723760;gene-LOC109721509;novel.454;gene-LOC109716474;gene-LOC109705191;gene-LOC109723973;gene-LOC109711504;gene-LOC109706344;gene-LOC109710070;gene-LOC109704183;gene-LOC109718944;gene-LOC109712825;gene-LOC109718509;gene-LOC109705589;gene-LOC109728486;gene-LOC109711872;novel.1625;gene-LOC109710055;gene-LOC109721906;gene-LOC109724581;gene-LOC109724755;gene-LOC109720824;…	K00889+K00889+K01528+K01528+K03283+K03283+K03283+K03283+K07897+K07897+K07904+K07937+K12191+K12191+K12191+K12191+K12194+K12195+K12198+K12472+K12483+K12483+K12486+K12486+K12492+K12493+K12493+K19476+K19476+K19476	https:\\www.genome.jp\dbget-bin\www_bget?map04144
CN_vs_TN17.pathenrichment.xlsx	Endocytosis	ko04144	0.0187207	0.0312135	0.998862	1	gene-LOC109719175;gene-LOC109728380;gene-LOC109721509;novel.1146;gene-LOC109716474;gene-LOC109705191;gene-LOC109723973;gene-LOC109725643;gene-LOC109729026;gene-LOC109722630;gene-LOC109704496;gene-LOC109718228;gene-LOC109718935;gene-LOC109723980;gene-LOC109728486;novel.1625;gene-LOC109718282;gene-LOC109706219;gene-LOC109724998;gene-LOC109725016;gene-LOC109720824;gene-LOC109704186;gene-LOC109703916…	K00889+K01115+K01528+K01528+K03283+K03283+K03283+K03283+K04645+K07897+K07904+K07904+K07904+K12191+K12191+K12195+K12196+K12196+K12197+K12197+K12486+K12486+K19476+K23612	https:\\www.genome.jp\dbget-bin\www_bget?map04144
TN17_vs_TN21.pathenrichment.xlsx	Endocytosis	ko04144	0.0186275	0.0312135	0.996728	1	gene-LOC109705445;gene-LOC109726875;gene-LOC109727347;novel.1146;gene-LOC109705185;gene-LOC109705191;novel.1540;gene-LOC109719468;gene-LOC109722751;gene-LOC109714938;gene-LOC109705589;gene-LOC109728486;gene-LOC109711872;gene-LOC109724998;gene-LOC109722884;gene-LOC109721906;gene-LOC109720950;gene-LOC109710111;gene-LOC109723800	K00889+K00889+K00889+K01528+K03283+K03283+K03283+K07904+K11826+K12189+K12191+K12191+K12194+K12197+K12198+K12472+K19476+K19476+K23612	https:\\www.genome.jp\dbget-bin\www_bget?map04144
TN17_vs_TN23.pathenrichment.xlsx	Endocytosis	ko04144	0.0197087	0.0312135	0.996085	1	gene-LOC109719175;gene-LOC109727347;novel.1146;gene-LOC109705185;gene-LOC109705191;gene-LOC109721975;gene-LOC109722630;gene-LOC109706344;gene-LOC109709877;gene-LOC109710070;gene-LOC109718228;gene-LOC109718935;gene-LOC109722591;gene-LOC109704183;gene-LOC109728486;gene-LOC109724998;gene-LOC109725016;gene-LOC109710055;gene-LOC109724581;gene-LOC109724755;gene-LOC109715895;gene-LOC109720824;gene-LOC10…	K00889+K00889+K01528+K03283+K03283+K07897+K07897+K07897+K07897+K07897+K07904+K07904+K07904+K07904+K12191+K12197+K12197+K12198+K12483+K12483+K12486+K12486+K23612	https:\\www.genome.jp\dbget-bin\www_bget?map04144
TN4_vs_TN17.pathenrichment.xlsx	Endocytosis	ko04144	0.0219072	0.0312135	0.993842	1	gene-LOC109720283;gene-LOC109705445;gene-LOC109727347;gene-LOC109728380;novel.454;novel.1146;gene-LOC109705185;gene-LOC109705191;gene-LOC109725643;gene-LOC109706344;gene-LOC109718228;gene-LOC109704183;gene-LOC109718944;gene-LOC109719698;gene-LOC109714938;gene-LOC109717908;gene-LOC109718509;gene-LOC109705589;gene-LOC109711872;gene-LOC109718282;gene-LOC109706219;gene-LOC109724998;gene-LOC109725016;…	K00889+K00889+K00889+K01115+K01528+K01528+K03283+K03283+K03283+K07897+K07904+K07904+K07937+K07937+K12189+K12191+K12191+K12191+K12194+K12196+K12196+K12197+K12197+K12472+K12483+K12483+K12486+K12486+K12486+K12492+K19476+K19476+K19476+K19476	https:\\www.genome.jp\dbget-bin\www_bget?map04144
MD-2_vs_TN23.pathenrichment.xlsx	Endocytosis	ko04144	0.0224852	0.0312135	0.993108	1	gene-LOC109719175;gene-LOC109709898;gene-LOC109716084;gene-LOC109717770;gene-LOC109710663;gene-LOC109721509;gene-LOC109723974;gene-LOC109725643;gene-LOC109728012;gene-LOC109711504;gene-LOC109707497;gene-LOC109709877;gene-LOC109710070;gene-LOC109718228;gene-LOC109718935;gene-LOC109722591;gene-LOC109728841;gene-LOC109710413;gene-LOC109704183;gene-LOC109714487;gene-LOC109722751;gene-LOC109728310;gen…	K00889+K00889+K01115+K01115+K01115+K01528+K03283+K03283+K03283+K03283+K05758+K07897+K07897+K07904+K07904+K07904+K07904+K07904+K07904+K10396+K11826+K12190+K12191+K12191+K12192+K12194+K12196+K12197+K12197+K12198+K12483+K12486+K12489+K12493+K12493+K19366+K19476+K19476	https:\\www.genome.jp\dbget-bin\www_bget?map04144
TN4_vs_TN21.pathenrichment.xlsx	Endocytosis	ko04144	0.0225225	0.0312135	0.990256	1	gene-LOC109714675;gene-LOC109705445;gene-LOC109726875;gene-LOC109728380;gene-LOC109725643;gene-LOC109721975;gene-LOC109706344;gene-LOC109718228;gene-LOC109719468;gene-LOC109728841;gene-LOC109704183;novel.1581;gene-LOC109718944;gene-LOC109722751;gene-LOC109717908;gene-LOC109718509;gene-LOC109728486;gene-LOC109718282;gene-LOC109706219;gene-LOC109722884;gene-LOC109710055;gene-LOC109721906;gene-LOC10…	K00889+K00889+K00889+K01115+K03283+K07897+K07897+K07904+K07904+K07904+K07904+K07904+K07937+K11826+K12191+K12191+K12191+K12196+K12196+K12198+K12198+K12472+K12483+K12483+K12486+K12486+K12492+K12493+K17917+K19366+K19476+K19476+K19476+K19476+K23612	https:\\www.genome.jp\dbget-bin\www_bget?map04144
TN4_vs_TN23.pathenrichment.xlsx	Endocytosis	ko04144	0.0229446	0.0312135	0.987233	1	gene-LOC109719175;gene-LOC109705445;gene-LOC109723760;gene-LOC109727743;novel.454;gene-LOC109716474;gene-LOC109725643;gene-LOC109721975;gene-LOC109706179;gene-LOC109706344;gene-LOC109709877;gene-LOC109710070;gene-LOC109717832;gene-LOC109718228;gene-LOC109718935;gene-LOC109728841;gene-LOC109722751;gene-LOC109718509;gene-LOC109705589;gene-LOC109728486;gene-LOC109711872;gene-LOC109718282;gene-LOC109…	K00889+K00889+K00889+K00889+K01528+K03283+K03283+K07897+K07897+K07897+K07897+K07897+K07904+K07904+K07904+K07904+K11826+K12191+K12191+K12191+K12194+K12196+K12196+K12197+K12197+K12198+K12472+K12486+K12486+K12486+K12492+K17917+K19366+K19476+K19476+K19476	https:\\www.genome.jp\dbget-bin\www_bget?map04144
MD-2_vs_BL.pathenrichment.xlsx	Endocytosis	ko04144	0.0236128	0.0312135	0.983985	1	gene-LOC109719175;gene-LOC109727347;gene-LOC109709898;gene-LOC109716084;gene-LOC109703465;gene-LOC109721509;novel.1146;gene-LOC109705185;gene-LOC109705191;gene-LOC109719869;gene-LOC109722945;gene-LOC109725643;gene-LOC109703882;gene-LOC109719113;gene-LOC109707578;gene-LOC109709877;gene-LOC109718228;gene-LOC109718906;gene-LOC109722591;gene-LOC109728841;gene-LOC109704183;gene-LOC109718944;gene-LOC10…	K00889+K00889+K00889+K01115+K01115+K01528+K01528+K03283+K03283+K03283+K03283+K03283+K03283+K07889+K07897+K07897+K07904+K07904+K07904+K07904+K07904+K07937+K10396+K11826+K12191+K12195+K12196+K12196+K12471+K12471+K12472+K12486+K12489+K12493+K12493+K19366+K19476+K19476+K19476+K19476	https:\\www.genome.jp\dbget-bin\www_bget?map04144
MD-2_vs_TN21.pathenrichment.xlsx	Endocytosis	ko04144	0.0238971	0.0312135	0.97827	1	gene-LOC109714675;gene-LOC109719175;gene-LOC109705445;gene-LOC109727347;gene-LOC109709898;gene-LOC109716084;gene-LOC109717770;gene-LOC109721509;gene-LOC109716474;gene-LOC109723974;gene-LOC109725643;gene-LOC109711504;gene-LOC109715852;gene-LOC109707497;gene-LOC109706179;gene-LOC109709877;gene-LOC109728841;gene-LOC109704183;gene-LOC109724137;gene-LOC109714487;gene-LOC109714938;gene-LOC109728310;gen…	K00889+K00889+K00889+K00889+K00889+K01115+K01115+K01528+K03283+K03283+K03283+K03283+K04645+K05758+K07897+K07897+K07904+K07904+K10364+K10396+K12189+K12190+K12191+K12191+K12191+K12192+K12195+K12196+K12196+K12198+K12198+K12486+K12486+K12486+K12489+K12493+K17917+K19366+K19476	https:\\www.genome.jp\dbget-bin\www_bget?map04144
CN_vs_TN21.pathenrichment.xlsx	Endocytosis	ko04144	0.0232389	0.0312135	0.977269	1	gene-LOC109719175;gene-LOC109705445;gene-LOC109726875;gene-LOC109717770;gene-LOC109728380;gene-LOC109721509;gene-LOC109716474;gene-LOC109705191;gene-LOC109723973;gene-LOC109725643;gene-LOC109720156;gene-LOC109707497;gene-LOC109721975;gene-LOC109722630;gene-LOC109718228;gene-LOC109728841;novel.1581;gene-LOC109722751;gene-LOC109714938;gene-LOC109705589;gene-LOC109728486;gene-LOC109711872;novel.1625…	K00889+K00889+K00889+K01115+K01115+K01528+K03283+K03283+K03283+K03283+K05756+K05758+K07897+K07897+K07904+K07904+K07904+K11826+K12189+K12191+K12191+K12194+K12195+K12196+K12196+K12198+K12472+K12486+K12486+K12486+K19476+K19476	https:\\www.genome.jp\dbget-bin\www_bget?map04144
MD-2_vs_TN17.pathenrichment.xlsx	Endocytosis	ko04144	0.0236842	0.0312135	0.977003	1	gene-LOC109719175;gene-LOC109727347;gene-LOC109709898;gene-LOC109716084;gene-LOC109721509;novel.1146;gene-LOC109716474;gene-LOC109705185;gene-LOC109705191;gene-LOC109723974;gene-LOC109725643;gene-LOC109711504;gene-LOC109722828;gene-LOC109707497;gene-LOC109706179;gene-LOC109709877;gene-LOC109719468;gene-LOC109728841;gene-LOC109704183;gene-LOC109722751;gene-LOC109712826;gene-LOC109723980;gene-LOC10…	K00889+K00889+K00889+K01115+K01528+K01528+K03283+K03283+K03283+K03283+K03283+K03283+K05755+K05758+K07897+K07897+K07904+K07904+K07904+K11826+K12191+K12191+K12195+K12196+K12196+K12197+K12197+K12198+K12486+K12486+K12493+K12493+K19366+K19476+K19476+K23612	https:\\www.genome.jp\dbget-bin\www_bget?map04144
CN_vs_TN23.pathenrichment.xlsx	Endocytosis	ko04144	0.024864	0.0312135	0.937721	1	gene-LOC109719175;gene-LOC109728380;gene-LOC109721509;gene-LOC109716474;gene-LOC109723973;gene-LOC109725643;gene-LOC109728012;gene-LOC109720156;gene-LOC109707497;gene-LOC109721975;gene-LOC109706344;gene-LOC109709877;gene-LOC109710070;gene-LOC109704496;gene-LOC109718228;gene-LOC109718935;gene-LOC109728841;gene-LOC109704183;gene-LOC109728486;novel.1625;gene-LOC109706219;gene-LOC109724998;gene-LOC10…	K00889+K01115+K01528+K03283+K03283+K03283+K03283+K05756+K05758+K07897+K07897+K07897+K07897+K07904+K07904+K07904+K07904+K07904+K12191+K12195+K12196+K12197+K12197+K12198+K12483+K12483+K12486+K12486+K12486+K12493+K19476+K19476	https:\\www.genome.jp\dbget-bin\www_bget?map04144
BL_vs_TN21.pathenrichment.xlsx	Endocytosis	ko04144	0.026576	0.0312135	0.89997	1	gene-LOC109705445;gene-LOC109726875;gene-LOC109717770;gene-LOC109703465;gene-LOC109721509;novel.1146;gene-LOC109705191;gene-LOC109723974;gene-LOC109727949;gene-LOC109728012;gene-LOC109703882;gene-LOC109715852;gene-LOC109705563;gene-LOC109707497;gene-LOC109722630;gene-LOC109706344;gene-LOC109707578;gene-LOC109710070;gene-LOC109728410;gene-LOC109718228;gene-LOC109718906;gene-LOC109722591;gene-LOC10…	K00889+K00889+K01115+K01115+K01528+K01528+K03283+K03283+K03283+K03283+K03283+K04645+K05755+K05758+K07897+K07897+K07897+K07897+K07901+K07904+K07904+K07904+K07904+K07904+K07904+K07937+K11826+K12189+K12189+K12191+K12191+K12198+K12471+K12486+K12486+K12486+K12492+K12493+K17917+K19366+K19476+K19476+K19476	https:\\www.genome.jp\dbget-bin\www_bget?map04144
MD-2_vs_TN4.pathenrichment.xlsx	Endocytosis	ko04144	0.0271766	0.0312135	0.89662	1	gene-LOC109719175;gene-LOC109705445;gene-LOC109727347;gene-LOC109709898;gene-LOC109724025;gene-LOC109728380;gene-LOC109721509;novel.454;gene-LOC109716474;gene-LOC109723974;gene-LOC109725643;gene-LOC109728012;gene-LOC109711504;gene-LOC109715852;gene-LOC109707497;gene-LOC109706179;gene-LOC109709877;gene-LOC109718228;gene-LOC109719468;gene-LOC109722591;gene-LOC109710413;gene-LOC109704183;gene-LOC109…	K00889+K00889+K00889+K00889+K01115+K01115+K01528+K01528+K03283+K03283+K03283+K03283+K03283+K04645+K05758+K07897+K07897+K07904+K07904+K07904+K07904+K07904+K07937+K07937+K10396+K10396+K11826+K12185+K12190+K12191+K12191+K12191+K12191+K12192+K12194+K12195+K12198+K12472+K12483+K12483+K12486+K12486+K12486+K12486+K12489+K12493+K12493+K17917+K19476+K19476+K19476+K19476+K19476+K23612	https:\\www.genome.jp\dbget-bin\www_bget?map04144
BL_vs_TN23.pathenrichment.xlsx	Endocytosis	ko04144	0.0263533	0.0312135	0.892468	1	gene-LOC109705445;gene-LOC109716084;gene-LOC109717770;gene-LOC109703465;gene-LOC109709556;gene-LOC109721509;novel.1146;gene-LOC109719869;gene-LOC109723974;gene-LOC109726874;gene-LOC109727949;gene-LOC109728012;gene-LOC109703882;gene-LOC109705563;gene-LOC109707497;gene-LOC109706344;gene-LOC109707578;gene-LOC109709877;gene-LOC109710070;gene-LOC109728410;gene-LOC109718935;gene-LOC109719468;gene-LOC10…	K00889+K01115+K01115+K01115+K01115+K01528+K01528+K03283+K03283+K03283+K03283+K03283+K03283+K05755+K05758+K07897+K07897+K07897+K07897+K07901+K07904+K07904+K07904+K07904+K07937+K12191+K12194+K12197+K12198+K12471+K12472+K12483+K12486+K12486+K19366+K19476+K19476	https:\\www.genome.jp\dbget-bin\www_bget?map04144
BL_vs_CN.pathenrichment.xlsx	Endocytosis	ko04144	0.0272938	0.0312135	0.870462	1	gene-LOC109719175;gene-LOC109705445;gene-LOC109716084;gene-LOC109703465;gene-LOC109728380;gene-LOC109721509;novel.1146;gene-LOC109705185;gene-LOC109719869;gene-LOC109722945;gene-LOC109723973;gene-LOC109723974;gene-LOC109725643;gene-LOC109726874;gene-LOC109727949;gene-LOC109728012;gene-LOC109703882;gene-LOC109719113;gene-LOC109706344;gene-LOC109707167;gene-LOC109707578;gene-LOC109710070;gene-LOC10…	K00889+K00889+K01115+K01115+K01115+K01528+K01528+K03283+K03283+K03283+K03283+K03283+K03283+K03283+K03283+K03283+K03283+K07889+K07897+K07897+K07897+K07897+K07904+K07904+K07904+K07904+K07904+K07904+K07937+K12191+K12194+K12195+K12196+K12196+K12471+K12472+K12483+K12486+K12486+K12486+K12493+K12493+K18443+K19476+K19476+K19476+K19476	https:\\www.genome.jp\dbget-bin\www_bget?map04144
MD-2_vs_CN.pathenrichment.xlsx	Endocytosis	ko04144	0.026971	0.0312135	0.815529	1	gene-LOC109727347;gene-LOC109709898;gene-LOC109716084;gene-LOC109728380;gene-LOC109723974;gene-LOC109725643;gene-LOC109726874;gene-LOC109709877;gene-LOC109710070;gene-LOC109718228;gene-LOC109722591;gene-LOC109704183;gene-LOC109718291;gene-LOC109714487;gene-LOC109722751;gene-LOC109709307;gene-LOC109712826;gene-LOC109728486;gene-LOC109711872;gene-LOC109717806;novel.1625;gene-LOC109707352;gene-LOC10…	K00889+K00889+K01115+K01115+K03283+K03283+K03283+K07897+K07897+K07904+K07904+K07904+K07937+K10396+K11826+K12185+K12191+K12191+K12194+K12195+K12195+K12486+K12493+K19366+K19366+K19476	https:\\www.genome.jp\dbget-bin\www_bget?map04144
BL_vs_TN17.pathenrichment.xlsx	Endocytosis	ko04144	0.0283951	0.0312135	0.78769	1	gene-LOC109720283;gene-LOC109713030;gene-LOC109717770;gene-LOC109703465;gene-LOC109709556;gene-LOC109721509;novel.1146;gene-LOC109705185;gene-LOC109705191;gene-LOC109722945;gene-LOC109723974;gene-LOC109727949;gene-LOC109728012;gene-LOC109703882;gene-LOC109714030;gene-LOC109705563;gene-LOC109707497;gene-LOC109719113;gene-LOC109706179;gene-LOC109706344;gene-LOC109707167;gene-LOC109707578;gene-LOC10…	K00889+K01115+K01115+K01115+K01115+K01528+K01528+K03283+K03283+K03283+K03283+K03283+K03283+K03283+K05754+K05755+K05758+K07889+K07897+K07897+K07897+K07897+K07897+K07901+K07904+K07904+K07904+K07904+K07904+K07904+K07904+K07904+K07937+K11826+K12191+K12194+K12197+K12198+K12471+K12472+K12486+K12492+K18443+K19476+K19476+K23612	https:\\www.genome.jp\dbget-bin\www_bget?map04144
BL_vs_TN4.pathenrichment.xlsx	Endocytosis	ko04144	0.0298432	0.0312135	0.678505	1	gene-LOC109714675;gene-LOC109719175;gene-LOC109705445;gene-LOC109723760;gene-LOC109713030;gene-LOC109716084;gene-LOC109717770;gene-LOC109703465;gene-LOC109728380;gene-LOC109709556;gene-LOC109721509;novel.454;novel.1146;gene-LOC109716474;gene-LOC109705191;gene-LOC109723974;gene-LOC109725643;gene-LOC109727949;gene-LOC109728012;gene-LOC109703882;gene-LOC109715852;gene-LOC109716910;gene-LOC109707497;…	K00889+K00889+K00889+K00889+K01115+K01115+K01115+K01115+K01115+K01115+K01528+K01528+K01528+K03283+K03283+K03283+K03283+K03283+K03283+K03283+K04645+K05758+K05758+K07897+K07897+K07897+K07897+K07901+K07904+K07904+K07904+K07904+K07904+K07904+K07937+K12191+K12191+K12196+K12196+K12198+K12471+K12472+K12483+K12483+K12486+K12486+K12486+K12486+K12492+K17917+K18443+K19366+K19476+K19476+K19476+K19476+K19476+…	https:\\www.genome.jp\dbget-bin\www_bget?map04144
MD-2_vs_BL.pathenrichment.xlsx	Ubiquitin mediated proteolysis	ko04120	0.0165289	0.0300444	0.999964	1	gene-LOC109709576;gene-LOC109711239;gene-LOC109718079;gene-LOC109719738;gene-LOC109710510;gene-LOC109714493;gene-LOC109728597;gene-LOC109706994;gene-LOC109715102;gene-LOC109716552;gene-LOC109719601;gene-LOC109706385;gene-LOC109707007;gene-LOC109719305;gene-LOC109711699;gene-LOC109722151;gene-LOC109705262;gene-LOC109714228;gene-LOC109708543;gene-LOC109704916;gene-LOC109718799;gene-LOC109725392;gen…	K02927+K02927+K03094+K03347+K03354+K03363+K03363+K03363+K03875+K04506+K04506+K04506+K04506+K06689+K06689+K08770+K09561+K10144+K10144+K10260+K10260+K10571+K10580+K10581+K10590+K10606+K10615+K10615	https:\\www.genome.jp\dbget-bin\www_bget?map04120
BL_vs_CN.pathenrichment.xlsx	Ubiquitin mediated proteolysis	ko04120	0.0168409	0.0300444	0.999954	1	gene-LOC109709576;gene-LOC109711239;gene-LOC109707477;gene-LOC109719738;gene-LOC109719739;gene-LOC109725260;gene-LOC109710510;gene-LOC109714493;gene-LOC109706994;novel.1435;gene-LOC109727805;gene-LOC109712753;gene-LOC109719601;gene-LOC109723763;gene-LOC109706385;gene-LOC109711699;gene-LOC109712585;gene-LOC109705216;gene-LOC109705262;gene-LOC109703517;gene-LOC109714228;gene-LOC109708543;gene-LOC10…	K02927+K02927+K03094+K03347+K03347+K03350+K03354+K03363+K03363+K03364+K03872+K04506+K04506+K04506+K04506+K06689+K08770+K08770+K09561+K10143+K10144+K10144+K10260+K10260+K10577+K10580+K10590+K10606+K10615	https:\\www.genome.jp\dbget-bin\www_bget?map04120
CN_vs_TN17.pathenrichment.xlsx	Ubiquitin mediated proteolysis	ko04120	0.0148206	0.0300444	0.999943	1	gene-LOC109713082;gene-LOC109707477;gene-LOC109725260;gene-LOC109710510;gene-LOC109706994;gene-LOC109712753;gene-LOC109719601;gene-LOC109709837;gene-LOC109709902;gene-LOC109717798;gene-LOC109712585;gene-LOC109718223;gene-LOC109705262;gene-LOC109714228;gene-LOC109718799;gene-LOC109722876;gene-LOC109726362;gene-LOC109709863;gene-LOC109720087	K02927+K03094+K03350+K03354+K03363+K04506+K04506+K04506+K04506+K06689+K08770+K08770+K09561+K10144+K10260+K10260+K10260+K10580+K10590	https:\\www.genome.jp\dbget-bin\www_bget?map04120
MD-2_vs_TN23.pathenrichment.xlsx	Ubiquitin mediated proteolysis	ko04120	0.0177515	0.0300444	0.999832	1	gene-LOC109713082;gene-LOC109709576;gene-LOC109718079;gene-LOC109707477;gene-LOC109708661;gene-LOC109728597;gene-LOC109715102;gene-LOC109719601;gene-LOC109705721;gene-LOC109709987;gene-LOC109709442;gene-LOC109717798;gene-LOC109718564;gene-LOC109724840;gene-LOC109711699;gene-LOC109712585;gene-LOC109722151;gene-LOC109716642;gene-LOC109705262;gene-LOC109703517;gene-LOC109714228;gene-LOC109717834;gen…	K02927+K02927+K03094+K03094+K03348+K03363+K03875+K04506+K04506+K04506+K06688+K06689+K06689+K06689+K06689+K08770+K08770+K09561+K09561+K10143+K10144+K10144+K10260+K10260+K10260+K10260+K10580+K10581+K10592+K10615	https:\\www.genome.jp\dbget-bin\www_bget?map04120
TN4_vs_TN23.pathenrichment.xlsx	Ubiquitin mediated proteolysis	ko04120	0.0178458	0.0300444	0.999671	1	gene-LOC109713821;gene-LOC109714109;gene-LOC109727096;gene-LOC109707477;gene-LOC109719738;gene-LOC109705456;gene-LOC109728942;gene-LOC109715102;gene-LOC109709442;gene-LOC109716373;gene-LOC109712585;gene-LOC109705216;gene-LOC109722151;gene-LOC109728213;gene-LOC109708090;gene-LOC109708091;gene-LOC109708543;gene-LOC109712950;gene-LOC109718390;gene-LOC109722876;gene-LOC109707089;gene-LOC109720534;gen…	K03094+K03094+K03094+K03094+K03347+K03347+K03363+K03875+K06688+K06689+K08770+K08770+K08770+K08770+K08770+K08770+K10144+K10260+K10260+K10260+K10260+K10578+K10580+K10581+K10581+K10590+K10615+K10688	https:\\www.genome.jp\dbget-bin\www_bget?map04120
MD-2_vs_TN4.pathenrichment.xlsx	Ubiquitin mediated proteolysis	ko04120	0.0196276	0.0300444	0.999551	1	gene-LOC109709576;gene-LOC109718079;gene-LOC109727096;gene-LOC109719738;gene-LOC109705456;gene-LOC109728597;gene-LOC109718196;gene-LOC109719601;gene-LOC109705721;gene-LOC109723763;gene-LOC109710783;gene-LOC109716373;gene-LOC109717798;gene-LOC109724840;gene-LOC109711699;gene-LOC109712580;gene-LOC109718223;gene-LOC109705216;gene-LOC109722151;gene-LOC109728213;gene-LOC109708090;gene-LOC109708091;gen…	K02927+K03094+K03094+K03347+K03347+K03363+K04506+K04506+K04506+K04506+K04506+K06689+K06689+K06689+K06689+K08770+K08770+K08770+K08770+K08770+K08770+K08770+K09561+K10144+K10144+K10144+K10260+K10571+K10580+K10580+K10580+K10581+K10581+K10590+K10592+K10615+K10615+K10615+K10688	https:\\www.genome.jp\dbget-bin\www_bget?map04120
TN17_vs_TN23.pathenrichment.xlsx	Ubiquitin mediated proteolysis	ko04120	0.0162811	0.0300444	0.999491	1	gene-LOC109709576;gene-LOC109713821;gene-LOC109707477;gene-LOC109719601;gene-LOC109709837;gene-LOC109709442;gene-LOC109712585;gene-LOC109713968;gene-LOC109718223;gene-LOC109708091;gene-LOC109723348;gene-LOC109714228;gene-LOC109712950;gene-LOC109722876;gene-LOC109709863;gene-LOC109717106;gene-LOC109713740;gene-LOC109720382;gene-LOC109723216	K02927+K03094+K03094+K04506+K04506+K06688+K08770+K08770+K08770+K08770+K09561+K10144+K10260+K10260+K10580+K10588+K10615+K10615+K10615	https:\\www.genome.jp\dbget-bin\www_bget?map04120
CN_vs_TN23.pathenrichment.xlsx	Ubiquitin mediated proteolysis	ko04120	0.017094	0.0300444	0.999417	1	gene-LOC109713082;gene-LOC109709576;gene-LOC109707477;gene-LOC109708661;gene-LOC109725260;gene-LOC109710510;gene-LOC109714493;gene-LOC109706994;novel.1435;gene-LOC109712753;gene-LOC109709442;gene-LOC109717798;gene-LOC109711699;gene-LOC109713968;gene-LOC109708091;gene-LOC109705262;gene-LOC109703517;gene-LOC109714228;gene-LOC109726362;gene-LOC109713740;gene-LOC109704677;gene-LOC109723216	K02927+K02927+K03094+K03348+K03350+K03354+K03363+K03363+K03364+K04506+K06688+K06689+K06689+K08770+K08770+K09561+K10143+K10144+K10260+K10615+K10615+K10615	https:\\www.genome.jp\dbget-bin\www_bget?map04120
TN4_vs_TN21.pathenrichment.xlsx	Ubiquitin mediated proteolysis	ko04120	0.0186615	0.0300444	0.999183	1	gene-LOC109713082;gene-LOC109708966;gene-LOC109727096;gene-LOC109707477;gene-LOC109719738;gene-LOC109726372;gene-LOC109724231;gene-LOC109715715;gene-LOC109719601;gene-LOC109719633;gene-LOC109709902;gene-LOC109709442;gene-LOC109705688;gene-LOC109712585;gene-LOC109713978;gene-LOC109718223;gene-LOC109705216;gene-LOC109728213;gene-LOC109708090;gene-LOC109708091;gene-LOC109703517;gene-LOC109708543;gen…	K02927+K02977+K03094+K03094+K03347+K03349+K03873+K04506+K04506+K04506+K04506+K06688+K06689+K08770+K08770+K08770+K08770+K08770+K08770+K08770+K10143+K10144+K10260+K10260+K10581+K10590+K10604+K10615+K10615	https:\\www.genome.jp\dbget-bin\www_bget?map04120
BL_vs_TN23.pathenrichment.xlsx	Ubiquitin mediated proteolysis	ko04120	0.0192308	0.0300444	0.997591	1	gene-LOC109713082;gene-LOC109711239;gene-LOC109719738;gene-LOC109719739;gene-LOC109706994;gene-LOC109716552;gene-LOC109707007;gene-LOC109709442;gene-LOC109717798;gene-LOC109718564;gene-LOC109719305;gene-LOC109712585;gene-LOC109720852;gene-LOC109723348;gene-LOC109708543;gene-LOC109704916;gene-LOC109726362;gene-LOC109707089;gene-LOC109725392;gene-LOC109719585;gene-LOC109716999;gene-LOC109709863;gen…	K02927+K02927+K03347+K03347+K03363+K04506+K04506+K06688+K06689+K06689+K06689+K08770+K08770+K09561+K10144+K10260+K10260+K10260+K10571+K10575+K10580+K10580+K10604+K10615+K10615+K10615+K10615	https:\\www.genome.jp\dbget-bin\www_bget?map04120
BL_vs_TN17.pathenrichment.xlsx	Ubiquitin mediated proteolysis	ko04120	0.0203704	0.0300444	0.996785	1	gene-LOC109713082;gene-LOC109709576;gene-LOC109711239;gene-LOC109713821;gene-LOC109727010;gene-LOC109707477;gene-LOC109719738;gene-LOC109719739;gene-LOC109710510;gene-LOC109723826;gene-LOC109724953;gene-LOC109706994;gene-LOC109714371;gene-LOC109716552;gene-LOC109719601;gene-LOC109709837;gene-LOC109710783;gene-LOC109711699;gene-LOC109712585;gene-LOC109718223;gene-LOC109720852;gene-LOC109703517;gen…	K02927+K02927+K02927+K03094+K03094+K03094+K03347+K03347+K03354+K03358+K03363+K03363+K03364+K04506+K04506+K04506+K04506+K06689+K08770+K08770+K08770+K10143+K10144+K10260+K10260+K10260+K10260+K10260+K10583+K10588+K10604+K10615+K10615	https:\\www.genome.jp\dbget-bin\www_bget?map04120
MD-2_vs_CN.pathenrichment.xlsx	Ubiquitin mediated proteolysis	ko04120	0.0176349	0.0300444	0.996074	1	gene-LOC109709576;gene-LOC109719586;gene-LOC109725260;gene-LOC109728597;novel.1435;gene-LOC109719601;gene-LOC109705721;gene-LOC109723763;gene-LOC109719305;gene-LOC109713968;gene-LOC109722151;gene-LOC109705262;gene-LOC109703517;gene-LOC109709863;gene-LOC109718690;gene-LOC109713740;gene-LOC109704677	K02927+K03094+K03350+K03363+K03364+K04506+K04506+K04506+K06689+K08770+K08770+K09561+K10143+K10580+K10581+K10615+K10615	https:\\www.genome.jp\dbget-bin\www_bget?map04120
MD-2_vs_TN21.pathenrichment.xlsx	Ubiquitin mediated proteolysis	ko04120	0.0208333	0.0300444	0.995369	1	gene-LOC109709576;gene-LOC109718079;gene-LOC109719586;gene-LOC109727096;gene-LOC109726372;gene-LOC109728597;gene-LOC109719078;gene-LOC109719601;gene-LOC109719633;gene-LOC109705721;gene-LOC109709902;gene-LOC109709987;gene-LOC109709442;gene-LOC109717798;gene-LOC109705688;gene-LOC109724840;gene-LOC109711699;gene-LOC109713978;gene-LOC109722151;gene-LOC109705262;gene-LOC109703517;gene-LOC109714228;gen…	K02927+K03094+K03094+K03094+K03349+K03363+K04506+K04506+K04506+K04506+K04506+K04506+K06688+K06689+K06689+K06689+K06689+K08770+K08770+K09561+K10143+K10144+K10144+K10144+K10260+K10260+K10571+K10580+K10581+K10581+K10592+K10604+K10604+K10615	https:\\www.genome.jp\dbget-bin\www_bget?map04120
BL_vs_TN21.pathenrichment.xlsx	Ubiquitin mediated proteolysis	ko04120	0.0210136	0.0300444	0.994417	1	gene-LOC109711239;gene-LOC109713821;gene-LOC109727096;gene-LOC109719738;gene-LOC109719739;gene-LOC109725260;gene-LOC109724953;gene-LOC109728942;gene-LOC109706994;gene-LOC109714371;gene-LOC109724231;gene-LOC109715102;gene-LOC109716552;gene-LOC109717042;gene-LOC109719601;gene-LOC109719633;gene-LOC109723097;gene-LOC109709442;gene-LOC109717798;gene-LOC109719305;gene-LOC109705688;gene-LOC109720852;gen…	K02927+K03094+K03094+K03347+K03347+K03350+K03363+K03363+K03363+K03364+K03873+K03875+K04506+K04506+K04506+K04506+K04506+K06688+K06689+K06689+K06689+K08770+K09561+K10143+K10260+K10260+K10580+K10580+K10590+K10590+K10604+K10615+K10615+K10615	https:\\www.genome.jp\dbget-bin\www_bget?map04120
CN_vs_TN21.pathenrichment.xlsx	Ubiquitin mediated proteolysis	ko04120	0.0203341	0.0300444	0.993698	1	gene-LOC109709576;gene-LOC109718079;gene-LOC109727096;gene-LOC109725260;gene-LOC109710510;gene-LOC109714493;novel.1435;gene-LOC109712753;gene-LOC109716552;gene-LOC109719601;gene-LOC109719633;gene-LOC109709442;gene-LOC109717798;gene-LOC109705688;gene-LOC109711699;gene-LOC109713968;gene-LOC109705262;gene-LOC109703517;gene-LOC109714228;gene-LOC109708543;gene-LOC109726362;gene-LOC109707089;gene-LOC10…	K02927+K03094+K03094+K03350+K03354+K03363+K03364+K04506+K04506+K04506+K04506+K06688+K06689+K06689+K06689+K08770+K09561+K10143+K10144+K10144+K10260+K10260+K10580+K10580+K10581+K10615+K10615+K10615	https:\\www.genome.jp\dbget-bin\www_bget?map04120
TN4_vs_TN17.pathenrichment.xlsx	Ubiquitin mediated proteolysis	ko04120	0.0212629	0.0300444	0.991972	1	gene-LOC109709576;gene-LOC109708966;gene-LOC109714109;gene-LOC109727096;gene-LOC109707477;gene-LOC109719738;gene-LOC109728942;gene-LOC109709837;gene-LOC109709902;gene-LOC109716373;gene-LOC109717798;gene-LOC109719305;gene-LOC109719478;gene-LOC109724840;gene-LOC109711699;gene-LOC109712585;gene-LOC109713968;gene-LOC109718223;gene-LOC109705216;gene-LOC109728213;gene-LOC109708090;gene-LOC109708091;gen…	K02927+K02977+K03094+K03094+K03094+K03347+K03363+K04506+K04506+K06689+K06689+K06689+K06689+K06689+K06689+K08770+K08770+K08770+K08770+K08770+K08770+K08770+K10143+K10144+K10144+K10575+K10580+K10580+K10581+K10581+K10583+K10615+K10615	https:\\www.genome.jp\dbget-bin\www_bget?map04120
MD-2_vs_TN17.pathenrichment.xlsx	Ubiquitin mediated proteolysis	ko04120	0.0217105	0.0300444	0.987961	1	gene-LOC109713082;gene-LOC109709576;gene-LOC109718079;gene-LOC109719586;gene-LOC109707477;gene-LOC109728597;gene-LOC109705721;gene-LOC109709837;gene-LOC109709902;gene-LOC109717798;gene-LOC109719305;gene-LOC109719478;gene-LOC109711699;gene-LOC109712585;gene-LOC109713968;gene-LOC109718223;gene-LOC109722151;gene-LOC109716642;gene-LOC109705262;gene-LOC109703517;gene-LOC109714228;gene-LOC109717834;gen…	K02927+K02927+K03094+K03094+K03094+K03363+K04506+K04506+K04506+K06689+K06689+K06689+K06689+K08770+K08770+K08770+K08770+K09561+K09561+K10143+K10144+K10144+K10260+K10260+K10571+K10580+K10580+K10581+K10583+K10588+K10590+K10604+K10615	https:\\www.genome.jp\dbget-bin\www_bget?map04120
CN_vs_TN4.pathenrichment.xlsx	Ubiquitin mediated proteolysis	ko04120	0.0230224	0.0300444	0.978305	1	gene-LOC109713082;gene-LOC109718079;gene-LOC109727096;gene-LOC109719738;gene-LOC109725260;gene-LOC109710510;gene-LOC109723826;gene-LOC109706994;novel.1435;gene-LOC109712753;gene-LOC109718196;gene-LOC109719601;gene-LOC109716373;gene-LOC109717798;gene-LOC109719305;gene-LOC109724840;gene-LOC109711699;gene-LOC109712580;gene-LOC109712585;gene-LOC109713968;gene-LOC109722151;gene-LOC109728213;gene-LOC10…	K02927+K03094+K03094+K03347+K03350+K03354+K03358+K03363+K03364+K04506+K04506+K04506+K06689+K06689+K06689+K06689+K06689+K08770+K08770+K08770+K08770+K08770+K08770+K08770+K09561+K10143+K10144+K10144+K10144+K10260+K10260+K10580+K10580+K10581+K10581+K10590+K10615+K10615+K10688	https:\\www.genome.jp\dbget-bin\www_bget?map04120
TN17_vs_TN21.pathenrichment.xlsx	Ubiquitin mediated proteolysis	ko04120	0.0245098	0.0300444	0.88751	1	gene-LOC109713082;gene-LOC109709576;gene-LOC109727096;gene-LOC109707477;gene-LOC109726372;gene-LOC109715102;gene-LOC109719601;gene-LOC109719633;gene-LOC109709837;gene-LOC109709442;gene-LOC109705688;gene-LOC109712585;gene-LOC109718223;gene-LOC109720568;gene-LOC109714228;gene-LOC109712950;gene-LOC109722876;gene-LOC109707089;gene-LOC109709863;gene-LOC109722260;gene-LOC109717106;gene-LOC109720087;gen…	K02927+K02927+K03094+K03094+K03349+K03875+K04506+K04506+K04506+K06688+K06689+K08770+K08770+K10140+K10144+K10260+K10260+K10260+K10580+K10581+K10588+K10590+K10615+K10615+K10615	https:\\www.genome.jp\dbget-bin\www_bget?map04120
BL_vs_TN4.pathenrichment.xlsx	Ubiquitin mediated proteolysis	ko04120	0.0278199	0.0300444	0.767301	1	gene-LOC109713082;gene-LOC109711239;gene-LOC109708966;gene-LOC109713821;gene-LOC109714109;gene-LOC109703467;gene-LOC109727096;gene-LOC109707477;gene-LOC109719738;gene-LOC109719739;gene-LOC109710510;gene-LOC109723826;gene-LOC109714493;gene-LOC109728942;gene-LOC109715102;gene-LOC109716552;gene-LOC109717042;gene-LOC109718196;gene-LOC109723763;gene-LOC109710783;gene-LOC109711555;gene-LOC109716373;gen…	K02927+K02927+K02977+K03094+K03094+K03094+K03094+K03094+K03347+K03347+K03354+K03358+K03363+K03363+K03875+K04506+K04506+K04506+K04506+K04506+K04649+K06689+K06689+K06689+K06689+K06689+K06689+K06689+K08770+K08770+K08770+K08770+K08770+K10144+K10144+K10144+K10260+K10260+K10260+K10571+K10575+K10577+K10580+K10580+K10580+K10581+K10581+K10604+K10615+K10615+K10615+K10615+K10615+K10688+K10688	https:\\www.genome.jp\dbget-bin\www_bget?map04120
TN4_vs_TN23.pathenrichment.xlsx	Amino sugar and nucleotide sugar metabolism	ko00520	0.0210325	0.025719	0.919931	1	gene-LOC109712971;gene-LOC109725053;gene-LOC109710893;gene-LOC109714413;gene-LOC109724393;gene-LOC109725654;novel.1091;gene-LOC109710363;novel.1005;gene-LOC109703659;gene-LOC109724245;gene-LOC109725064;gene-LOC109720362;gene-LOC109720378;gene-LOC109723048;gene-LOC109724235;gene-LOC109728688;gene-LOC109704189;gene-LOC109712047;gene-LOC109706459;novel.1825;gene-LOC109725129;gene-LOC109716566;gene-L…	K00012+K00326+K00326+K00844+K00844+K00844+K00844+K00847+K00847+K00963+K00966+K00972+K00975+K00975+K01183+K01209+K01784+K01835+K08679+K12446+K12446+K12448+K12450+K12450+K13379+K13648+K13648+K13648+K13648+K13648+K13648+K15920+K20547	https:\\www.genome.jp\dbget-bin\www_bget?map00520
TN4_vs_TN17.pathenrichment.xlsx	Amino sugar and nucleotide sugar metabolism	ko00520	0.0231959	0.025719	0.781034	1	gene-LOC109721576;gene-LOC109718620;novel.1091;gene-LOC109707062;novel.1005;gene-LOC109705614;gene-LOC109703659;gene-LOC109724245;gene-LOC109707278;gene-LOC109712590;gene-LOC109723048;gene-LOC109727875;gene-LOC109724235;gene-LOC109728688;gene-LOC109704189;gene-LOC109724180;gene-LOC109728707;gene-LOC109715283;gene-LOC109706871;novel.1168;gene-LOC109716077;gene-LOC109704556;gene-LOC109720732;gene-L…	K00012+K00770+K00844+K00847+K00847+K00963+K00963+K00966+K00975+K01183+K01183+K01183+K01209+K01784+K01835+K08678+K08678+K08679+K08679+K12447+K12449+K13379+K13648+K13648+K13648+K13648+K13648+K13648+K13648+K13648+K13648+K13648+K15920+K20547+K20547+K20547	https:\\www.genome.jp\dbget-bin\www_bget?map00520
CN_vs_TN23.pathenrichment.xlsx	Amino sugar and nucleotide sugar metabolism	ko00520	0.026418	0.025719	0.461213	1	gene-LOC109712971;gene-LOC109717082;gene-LOC109717083;gene-LOC109725053;gene-LOC109709294;gene-LOC109717920;gene-LOC109724393;gene-LOC109716567;gene-LOC109707062;gene-LOC109710019;gene-LOC109710363;novel.1005;gene-LOC109703659;gene-LOC109724245;gene-LOC109728559;gene-LOC109718020;gene-LOC109720378;gene-LOC109722438;gene-LOC109712590;gene-LOC109721969;gene-LOC109718912;gene-LOC109709326;novel.1294…	K00012+K00326+K00326+K00326+K00326+K00844+K00844+K00847+K00847+K00847+K00847+K00847+K00963+K00966+K00966+K00975+K00975+K00975+K01183+K01784+K08678+K08678+K08679+K10046+K12450+K13379+K13648+K13648+K13648+K13648+K16190+K18677+K20547+K20547	https:\\www.genome.jp\dbget-bin\www_bget?map00520
TN4_vs_TN21.pathenrichment.xlsx	Amino sugar and nucleotide sugar metabolism	ko00520	0.027027	0.025719	0.386698	1	gene-LOC109712971;gene-LOC109710893;gene-LOC109718620;gene-LOC109725654;novel.1091;gene-LOC109709258;gene-LOC109710363;novel.1005;gene-LOC109724245;gene-LOC109720362;gene-LOC109721479;gene-LOC109727696;gene-LOC109707278;gene-LOC109712590;gene-LOC109717864;gene-LOC109719823;gene-LOC109723048;gene-LOC109709692;gene-LOC109728804;gene-LOC109711029;gene-LOC109704189;gene-LOC109719544;gene-LOC109706871…	K00012+K00326+K00770+K00844+K00844+K00847+K00847+K00847+K00966+K00975+K00975+K00975+K00975+K01183+K01183+K01183+K01183+K01183+K01711+K01835+K01835+K06118+K08679+K08679+K08679+K12373+K12447+K12449+K12449+K12450+K13379+K13379+K13648+K13648+K13648+K13648+K13648+K13648+K15920+K16190+K20547+K20547	https:\\www.genome.jp\dbget-bin\www_bget?map00520
MD-2_vs_TN21.pathenrichment.xlsx	Amino sugar and nucleotide sugar metabolism	ko00520	0.0294118	0.025719	0.167927	1	gene-LOC109717083;gene-LOC109709294;gene-LOC109718620;gene-LOC109719303;gene-LOC109717274;gene-LOC109722169;gene-LOC109724393;gene-LOC109725654;novel.1091;gene-LOC109719055;gene-LOC109723928;gene-LOC109707062;gene-LOC109710019;gene-LOC109710363;gene-LOC109703659;gene-LOC109724245;gene-LOC109718020;gene-LOC109722438;gene-LOC109707278;gene-LOC109717864;gene-LOC109719823;gene-LOC109727875;gene-LOC10…	K00326+K00326+K00770+K00770+K00844+K00844+K00844+K00844+K00844+K00847+K00847+K00847+K00847+K00847+K00963+K00966+K00975+K00975+K00975+K01183+K01183+K01183+K01784+K01784+K01835+K08678+K08679+K08679+K12447+K12448+K12449+K12449+K12450+K12450+K13379+K13648+K13648+K13648+K13648+K13648+K13648+K16190+K16190+K18677+K20547+K20547+K20547+K20547	https:\\www.genome.jp\dbget-bin\www_bget?map00520
MD-2_vs_TN4.pathenrichment.xlsx	Amino sugar and nucleotide sugar metabolism	ko00520	0.0291897	0.025719	0.150572	1	gene-LOC109717083;gene-LOC109709294;gene-LOC109719303;gene-LOC109717274;gene-LOC109720463;novel.1091;gene-LOC109723928;gene-LOC109707062;gene-LOC109709258;gene-LOC109710019;gene-LOC109710363;novel.1005;gene-LOC109703659;gene-LOC109724245;gene-LOC109718020;gene-LOC109721479;gene-LOC109722438;gene-LOC109724906;gene-LOC109712590;gene-LOC109723048;gene-LOC109727875;gene-LOC109724235;gene-LOC109717105…	K00326+K00326+K00770+K00844+K00844+K00844+K00847+K00847+K00847+K00847+K00847+K00847+K00963+K00966+K00975+K00975+K00975+K00975+K01183+K01183+K01183+K01209+K01784+K01835+K08678+K08679+K08679+K12373+K12446+K12447+K12449+K12450+K12450+K12450+K13648+K13648+K13648+K13648+K13648+K13648+K13648+K13648+K13648+K13648+K13648+K13648+K13648+K13648+K15920+K15920+K15920+K15920+K16190+K20547+K20547+K20547+K20547+…	https:\\www.genome.jp\dbget-bin\www_bget?map00520
BL_vs_CN.pathenrichment.xlsx	Amino sugar and nucleotide sugar metabolism	ko00520	0.0296167	0.025719	0.145308	1	gene-LOC109712971;gene-LOC109713469;gene-LOC109721576;gene-LOC109717082;gene-LOC109717083;gene-LOC109725053;gene-LOC109709294;gene-LOC109718620;gene-LOC109719303;gene-LOC109719029;gene-LOC109716567;gene-LOC109707062;gene-LOC109710019;gene-LOC109705614;gene-LOC109703659;gene-LOC109724245;gene-LOC109728559;gene-LOC109714476;gene-LOC109721479;gene-LOC109719823;gene-LOC109727875;gene-LOC109721969;gen…	K00012+K00012+K00012+K00326+K00326+K00326+K00326+K00770+K00770+K00820+K00847+K00847+K00847+K00963+K00963+K00966+K00966+K00975+K00975+K01183+K01183+K01784+K01835+K08678+K08679+K08679+K08679+K08679+K10046+K12373+K12447+K12448+K12449+K12450+K12450+K13648+K13648+K13648+K13648+K13648+K13648+K13648+K13648+K13648+K13648+K15920+K16190+K16190+K18677+K20547+K20547	https:\\www.genome.jp\dbget-bin\www_bget?map00520
CN_vs_TN21.pathenrichment.xlsx	Amino sugar and nucleotide sugar metabolism	ko00520	0.0305011	0.025719	0.129991	1	gene-LOC109712971;gene-LOC109717082;gene-LOC109717083;gene-LOC109725053;gene-LOC109709294;gene-LOC109718620;gene-LOC109719303;gene-LOC109719029;gene-LOC109714413;gene-LOC109722169;gene-LOC109725654;gene-LOC109719055;gene-LOC109707062;gene-LOC109710019;novel.1005;gene-LOC109703659;gene-LOC109724245;gene-LOC109718020;gene-LOC109707278;gene-LOC109712590;gene-LOC109717864;gene-LOC109727875;gene-LOC10…	K00012+K00326+K00326+K00326+K00326+K00770+K00770+K00820+K00844+K00844+K00844+K00847+K00847+K00847+K00847+K00963+K00966+K00975+K00975+K01183+K01183+K01183+K01711+K01810+K08678+K08678+K08679+K10046+K12446+K12447+K12449+K12449+K12450+K12450+K13379+K13648+K13648+K13648+K16190+K20547+K20547+K20547	https:\\www.genome.jp\dbget-bin\www_bget?map00520
BL_vs_TN17.pathenrichment.xlsx	Amino sugar and nucleotide sugar metabolism	ko00520	0.0302469	0.025719	0.117927	1	gene-LOC109712971;gene-LOC109713469;gene-LOC109721576;gene-LOC109725053;gene-LOC109709294;gene-LOC109718620;gene-LOC109719303;gene-LOC109719315;gene-LOC109728192;gene-LOC109714413;novel.1091;novel.1005;gene-LOC109703659;gene-LOC109718020;gene-LOC109707278;gene-LOC109709692;gene-LOC109728804;gene-LOC109711029;gene-LOC109719544;gene-LOC109724180;gene-LOC109728707;gene-LOC109709326;gene-LOC109715283…	K00012+K00012+K00012+K00326+K00326+K00770+K00770+K00770+K00770+K00844+K00844+K00847+K00963+K00975+K00975+K01183+K01711+K01835+K06118+K08678+K08678+K08678+K08679+K08679+K08679+K12446+K12446+K12447+K12448+K12450+K12450+K13379+K13379+K13379+K13648+K13648+K13648+K13648+K13648+K13648+K13648+K13648+K13648+K15920+K15920+K16190+K16190+K18677+K20547	https:\\www.genome.jp\dbget-bin\www_bget?map00520
MD-2_vs_TN23.pathenrichment.xlsx	Amino sugar and nucleotide sugar metabolism	ko00520	0.0307692	0.025719	0.0860751	1	gene-LOC109717083;gene-LOC109725053;gene-LOC109709294;gene-LOC109718620;gene-LOC109719303;gene-LOC109728192;gene-LOC109719029;gene-LOC109717274;gene-LOC109724393;gene-LOC109723928;gene-LOC109707062;gene-LOC109710019;gene-LOC109703659;gene-LOC109724245;gene-LOC109718020;gene-LOC109720378;gene-LOC109721479;gene-LOC109722438;gene-LOC109712590;gene-LOC109727875;gene-LOC109717105;gene-LOC109717298;nov…	K00326+K00326+K00326+K00770+K00770+K00770+K00820+K00844+K00844+K00847+K00847+K00847+K00963+K00966+K00975+K00975+K00975+K00975+K01183+K01183+K01784+K01784+K01784+K01835+K08678+K08679+K08679+K10046+K12373+K12446+K12447+K12447+K12449+K12450+K13379+K13648+K13648+K13648+K13648+K13648+K13648+K13648+K15920+K15920+K15920+K16190+K18677+K20547+K20547+K20547+K20547+K20547	https:\\www.genome.jp\dbget-bin\www_bget?map00520
BL_vs_TN4.pathenrichment.xlsx	Amino sugar and nucleotide sugar metabolism	ko00520	0.030349	0.025719	0.0822217	1	gene-LOC109712971;gene-LOC109713469;gene-LOC109721576;gene-LOC109725053;gene-LOC109710893;gene-LOC109718620;gene-LOC109719303;gene-LOC109728192;gene-LOC109719029;gene-LOC109714413;novel.1091;gene-LOC109707062;gene-LOC109709258;gene-LOC109705614;gene-LOC109724245;gene-LOC109728559;gene-LOC109718020;gene-LOC109720362;gene-LOC109712590;gene-LOC109723048;gene-LOC109727875;gene-LOC109709692;gene-LOC10…	K00012+K00012+K00012+K00326+K00326+K00770+K00770+K00770+K00820+K00844+K00844+K00847+K00847+K00963+K00966+K00966+K00975+K00975+K01183+K01183+K01183+K01183+K01209+K01784+K01809+K01835+K06118+K08678+K08678+K08679+K08679+K08679+K12373+K12446+K12446+K12447+K12448+K12449+K12449+K12450+K12450+K12450+K12450+K13379+K13379+K13648+K13648+K13648+K13648+K13648+K13648+K13648+K15920+K15920+K16190+K16190+K16190+…	https:\\www.genome.jp\dbget-bin\www_bget?map00520
MD-2_vs_CN.pathenrichment.xlsx	Amino sugar and nucleotide sugar metabolism	ko00520	0.033195	0.025719	0.0772196	1	gene-LOC109719029;gene-LOC109717274;novel.1091;gene-LOC109716567;gene-LOC109723928;gene-LOC109707062;gene-LOC109710363;novel.1005;gene-LOC109703659;gene-LOC109724245;gene-LOC109722438;gene-LOC109727875;gene-LOC109717105;novel.746;gene-LOC109704189;gene-LOC109728707;gene-LOC109706871;novel.1294;gene-LOC109721789;gene-LOC109708994;novel.1825;novel.49;gene-LOC109704556;gene-LOC109712573;gene-LOC1097…	K00820+K00844+K00844+K00847+K00847+K00847+K00847+K00847+K00963+K00966+K00975+K01183+K01784+K01784+K01835+K08678+K08679+K08679+K10046+K12373+K12446+K12447+K13379+K13648+K13648+K13648+K13648+K15920+K15920+K15920+K20547+K20547	https:\\www.genome.jp\dbget-bin\www_bget?map00520
CN_vs_TN4.pathenrichment.xlsx	Amino sugar and nucleotide sugar metabolism	ko00520	0.0312869	0.025719	0.0653385	1	gene-LOC109712971;gene-LOC109713469;gene-LOC109717082;gene-LOC109717083;gene-LOC109709294;gene-LOC109710893;gene-LOC109719303;gene-LOC109719029;gene-LOC109714413;gene-LOC109717920;gene-LOC109720463;novel.1091;gene-LOC109716567;gene-LOC109707062;gene-LOC109709258;gene-LOC109710019;novel.1005;gene-LOC109703659;gene-LOC109718020;gene-LOC109720362;gene-LOC109721479;gene-LOC109712590;gene-LOC109723048…	K00012+K00012+K00326+K00326+K00326+K00326+K00770+K00820+K00844+K00844+K00844+K00844+K00847+K00847+K00847+K00847+K00847+K00963+K00975+K00975+K00975+K01183+K01183+K01209+K01784+K01784+K01835+K01835+K08678+K08678+K08679+K08679+K08679+K10046+K12373+K12446+K12446+K12450+K12450+K13379+K13379+K13648+K13648+K13648+K13648+K13648+K13648+K13648+K13648+K13648+K15920+K20547+K20547	https:\\www.genome.jp\dbget-bin\www_bget?map00520
BL_vs_TN21.pathenrichment.xlsx	Amino sugar and nucleotide sugar metabolism	ko00520	0.0315204	0.025719	0.0631688	1	gene-LOC109712971;gene-LOC109713469;gene-LOC109721576;gene-LOC109718620;gene-LOC109719303;gene-LOC109714413;gene-LOC109725654;novel.1091;gene-LOC109707062;gene-LOC109710019;novel.1005;gene-LOC109705614;gene-LOC109718020;gene-LOC109721479;gene-LOC109707278;gene-LOC109717864;gene-LOC109719823;gene-LOC109727875;gene-LOC109728804;gene-LOC109705848;gene-LOC109710380;gene-LOC109711029;gene-LOC109724180…	K00012+K00012+K00012+K00770+K00770+K00844+K00844+K00844+K00847+K00847+K00847+K00963+K00975+K00975+K00975+K01183+K01183+K01183+K01711+K01809+K01810+K01835+K08678+K08678+K08679+K08679+K08679+K12373+K12446+K12447+K12447+K12449+K12450+K12450+K12450+K13379+K13379+K13648+K13648+K13648+K13648+K13648+K13648+K13648+K13648+K13648+K13648+K15920+K16190+K18677+K20547	https:\\www.genome.jp\dbget-bin\www_bget?map00520
MD-2_vs_TN17.pathenrichment.xlsx	Amino sugar and nucleotide sugar metabolism	ko00520	0.0322368	0.025719	0.0492925	1	gene-LOC109717083;gene-LOC109709294;gene-LOC109718620;gene-LOC109719303;gene-LOC109717274;gene-LOC109722169;gene-LOC109723928;gene-LOC109727803;gene-LOC109707062;gene-LOC109710019;gene-LOC109710363;novel.1005;gene-LOC109705614;gene-LOC109703659;gene-LOC109724245;gene-LOC109714476;gene-LOC109718020;gene-LOC109721479;gene-LOC109722438;gene-LOC109707278;gene-LOC109709692;gene-LOC109717105;gene-LOC10…	K00326+K00326+K00770+K00770+K00844+K00844+K00847+K00847+K00847+K00847+K00847+K00847+K00963+K00963+K00966+K00975+K00975+K00975+K00975+K00975+K01183+K01784+K01784+K01784+K01810+K01835+K08679+K08679+K08679+K08679+K12373+K12447+K12447+K12448+K12449+K12450+K12450+K12451+K13379+K13648+K13648+K13648+K13648+K13648+K13648+K20547+K20547+K20547+K20547	https:\\www.genome.jp\dbget-bin\www_bget?map00520
TN17_vs_TN23.pathenrichment.xlsx	Amino sugar and nucleotide sugar metabolism	ko00520	0.033419	0.025719	0.0492534	1	gene-LOC109712971;gene-LOC109721576;gene-LOC109728192;gene-LOC109719029;gene-LOC109724393;novel.1091;gene-LOC109716567;gene-LOC109727803;gene-LOC109707062;novel.1005;gene-LOC109705614;gene-LOC109703659;gene-LOC109714476;gene-LOC109720378;gene-LOC109707278;gene-LOC109712590;gene-LOC109727875;gene-LOC109709692;gene-LOC109728707;gene-LOC109715283;gene-LOC109712047;gene-LOC109721789;gene-LOC109722894…	K00012+K00012+K00770+K00820+K00844+K00844+K00847+K00847+K00847+K00847+K00963+K00963+K00975+K00975+K00975+K01183+K01183+K01183+K08678+K08679+K08679+K10046+K12373+K12446+K12446+K12447+K12447+K12449+K12450+K13379+K13648+K13648+K13648+K13648+K13648+K15920+K15920+K18677+K20547	https:\\www.genome.jp\dbget-bin\www_bget?map00520
BL_vs_TN23.pathenrichment.xlsx	Amino sugar and nucleotide sugar metabolism	ko00520	0.034188	0.025719	0.0205266	1	gene-LOC109712971;gene-LOC109713469;gene-LOC109721576;gene-LOC109709294;gene-LOC109718620;gene-LOC109719303;gene-LOC109719029;gene-LOC109724393;gene-LOC109725654;novel.1091;gene-LOC109707062;novel.1005;gene-LOC109705614;gene-LOC109724852;gene-LOC109703659;gene-LOC109718020;gene-LOC109705359;gene-LOC109722438;gene-LOC109712590;gene-LOC109727875;gene-LOC109728804;gene-LOC109710380;gene-LOC109711029…	K00012+K00012+K00012+K00326+K00770+K00770+K00820+K00844+K00844+K00844+K00847+K00847+K00963+K00963+K00963+K00975+K00975+K00975+K01183+K01183+K01711+K01810+K01835+K08678+K08678+K08679+K08679+K08679+K08679+K12447+K12447+K12449+K12450+K12451+K13379+K13648+K13648+K13648+K13648+K13648+K13648+K13648+K15920+K15920+K15920+K18677+K20547+K20547	https:\\www.genome.jp\dbget-bin\www_bget?map00520
TN17_vs_TN21.pathenrichment.xlsx	Amino sugar and nucleotide sugar metabolism	ko00520	0.0372549	0.025719	0.0113969	1	gene-LOC109712971;gene-LOC109721576;gene-LOC109709294;gene-LOC109724393;gene-LOC109725654;novel.1091;gene-LOC109727803;gene-LOC109707062;gene-LOC109710019;novel.1005;gene-LOC109705614;gene-LOC109703659;gene-LOC109722438;gene-LOC109717864;gene-LOC109719823;gene-LOC109727875;gene-LOC109709692;gene-LOC109719544;gene-LOC109728707;gene-LOC109715283;novel.1294;gene-LOC109721789;gene-LOC109718452;gene-L…	K00012+K00012+K00326+K00844+K00844+K00844+K00847+K00847+K00847+K00847+K00963+K00963+K00975+K01183+K01183+K01183+K01183+K06118+K08678+K08679+K08679+K10046+K12373+K12373+K12447+K12447+K12449+K12450+K13379+K13648+K13648+K13648+K13648+K13648+K15920+K16190+K18677+K20547	https:\\www.genome.jp\dbget-bin\www_bget?map00520
MD-2_vs_BL.pathenrichment.xlsx	Amino sugar and nucleotide sugar metabolism	ko00520	0.0342385	0.025719	0.010121	1	gene-LOC109712971;gene-LOC109713469;gene-LOC109721576;gene-LOC109717083;gene-LOC109725053;gene-LOC109709294;gene-LOC109719303;gene-LOC109728192;gene-LOC109714413;gene-LOC109717274;novel.1091;gene-LOC109723928;gene-LOC109707062;gene-LOC109710019;gene-LOC109710363;novel.1005;gene-LOC109705614;gene-LOC109724852;gene-LOC109703659;gene-LOC109724245;gene-LOC109714476;gene-LOC109721479;gene-LOC109722438…	K00012+K00012+K00012+K00326+K00326+K00326+K00770+K00770+K00844+K00844+K00844+K00847+K00847+K00847+K00847+K00847+K00963+K00963+K00963+K00966+K00975+K00975+K00975+K01711+K01784+K01784+K01835+K01835+K08678+K08678+K08679+K08679+K08679+K12446+K12447+K12448+K12448+K12449+K12449+K12450+K12451+K13379+K13648+K13648+K13648+K13648+K13648+K13648+K13648+K15920+K15920+K16190+K16190+K18677+K20547+K20547+K20547+…	https:\\www.genome.jp\dbget-bin\www_bget?map00520
CN_vs_TN17.pathenrichment.xlsx	Amino sugar and nucleotide sugar metabolism	ko00520	0.0436817	0.025719	2.84705e-05	0.00384352	gene-LOC109712971;gene-LOC109713469;gene-LOC109717082;gene-LOC109717083;gene-LOC109709294;gene-LOC109718620;gene-LOC109719303;gene-LOC109719029;gene-LOC109717274;gene-LOC109722169;novel.1091;gene-LOC109727803;gene-LOC109707062;gene-LOC109710019;novel.1005;gene-LOC109705614;gene-LOC109724245;gene-LOC109714476;gene-LOC109718020;gene-LOC109721479;gene-LOC109722438;gene-LOC109707278;gene-LOC109727875…	K00012+K00012+K00326+K00326+K00326+K00770+K00770+K00820+K00844+K00844+K00844+K00847+K00847+K00847+K00847+K00963+K00966+K00975+K00975+K00975+K00975+K00975+K01183+K01784+K01835+K08678+K08678+K08678+K08678+K08679+K08679+K08679+K10046+K12373+K12446+K12446+K12447+K12449+K12450+K12450+K12450+K13379+K13379+K13648+K13648+K13648+K13648+K13648+K13648+K13648+K13648+K13648+K13648+K13648+K15920+K20547	https:\\www.genome.jp\dbget-bin\www_bget?map00520
CN_vs_TN4.pathenrichment.xlsx	mRNA surveillance pathway	ko03015	0.00885478	0.0233809	1	1	gene-LOC109710169;gene-LOC109724424;gene-LOC109725205;gene-LOC109717964;gene-LOC109705634;gene-LOC109709248;gene-LOC109712927;gene-LOC109711435;gene-LOC109711573;novel.1309;novel.2046;gene-LOC109707797;gene-LOC109707475;gene-LOC109721432;gene-LOC109725272	K04382+K11584+K11584+K12877+K13098+K13098+K13126+K14399+K14400+K14400+K14400+K14401+K14403+K14411+K14411	https:\\www.genome.jp\dbget-bin\www_bget?map03015
TN4_vs_TN21.pathenrichment.xlsx	mRNA surveillance pathway	ko03015	0.010296	0.0233809	0.999989	1	gene-LOC109705057;gene-LOC109724424;gene-LOC109703792;gene-LOC109717964;gene-LOC109717036;gene-LOC109718829;gene-LOC109716729;gene-LOC109720906;novel.1309;novel.1528;gene-LOC109707797;gene-LOC109713909;gene-LOC109708278;gene-LOC109703853;gene-LOC109715821;gene-LOC109720203	K06100+K11584+K11584+K12877+K13126+K14376+K14399+K14399+K14400+K14400+K14401+K14404+K14404+K14404+K14411+K18655	https:\\www.genome.jp\dbget-bin\www_bget?map03015
TN4_vs_TN17.pathenrichment.xlsx	mRNA surveillance pathway	ko03015	0.0103093	0.0233809	0.999988	1	gene-LOC109710169;gene-LOC109711912;gene-LOC109724424;gene-LOC109703792;gene-LOC109714417;gene-LOC109717964;gene-LOC109712927;gene-LOC109725197;gene-LOC109716729;gene-LOC109710188;novel.1309;novel.2046;gene-LOC109707797;gene-LOC109707475;gene-LOC109707195;gene-LOC109724783	K04382+K06269+K11584+K11584+K12877+K12877+K13126+K13126+K14399+K14400+K14400+K14400+K14401+K14403+K14405+K14409	https:\\www.genome.jp\dbget-bin\www_bget?map03015
CN_vs_TN17.pathenrichment.xlsx	mRNA surveillance pathway	ko03015	0.00936037	0.0233809	0.999981	1	gene-LOC109717904;gene-LOC109724424;gene-LOC109726624;gene-LOC109709248;novel.826;gene-LOC109716729;gene-LOC109718465;gene-LOC109713909;gene-LOC109708278;gene-LOC109703853;gene-LOC109724783;gene-LOC109727055	K11584+K11584+K11584+K13098+K13126+K14399+K14399+K14404+K14404+K14404+K14409+K14411	https:\\www.genome.jp\dbget-bin\www_bget?map03015
MD-2_vs_BL.pathenrichment.xlsx	mRNA surveillance pathway	ko03015	0.0118064	0.0233809	0.99995	1	gene-LOC109715268;gene-LOC109727666;gene-LOC109724424;gene-LOC109726423;gene-LOC109703792;gene-LOC109724278;novel.826;gene-LOC109727814;gene-LOC109706445;gene-LOC109720906;gene-LOC109704991;gene-LOC109727032;gene-LOC109707540;gene-LOC109704635;gene-LOC109707475;gene-LOC109713909;gene-LOC109703853;gene-LOC109721186;gene-LOC109720203;gene-LOC109705708	K04382+K06269+K11584+K11584+K11584+K12881+K13126+K14325+K14398+K14399+K14400+K14400+K14401+K14403+K14403+K14404+K14404+K14411+K18655+K18655	https:\\www.genome.jp\dbget-bin\www_bget?map03015
CN_vs_TN21.pathenrichment.xlsx	mRNA surveillance pathway	ko03015	0.0108932	0.0233809	0.999916	1	gene-LOC109709248;gene-LOC109712927;gene-LOC109717036;gene-LOC109725197;gene-LOC109718829;gene-LOC109716729;gene-LOC109718465;gene-LOC109724190;novel.1528;novel.2046;gene-LOC109707475;gene-LOC109713909;gene-LOC109708278;gene-LOC109703853;gene-LOC109718515	K13098+K13126+K13126+K13126+K14376+K14399+K14399+K14400+K14400+K14400+K14403+K14404+K14404+K14404+K14411	https:\\www.genome.jp\dbget-bin\www_bget?map03015
MD-2_vs_TN23.pathenrichment.xlsx	mRNA surveillance pathway	ko03015	0.012426	0.0233809	0.999875	1	gene-LOC109705057;gene-LOC109711912;gene-LOC109724424;gene-LOC109703792;gene-LOC109717964;gene-LOC109705634;novel.826;gene-LOC109727814;gene-LOC109727032;gene-LOC109710188;gene-LOC109711573;gene-LOC109707797;gene-LOC109707475;gene-LOC109713909;gene-LOC109703853;gene-LOC109723972;gene-LOC109724699;gene-LOC109718515;gene-LOC109720203;gene-LOC109705708;gene-LOC109726467	K06100+K06269+K11584+K11584+K12877+K13098+K13126+K14325+K14400+K14400+K14400+K14401+K14403+K14404+K14404+K14405+K14409+K14411+K18655+K18655+K18723	https:\\www.genome.jp\dbget-bin\www_bget?map03015
TN4_vs_TN23.pathenrichment.xlsx	mRNA surveillance pathway	ko03015	0.0121096	0.0233809	0.999852	1	gene-LOC109705057;gene-LOC109724424;gene-LOC109703792;gene-LOC109717964;gene-LOC109705634;gene-LOC109709248;gene-LOC109712856;gene-LOC109705935;gene-LOC109705937;gene-LOC109716729;gene-LOC109715181;gene-LOC109710188;gene-LOC109711573;novel.1528;novel.2046;gene-LOC109713909;gene-LOC109703853;gene-LOC109724783;gene-LOC109725272	K06100+K11584+K11584+K12877+K13098+K13098+K14324+K14324+K14324+K14399+K14400+K14400+K14400+K14400+K14400+K14404+K14404+K14409+K14411	https:\\www.genome.jp\dbget-bin\www_bget?map03015
MD-2_vs_TN4.pathenrichment.xlsx	mRNA surveillance pathway	ko03015	0.0140916	0.0233809	0.999643	1	gene-LOC109708644;gene-LOC109711088;gene-LOC109724424;gene-LOC109703792;gene-LOC109718817;gene-LOC109716332;novel.826;gene-LOC109712856;gene-LOC109705935;gene-LOC109705937;gene-LOC109727814;gene-LOC109713995;gene-LOC109716729;gene-LOC109720906;gene-LOC109711435;gene-LOC109727032;novel.1528;gene-LOC109707797;gene-LOC109707475;gene-LOC109703853;gene-LOC109707195;gene-LOC109724699;gene-LOC109724783;…	K03265+K06965+K11584+K11584+K12881+K13126+K13126+K14324+K14324+K14324+K14325+K14326+K14399+K14399+K14399+K14400+K14400+K14401+K14403+K14404+K14405+K14409+K14409+K14411+K14411+K14416+K18655+K18655	https:\\www.genome.jp\dbget-bin\www_bget?map03015
CN_vs_TN23.pathenrichment.xlsx	mRNA surveillance pathway	ko03015	0.012432	0.0233809	0.99916	1	gene-LOC109710169;gene-LOC109711912;gene-LOC109703792;gene-LOC109717964;gene-LOC109712927;gene-LOC109725197;gene-LOC109712856;gene-LOC109705935;gene-LOC109705937;gene-LOC109716729;gene-LOC109715181;novel.1309;gene-LOC109707797;gene-LOC109707475;gene-LOC109713909;gene-LOC109703853	K04382+K06269+K11584+K12877+K13126+K13126+K14324+K14324+K14324+K14399+K14400+K14400+K14401+K14403+K14404+K14404	https:\\www.genome.jp\dbget-bin\www_bget?map03015
BL_vs_CN.pathenrichment.xlsx	mRNA surveillance pathway	ko03015	0.0150987	0.0233809	0.997098	1	gene-LOC109708644;gene-LOC109723057;gene-LOC109710169;gene-LOC109727666;gene-LOC109724424;gene-LOC109717964;gene-LOC109724278;gene-LOC109716332;novel.826;gene-LOC109712856;gene-LOC109705935;gene-LOC109705937;gene-LOC109716729;gene-LOC109718465;gene-LOC109710188;gene-LOC109711573;novel.1309;novel.2046;gene-LOC109704635;gene-LOC109707475;gene-LOC109713909;gene-LOC109703853;gene-LOC109724699;gene-LO…	K03265+K04382+K04382+K06269+K11584+K12877+K12881+K13126+K13126+K14324+K14324+K14324+K14399+K14399+K14400+K14400+K14400+K14400+K14403+K14403+K14404+K14404+K14409+K14409+K14411+K14416	https:\\www.genome.jp\dbget-bin\www_bget?map03015
BL_vs_TN23.pathenrichment.xlsx	mRNA surveillance pathway	ko03015	0.014245	0.0233809	0.996744	1	gene-LOC109723057;gene-LOC109711912;gene-LOC109711088;gene-LOC109703792;gene-LOC109717964;gene-LOC109712927;gene-LOC109723177;gene-LOC109716729;gene-LOC109710188;gene-LOC109711573;novel.2046;gene-LOC109707797;gene-LOC109713909;gene-LOC109703853;gene-LOC109723972;gene-LOC109724699;gene-LOC109715825;gene-LOC109721186;gene-LOC109720203;gene-LOC109726467	K04382+K06269+K06965+K11584+K12877+K13126+K14398+K14399+K14400+K14400+K14400+K14401+K14404+K14404+K14405+K14409+K14411+K14411+K18655+K18723	https:\\www.genome.jp\dbget-bin\www_bget?map03015
MD-2_vs_TN17.pathenrichment.xlsx	mRNA surveillance pathway	ko03015	0.0151316	0.0233809	0.994736	1	gene-LOC109708644;gene-LOC109710169;gene-LOC109711088;gene-LOC109727078;gene-LOC109726624;gene-LOC109725197;novel.826;gene-LOC109705935;gene-LOC109705937;gene-LOC109727814;gene-LOC109720906;gene-LOC109727032;gene-LOC109710188;gene-LOC109711573;novel.1309;novel.1528;gene-LOC109713909;gene-LOC109703853;gene-LOC109724783;gene-LOC109718515;gene-LOC109721432;gene-LOC109720203;gene-LOC109705708	K03265+K04382+K06965+K11583+K11584+K13126+K13126+K14324+K14324+K14325+K14399+K14400+K14400+K14400+K14400+K14400+K14404+K14404+K14409+K14411+K14411+K18655+K18655	https:\\www.genome.jp\dbget-bin\www_bget?map03015
TN17_vs_TN21.pathenrichment.xlsx	mRNA surveillance pathway	ko03015	0.0137255	0.0233809	0.992442	1	gene-LOC109705057;gene-LOC109711912;gene-LOC109724424;gene-LOC109727946;gene-LOC109717036;gene-LOC109725197;gene-LOC109716729;gene-LOC109720906;gene-LOC109724190;novel.1528;novel.2046;gene-LOC109707475;gene-LOC109713909;gene-LOC109703853	K06100+K06269+K11584+K12876+K13126+K13126+K14399+K14399+K14400+K14400+K14400+K14403+K14404+K14404	https:\\www.genome.jp\dbget-bin\www_bget?map03015
BL_vs_TN4.pathenrichment.xlsx	mRNA surveillance pathway	ko03015	0.016692	0.0233809	0.991939	1	gene-LOC109708644;gene-LOC109716534;gene-LOC109723057;gene-LOC109727666;gene-LOC109711912;gene-LOC109711088;gene-LOC109727078;gene-LOC109725205;gene-LOC109726423;gene-LOC109723784;gene-LOC109705634;gene-LOC109709248;gene-LOC109712927;gene-LOC109716332;gene-LOC109712856;gene-LOC109705935;gene-LOC109705937;gene-LOC109725846;gene-LOC109716729;gene-LOC109718465;gene-LOC109711435;gene-LOC109710406;gen…	K03265+K04354+K04382+K06269+K06269+K06965+K11583+K11584+K11584+K12882+K13098+K13098+K13126+K13126+K14324+K14324+K14324+K14398+K14399+K14399+K14399+K14400+K14400+K14400+K14401+K14401+K14405+K14409+K14409+K14411+K14411+K14416+K18655	https:\\www.genome.jp\dbget-bin\www_bget?map03015
MD-2_vs_TN21.pathenrichment.xlsx	mRNA surveillance pathway	ko03015	0.0165441	0.0233809	0.986019	1	gene-LOC109708644;gene-LOC109705057;gene-LOC109711912;gene-LOC109711088;gene-LOC109727078;gene-LOC109724424;gene-LOC109717964;gene-LOC109717036;novel.826;gene-LOC109705937;gene-LOC109727814;gene-LOC109724068;gene-LOC109724190;gene-LOC109727032;gene-LOC109711573;novel.1309;gene-LOC109707475;gene-LOC109713909;gene-LOC109708278;gene-LOC109703853;gene-LOC109724783;gene-LOC109718515;gene-LOC109721432;…	K03265+K06100+K06269+K06965+K11583+K11584+K12877+K13126+K13126+K14324+K14325+K14376+K14400+K14400+K14400+K14400+K14403+K14404+K14404+K14404+K14409+K14411+K14411+K14416+K18655+K18655+K18723	https:\\www.genome.jp\dbget-bin\www_bget?map03015
TN17_vs_TN23.pathenrichment.xlsx	mRNA surveillance pathway	ko03015	0.017138	0.0233809	0.952529	1	gene-LOC109710169;gene-LOC109705057;gene-LOC109711912;gene-LOC109724424;gene-LOC109703792;gene-LOC109717964;gene-LOC109709248;gene-LOC109725197;gene-LOC109712856;gene-LOC109705935;gene-LOC109705937;gene-LOC109720906;gene-LOC109715181;novel.1309;novel.1528;gene-LOC109707797;gene-LOC109707475;gene-LOC109713909;gene-LOC109703853;gene-LOC109724783	K04382+K06100+K06269+K11584+K11584+K12877+K13098+K13126+K14324+K14324+K14324+K14399+K14400+K14400+K14400+K14401+K14403+K14404+K14404+K14409	https:\\www.genome.jp\dbget-bin\www_bget?map03015
MD-2_vs_CN.pathenrichment.xlsx	mRNA surveillance pathway	ko03015	0.0176349	0.0233809	0.918599	1	gene-LOC109708644;gene-LOC109710169;gene-LOC109703792;gene-LOC109705634;gene-LOC109716332;novel.826;gene-LOC109705937;gene-LOC109727814;gene-LOC109716729;gene-LOC109727032;gene-LOC109710188;gene-LOC109711573;novel.1309;novel.1528;gene-LOC109714325;gene-LOC109720203;gene-LOC109705708	K03265+K04382+K11584+K13098+K13126+K13126+K14324+K14325+K14399+K14400+K14400+K14400+K14400+K14400+K14416+K18655+K18655	https:\\www.genome.jp\dbget-bin\www_bget?map03015
BL_vs_TN21.pathenrichment.xlsx	mRNA surveillance pathway	ko03015	0.0222497	0.0233809	0.659343	1	gene-LOC109708644;gene-LOC109716534;gene-LOC109715268;gene-LOC109723057;gene-LOC109705057;gene-LOC109727666;gene-LOC109711912;gene-LOC109711088;gene-LOC109727078;gene-LOC109724424;gene-LOC109703792;gene-LOC109717964;gene-LOC109709248;gene-LOC109712927;gene-LOC109717036;gene-LOC109712856;gene-LOC109705935;gene-LOC109705937;gene-LOC109726950;gene-LOC109711148;gene-LOC109703518;gene-LOC109723177;gen…	K03265+K04354+K04382+K04382+K06100+K06269+K06269+K06965+K11583+K11584+K11584+K12877+K13098+K13126+K13126+K14324+K14324+K14324+K14396+K14396+K14397+K14398+K14400+K14400+K14400+K14404+K14404+K14405+K14409+K14409+K14411+K14411+K14411+K14411+K14416+K18723	https:\\www.genome.jp\dbget-bin\www_bget?map03015
BL_vs_TN17.pathenrichment.xlsx	mRNA surveillance pathway	ko03015	0.0234568	0.0233809	0.520254	1	gene-LOC109708644;gene-LOC109716534;gene-LOC109722369;gene-LOC109715268;gene-LOC109723057;gene-LOC109710169;gene-LOC109727666;gene-LOC109711088;gene-LOC109727078;gene-LOC109724424;gene-LOC109726423;gene-LOC109703792;gene-LOC109714417;gene-LOC109717964;gene-LOC109724278;gene-LOC109709248;gene-LOC109713660;gene-LOC109725197;gene-LOC109712856;gene-LOC109705935;gene-LOC109705937;gene-LOC109726950;gen…	K03265+K04354+K04354+K04382+K04382+K04382+K06269+K06965+K11583+K11584+K11584+K11584+K12877+K12877+K12881+K13098+K13126+K13126+K14324+K14324+K14324+K14396+K14396+K14399+K14399+K14400+K14400+K14400+K14400+K14400+K14400+K14403+K14403+K14409+K14409+K14411+K14411+K14411	https:\\www.genome.jp\dbget-bin\www_bget?map03015
TN4_vs_TN17.pathenrichment.xlsx	RNA degradation	ko03018	0.0148196	0.0220949	0.990529	1	gene-LOC109716483;gene-LOC109718150;gene-LOC109724767;gene-LOC109709854;gene-LOC109725422;gene-LOC109726594;gene-LOC109723844;gene-LOC109704336;gene-LOC109713619;gene-LOC109718232;gene-LOC109722614;gene-LOC109703541;gene-LOC109706960;gene-LOC109707635;gene-LOC109711119;gene-LOC109720974;gene-LOC109706849;novel.1151;gene-LOC109711958;gene-LOC109725333;gene-LOC109704039;gene-LOC109712927;gene-LOC10…	K00850+K00850+K00850+K00850+K01148+K01689+K03654+K04077+K04077+K04077+K04077+K04077+K04077+K12581+K12581+K12589+K12589+K12599+K12602+K12616+K12616+K13126+K13126	https:\\www.genome.jp\dbget-bin\www_bget?map03018
TN4_vs_TN21.pathenrichment.xlsx	RNA degradation	ko03018	0.015444	0.0220949	0.983953	1	gene-LOC109716483;gene-LOC109724767;gene-LOC109724776;gene-LOC109709854;gene-LOC109710805;gene-LOC109722335;gene-LOC109714378;gene-LOC109726594;gene-LOC109715624;gene-LOC109707961;gene-LOC109713619;gene-LOC109718232;gene-LOC109722614;gene-LOC109703541;gene-LOC109726083;gene-LOC109711119;novel.1151;gene-LOC109711958;gene-LOC109704940;gene-LOC109704039;gene-LOC109713545;gene-LOC109717036;gene-LOC10…	K00850+K00850+K00850+K00850+K00962+K01148+K01689+K01689+K03679+K03679+K04077+K04077+K04077+K04077+K10643+K12581+K12599+K12602+K12611+K12616+K12620+K13126+K14442+K14442	https:\\www.genome.jp\dbget-bin\www_bget?map03018
TN17_vs_TN23.pathenrichment.xlsx	RNA degradation	ko03018	0.0145673	0.0220949	0.981251	1	gene-LOC109725422;gene-LOC109726594;gene-LOC109727884;gene-LOC109715624;gene-LOC109703541;gene-LOC109706960;gene-LOC109711735;novel.1434;gene-LOC109705017;gene-LOC109710583;novel.1759;novel.1760;gene-LOC109713840;gene-LOC109705692;gene-LOC109725333;gene-LOC109704039;gene-LOC109725197	K01148+K01689+K01689+K03679+K04077+K04077+K10643+K12598+K12602+K12602+K12602+K12602+K12606+K12614+K12616+K12616+K13126	https:\\www.genome.jp\dbget-bin\www_bget?map03018
TN17_vs_TN21.pathenrichment.xlsx	RNA degradation	ko03018	0.0147059	0.0220949	0.971505	1	gene-LOC109724776;gene-LOC109725422;gene-LOC109723844;gene-LOC109715624;gene-LOC109707961;gene-LOC109703541;gene-LOC109706960;gene-LOC109707635;gene-LOC109711681;gene-LOC109704940;gene-LOC109729064;gene-LOC109704039;gene-LOC109717036;gene-LOC109725197;gene-LOC109705719	K00850+K01148+K03654+K03679+K03679+K04077+K04077+K12581+K12581+K12611+K12614+K12616+K13126+K13126+K14442	https:\\www.genome.jp\dbget-bin\www_bget?map03018
BL_vs_CN.pathenrichment.xlsx	RNA degradation	ko03018	0.0168409	0.0220949	0.963551	1	gene-LOC109717512;gene-LOC109721829;gene-LOC109721943;gene-LOC109724776;gene-LOC109709854;gene-LOC109715193;gene-LOC109714378;gene-LOC109711267;gene-LOC109723844;gene-LOC109715624;gene-LOC109713619;gene-LOC109717748;gene-LOC109718232;gene-LOC109722614;gene-LOC109706960;gene-LOC109707651;gene-LOC109708047;gene-LOC109712832;gene-LOC109711119;gene-LOC109704104;novel.1151;gene-LOC109705017;gene-LOC10…	K00850+K00850+K00850+K00850+K00850+K00962+K01689+K01689+K03654+K03679+K04077+K04077+K04077+K04077+K04077+K04077+K04077+K12580+K12581+K12581+K12599+K12602+K12602+K12602+K12606+K12620+K12625+K13126+K13126	https:\\www.genome.jp\dbget-bin\www_bget?map03018
CN_vs_TN21.pathenrichment.xlsx	RNA degradation	ko03018	0.016703	0.0220949	0.947886	1	gene-LOC109717512;gene-LOC109721829;gene-LOC109721943;gene-LOC109724776;gene-LOC109709854;gene-LOC109708063;gene-LOC109711267;gene-LOC109707961;gene-LOC109704336;gene-LOC109713619;gene-LOC109718232;gene-LOC109708047;gene-LOC109707635;gene-LOC109712562;novel.1151;gene-LOC109711958;gene-LOC109713840;gene-LOC109704039;gene-LOC109712927;gene-LOC109717036;gene-LOC109725197;gene-LOC109720314;gene-LOC10…	K00850+K00850+K00850+K00850+K00850+K01689+K01689+K03679+K04077+K04077+K04077+K04077+K12581+K12599+K12599+K12602+K12606+K12616+K13126+K13126+K13126+K14442+K14442	https:\\www.genome.jp\dbget-bin\www_bget?map03018
TN4_vs_TN23.pathenrichment.xlsx	RNA degradation	ko03018	0.0178458	0.0220949	0.916383	1	gene-LOC109716483;gene-LOC109724767;gene-LOC109709854;gene-LOC109710805;gene-LOC109722335;gene-LOC109725677;gene-LOC109714378;gene-LOC109726594;gene-LOC109727884;gene-LOC109723844;gene-LOC109715624;gene-LOC109705403;gene-LOC109727366;gene-LOC109714002;gene-LOC109715795;gene-LOC109718232;gene-LOC109722614;gene-LOC109711735;gene-LOC109707635;gene-LOC109711119;gene-LOC109706849;novel.1434;novel.1151…	K00850+K00850+K00850+K00962+K01148+K01148+K01689+K01689+K01689+K03654+K03679+K04043+K04043+K04077+K04077+K04077+K04077+K10643+K12581+K12581+K12589+K12598+K12599+K12602+K12602+K12602+K12602+K12606	https:\\www.genome.jp\dbget-bin\www_bget?map03018
BL_vs_TN4.pathenrichment.xlsx	RNA degradation	ko03018	0.0187152	0.0220949	0.896681	1	gene-LOC109716483;gene-LOC109717512;gene-LOC109721943;gene-LOC109724767;gene-LOC109724776;gene-LOC109709854;gene-LOC109715193;gene-LOC109710805;gene-LOC109714378;gene-LOC109726594;gene-LOC109727884;gene-LOC109722362;gene-LOC109705403;gene-LOC109704336;gene-LOC109713619;gene-LOC109717748;gene-LOC109718232;gene-LOC109703541;gene-LOC109707651;gene-LOC109726126;gene-LOC109711735;gene-LOC109712832;gen…	K00850+K00850+K00850+K00850+K00850+K00850+K00962+K00962+K01689+K01689+K01689+K03514+K04043+K04077+K04077+K04077+K04077+K04077+K04077+K10643+K10643+K12580+K12581+K12581+K12581+K12589+K12599+K12602+K12602+K12602+K12608+K12611+K12613+K12627+K13126+K13126+K14442	https:\\www.genome.jp\dbget-bin\www_bget?map03018
BL_vs_TN17.pathenrichment.xlsx	RNA degradation	ko03018	0.0185185	0.0220949	0.883016	1	gene-LOC109721829;gene-LOC109724776;gene-LOC109711868;gene-LOC109725422;gene-LOC109714378;gene-LOC109718762;gene-LOC109725797;gene-LOC109713619;gene-LOC109714002;gene-LOC109717748;gene-LOC109722614;gene-LOC109706960;gene-LOC109707651;gene-LOC109711735;gene-LOC109712832;gene-LOC109720155;gene-LOC109711119;gene-LOC109704104;gene-LOC109705017;gene-LOC109719835;gene-LOC109711958;novel.1760;gene-LOC10…	K00850+K00850+K00850+K01148+K01689+K03514+K04043+K04077+K04077+K04077+K04077+K04077+K04077+K10643+K12580+K12581+K12581+K12581+K12602+K12602+K12602+K12602+K12608+K12614+K12616+K12617+K12622+K13126+K13126+K14442	https:\\www.genome.jp\dbget-bin\www_bget?map03018
CN_vs_TN4.pathenrichment.xlsx	RNA degradation	ko03018	0.0188902	0.0220949	0.86403	1	gene-LOC109716483;gene-LOC109721829;gene-LOC109721943;gene-LOC109724767;gene-LOC109709854;gene-LOC109722335;gene-LOC109726594;gene-LOC109708063;gene-LOC109711267;gene-LOC109715624;gene-LOC109704336;gene-LOC109718232;gene-LOC109722614;gene-LOC109703541;gene-LOC109706960;gene-LOC109708047;gene-LOC109726083;gene-LOC109726126;gene-LOC109707635;gene-LOC109720974;gene-LOC109706849;gene-LOC109711733;gen…	K00850+K00850+K00850+K00850+K00850+K01148+K01689+K01689+K01689+K03679+K04077+K04077+K04077+K04077+K04077+K04077+K10643+K10643+K12581+K12589+K12589+K12599+K12602+K12602+K12602+K12602+K12606+K12611+K12617+K12625+K13126+K14442	https:\\www.genome.jp\dbget-bin\www_bget?map03018
BL_vs_TN21.pathenrichment.xlsx	RNA degradation	ko03018	0.0191595	0.0220949	0.837913	1	gene-LOC109721829;gene-LOC109723844;gene-LOC109715624;gene-LOC109707961;gene-LOC109705403;gene-LOC109704336;gene-LOC109714002;gene-LOC109717748;gene-LOC109722614;gene-LOC109706960;gene-LOC109707651;gene-LOC109726126;gene-LOC109711735;gene-LOC109712832;gene-LOC109707635;gene-LOC109711119;gene-LOC109704104;gene-LOC109711681;gene-LOC109720974;gene-LOC109705017;gene-LOC109719835;gene-LOC109711958;gen…	K00850+K03654+K03679+K03679+K04043+K04077+K04077+K04077+K04077+K04077+K04077+K10643+K10643+K12580+K12581+K12581+K12581+K12581+K12589+K12602+K12602+K12602+K12606+K12608+K12620+K12625+K12625+K13126+K13126+K14442+K14442	https:\\www.genome.jp\dbget-bin\www_bget?map03018
MD-2_vs_TN21.pathenrichment.xlsx	RNA degradation	ko03018	0.0196078	0.0220949	0.801922	1	gene-LOC109716483;gene-LOC109717512;gene-LOC109721943;gene-LOC109724776;gene-LOC109725422;gene-LOC109725677;gene-LOC109727884;gene-LOC109708063;gene-LOC109718762;gene-LOC109707961;gene-LOC109705403;gene-LOC109707549;gene-LOC109729019;gene-LOC109707651;gene-LOC109708047;gene-LOC109711735;gene-LOC109707635;gene-LOC109704104;novel.1151;gene-LOC109705017;gene-LOC109710583;gene-LOC109713840;gene-LOC10…	K00850+K00850+K00850+K00850+K01148+K01148+K01689+K01689+K03514+K03679+K04043+K04043+K04077+K04077+K04077+K10643+K12581+K12581+K12599+K12602+K12602+K12606+K12606+K12608+K12617+K12620+K12623+K13126+K13126+K14442+K14442+K14442	https:\\www.genome.jp\dbget-bin\www_bget?map03018
CN_vs_TN17.pathenrichment.xlsx	RNA degradation	ko03018	0.0202808	0.0220949	0.714557	1	gene-LOC109717512;gene-LOC109718150;gene-LOC109721829;gene-LOC109721943;gene-LOC109724767;gene-LOC109709854;gene-LOC109715193;gene-LOC109725422;gene-LOC109708063;gene-LOC109711267;gene-LOC109718762;gene-LOC109723844;gene-LOC109715624;gene-LOC109718232;gene-LOC109708047;gene-LOC109711733;novel.1151;gene-LOC109719835;novel.1759;gene-LOC109713840;gene-LOC109724509;gene-LOC109704940;gene-LOC109729064…	K00850+K00850+K00850+K00850+K00850+K00850+K00962+K01148+K01689+K01689+K03514+K03654+K03679+K04077+K04077+K12599+K12599+K12602+K12602+K12606+K12608+K12611+K12614+K12616+K12625+K13126	https:\\www.genome.jp\dbget-bin\www_bget?map03018
MD-2_vs_BL.pathenrichment.xlsx	RNA degradation	ko03018	0.0206612	0.0220949	0.701152	1	gene-LOC109716483;gene-LOC109717512;gene-LOC109721829;gene-LOC109721943;gene-LOC109724776;gene-LOC109715193;gene-LOC109714378;gene-LOC109726594;gene-LOC109728659;gene-LOC109708063;gene-LOC109711267;gene-LOC109723844;gene-LOC109715624;gene-LOC109705403;gene-LOC109707549;gene-LOC109713619;gene-LOC109717748;gene-LOC109722614;gene-LOC109706960;gene-LOC109708047;gene-LOC109707635;gene-LOC109711119;gen…	K00850+K00850+K00850+K00850+K00850+K00962+K01689+K01689+K01689+K01689+K01689+K03654+K03679+K04043+K04043+K04077+K04077+K04077+K04077+K04077+K12581+K12581+K12581+K12581+K12599+K12602+K12602+K12606+K12606+K12620+K12623+K12625+K13126+K14442+K14442	https:\\www.genome.jp\dbget-bin\www_bget?map03018
BL_vs_TN23.pathenrichment.xlsx	RNA degradation	ko03018	0.0206553	0.0220949	0.685951	1	gene-LOC109725677;gene-LOC109726594;gene-LOC109727884;gene-LOC109723844;gene-LOC109715624;gene-LOC109707961;gene-LOC109727366;gene-LOC109713619;gene-LOC109714002;gene-LOC109717748;gene-LOC109722614;gene-LOC109703541;gene-LOC109706960;gene-LOC109707651;gene-LOC109726126;gene-LOC109712832;gene-LOC109720155;gene-LOC109711119;gene-LOC109704104;gene-LOC109720974;gene-LOC109706849;novel.1434;novel.1151…	K01148+K01689+K01689+K03654+K03679+K03679+K04043+K04077+K04077+K04077+K04077+K04077+K04077+K04077+K10643+K12580+K12581+K12581+K12581+K12589+K12589+K12598+K12599+K12602+K12602+K12602+K12608+K12614+K13126	https:\\www.genome.jp\dbget-bin\www_bget?map03018
MD-2_vs_CN.pathenrichment.xlsx	RNA degradation	ko03018	0.0207469	0.0220949	0.653335	1	gene-LOC109721943;gene-LOC109709854;gene-LOC109725422;gene-LOC109727884;gene-LOC109705403;gene-LOC109707549;gene-LOC109713619;gene-LOC109718232;gene-LOC109729019;gene-LOC109707635;gene-LOC109704104;novel.1344;novel.1151;gene-LOC109705017;gene-LOC109710583;gene-LOC109720135;gene-LOC109704039;gene-LOC109716332;novel.826;gene-LOC109719810	K00850+K00850+K01148+K01689+K04043+K04043+K04077+K04077+K04077+K12581+K12581+K12598+K12599+K12602+K12602+K12606+K12616+K13126+K13126+K14442	https:\\www.genome.jp\dbget-bin\www_bget?map03018
CN_vs_TN23.pathenrichment.xlsx	RNA degradation	ko03018	0.020979	0.0220949	0.647532	1	gene-LOC109721829;gene-LOC109721943;gene-LOC109724767;gene-LOC109725677;gene-LOC109728226;gene-LOC109726594;gene-LOC109727884;gene-LOC109711267;gene-LOC109723844;gene-LOC109707961;gene-LOC109715795;gene-LOC109717748;gene-LOC109718232;gene-LOC109722614;gene-LOC109703541;gene-LOC109706960;gene-LOC109708047;novel.1434;gene-LOC109712562;novel.1151;gene-LOC109705017;gene-LOC109710583;novel.1759;novel.…	K00850+K00850+K00850+K01148+K01148+K01689+K01689+K01689+K03654+K03679+K04077+K04077+K04077+K04077+K04077+K04077+K04077+K12598+K12599+K12599+K12602+K12602+K12602+K12602+K12606+K13126+K13126	https:\\www.genome.jp\dbget-bin\www_bget?map03018
MD-2_vs_TN23.pathenrichment.xlsx	RNA degradation	ko03018	0.0224852	0.0220949	0.481133	1	gene-LOC109716483;gene-LOC109717512;gene-LOC109721829;gene-LOC109721943;gene-LOC109724767;gene-LOC109724776;gene-LOC109725422;gene-LOC109725518;gene-LOC109725677;gene-LOC109708063;gene-LOC109718762;gene-LOC109723844;gene-LOC109705403;gene-LOC109707549;gene-LOC109714002;gene-LOC109715795;gene-LOC109722614;gene-LOC109727298;gene-LOC109729019;gene-LOC109703541;gene-LOC109707651;gene-LOC109708047;gen…	K00850+K00850+K00850+K00850+K00850+K00850+K01148+K01148+K01148+K01689+K03514+K03654+K04043+K04043+K04077+K04077+K04077+K04077+K04077+K04077+K04077+K04077+K12581+K12581+K12581+K12589+K12598+K12598+K12599+K12602+K12602+K12606+K12606+K12608+K12614+K12616+K13126+K14442	https:\\www.genome.jp\dbget-bin\www_bget?map03018
MD-2_vs_TN4.pathenrichment.xlsx	RNA degradation	ko03018	0.0231505	0.0220949	0.385207	1	gene-LOC109717512;gene-LOC109721829;gene-LOC109721943;gene-LOC109724767;gene-LOC109709854;gene-LOC109717120;gene-LOC109722335;gene-LOC109725422;gene-LOC109726594;gene-LOC109727884;gene-LOC109728659;gene-LOC109708063;gene-LOC109718762;gene-LOC109715624;gene-LOC109705403;gene-LOC109707549;gene-LOC109713619;gene-LOC109718232;gene-LOC109722614;gene-LOC109703541;gene-LOC109708047;gene-LOC109726126;gen…	K00850+K00850+K00850+K00850+K00850+K01148+K01148+K01148+K01689+K01689+K01689+K01689+K03514+K03679+K04043+K04043+K04077+K04077+K04077+K04077+K04077+K10643+K10643+K12581+K12581+K12589+K12598+K12599+K12602+K12602+K12602+K12602+K12602+K12606+K12606+K12608+K12611+K12614+K12614+K12617+K12617+K12627+K13126+K13126+K14442+K14442	https:\\www.genome.jp\dbget-bin\www_bget?map03018
MD-2_vs_TN17.pathenrichment.xlsx	RNA degradation	ko03018	0.0282895	0.0220949	0.0462576	1	gene-LOC109717512;gene-LOC109721943;gene-LOC109724767;gene-LOC109711868;gene-LOC109725677;gene-LOC109726594;gene-LOC109727884;gene-LOC109728659;gene-LOC109708063;gene-LOC109711267;gene-LOC109718762;gene-LOC109723844;gene-LOC109715624;gene-LOC109705403;gene-LOC109725797;gene-LOC109707549;gene-LOC109715795;gene-LOC109727298;gene-LOC109729019;gene-LOC109706960;gene-LOC109707651;gene-LOC109708047;gen…	K00850+K00850+K00850+K00850+K01148+K01689+K01689+K01689+K01689+K01689+K03514+K03654+K03679+K04043+K04043+K04043+K04077+K04077+K04077+K04077+K04077+K04077+K10643+K12581+K12581+K12599+K12602+K12602+K12602+K12602+K12606+K12606+K12608+K12611+K12614+K12614+K12616+K12617+K12617+K13126+K13126+K14442+K14442	https:\\www.genome.jp\dbget-bin\www_bget?map03018
BL_vs_TN23.pathenrichment.xlsx	Purine metabolism	ko00230	0.0156695	0.0205752	0.939806	1	gene-LOC109715479;gene-LOC109725851;gene-LOC109725406;gene-LOC109708257;gene-LOC109720791;gene-LOC109705845;gene-LOC109721652;gene-LOC109704809;gene-LOC109711091;gene-LOC109720573;gene-LOC109706468;gene-LOC109704285;gene-LOC109710084;gene-LOC109715769;novel.1576;gene-LOC109711029;gene-LOC109727726;novel.23;novel.1236;novel.1677;gene-LOC109712688;gene-LOC109708581	K00088+K00601+K00759+K00759+K00873+K00873+K00942+K00951+K00988+K01081+K01081+K01081+K01510+K01513+K01768+K01835+K06966+K10807+K10807+K10808+K13484+K14641	https:\\www.genome.jp\dbget-bin\www_bget?map00230
BL_vs_TN21.pathenrichment.xlsx	Purine metabolism	ko00230	0.0160692	0.0205752	0.938741	1	gene-LOC109715479;gene-LOC109725851;gene-LOC109708257;gene-LOC109713104;gene-LOC109720791;gene-LOC109705845;gene-LOC109721652;gene-LOC109704809;gene-LOC109709034;gene-LOC109720573;gene-LOC109706468;gene-LOC109704285;gene-LOC109722684;gene-LOC109708911;gene-LOC109717426;gene-LOC109719709;gene-LOC109711029;gene-LOC109717282;gene-LOC109717062;gene-LOC109727726;novel.23;gene-LOC109724888;novel.1677;g…	K00088+K00601+K00759+K00860+K00873+K00873+K00942+K00951+K00951+K01081+K01081+K01081+K01427+K01490+K01513+K01756+K01835+K03787+K06966+K06966+K10807+K10808+K10808+K13484+K14641+K14641	https:\\www.genome.jp\dbget-bin\www_bget?map00230
CN_vs_TN17.pathenrichment.xlsx	Purine metabolism	ko00230	0.0171607	0.0205752	0.851705	1	gene-LOC109725851;gene-LOC109714194;gene-LOC109703479;gene-LOC109720791;gene-LOC109705845;gene-LOC109726809;gene-LOC109720466;gene-LOC109721652;gene-LOC109709034;gene-LOC109720573;gene-LOC109706468;gene-LOC109723829;novel.572;novel.825;gene-LOC109711029;gene-LOC109726714;novel.1812;gene-LOC109726519;gene-LOC109718257;gene-LOC109721560;gene-LOC109707094;gene-LOC109711935	K00601+K00860+K00873+K00873+K00873+K00873+K00939+K00942+K00951+K01081+K01081+K01510+K01768+K01768+K01835+K01945+K03787+K10808+K13484+K13811+K13811+K13811	https:\\www.genome.jp\dbget-bin\www_bget?map00230
MD-2_vs_BL.pathenrichment.xlsx	Purine metabolism	ko00230	0.0182999	0.0205752	0.795754	1	gene-LOC109715479;gene-LOC109725851;gene-LOC109708257;gene-LOC109714512;gene-LOC109714194;gene-LOC109720791;gene-LOC109705845;gene-LOC109726650;gene-LOC109726809;gene-LOC109726925;gene-LOC109705210;gene-LOC109708805;gene-LOC109720573;gene-LOC109704285;gene-LOC109722684;gene-LOC109708911;gene-LOC109717426;gene-LOC109704619;novel.572;gene-LOC109711029;gene-LOC109704189;gene-LOC109726714;gene-LOC109…	K00088+K00601+K00759+K00856+K00860+K00873+K00873+K00873+K00873+K00939+K00951+K00951+K01081+K01081+K01427+K01490+K01513+K01519+K01768+K01835+K01835+K01945+K03787+K06966+K06966+K10807+K10807+K10808+K13484+K14641+K18532	https:\\www.genome.jp\dbget-bin\www_bget?map00230
TN17_vs_TN21.pathenrichment.xlsx	Purine metabolism	ko00230	0.0176471	0.0205752	0.791091	1	gene-LOC109711591;gene-LOC109708257;gene-LOC109710426;gene-LOC109714512;gene-LOC109720791;gene-LOC109705845;gene-LOC109714510;gene-LOC109720573;gene-LOC109704285;gene-LOC109715763;gene-LOC109723829;novel.970;gene-LOC109727726;novel.1416;novel.1236;gene-LOC109724888;gene-LOC109726519;gene-LOC109707094	K00106+K00759+K00764+K00856+K00873+K00873+K00948+K01081+K01081+K01510+K01510+K01768+K06966+K10807+K10807+K10808+K10808+K13811	https:\\www.genome.jp\dbget-bin\www_bget?map00230
BL_vs_TN17.pathenrichment.xlsx	Purine metabolism	ko00230	0.0185185	0.0205752	0.769175	1	gene-LOC109711591;gene-LOC109725406;gene-LOC109708257;gene-LOC109713104;gene-LOC109714194;gene-LOC109707372;gene-LOC109720466;gene-LOC109721652;gene-LOC109704809;gene-LOC109709034;gene-LOC109706468;gene-LOC109704285;gene-LOC109708911;gene-LOC109715763;gene-LOC109723829;gene-LOC109710084;gene-LOC109717426;novel.970;gene-LOC109711029;gene-LOC109717062;gene-LOC109729006;novel.1416;novel.23;novel.123…	K00106+K00759+K00759+K00860+K00860+K00873+K00939+K00942+K00951+K00951+K01081+K01081+K01490+K01510+K01510+K01510+K01513+K01768+K01835+K06966+K06966+K10807+K10807+K10807+K10808+K10808+K13484+K13811+K13811+K14641	https:\\www.genome.jp\dbget-bin\www_bget?map00230
CN_vs_TN23.pathenrichment.xlsx	Purine metabolism	ko00230	0.018648	0.0205752	0.732495	1	gene-LOC109708257;gene-LOC109710426;gene-LOC109714512;gene-LOC109714194;gene-LOC109726809;gene-LOC109727427;gene-LOC109708822;gene-LOC109712425;gene-LOC109705210;gene-LOC109722684;gene-LOC109723499;gene-LOC109710084;gene-LOC109715769;novel.572;novel.970;gene-LOC109726714;gene-LOC109717062;gene-LOC109727726;gene-LOC109710947;novel.1416;gene-LOC109724888;novel.1677;gene-LOC109718257;gene-LOC1097070…	K00759+K00764+K00856+K00860+K00873+K00873+K00873+K00939+K00951+K01427+K01487+K01510+K01513+K01768+K01768+K01945+K06966+K06966+K10807+K10807+K10808+K10808+K13484+K13811	https:\\www.genome.jp\dbget-bin\www_bget?map00230
MD-2_vs_TN21.pathenrichment.xlsx	Purine metabolism	ko00230	0.0189951	0.0205752	0.720438	1	gene-LOC109725406;gene-LOC109708257;gene-LOC109714512;gene-LOC109713104;gene-LOC109714194;gene-LOC109720791;gene-LOC109705845;gene-LOC109726650;gene-LOC109726809;gene-LOC109727427;gene-LOC109721652;gene-LOC109704809;gene-LOC109709034;gene-LOC109706468;gene-LOC109704285;gene-LOC109723499;gene-LOC109716347;gene-LOC109704619;gene-LOC109726957;novel.572;novel.825;gene-LOC109704189;gene-LOC109726714;g…	K00759+K00759+K00856+K00860+K00860+K00873+K00873+K00873+K00873+K00873+K00942+K00951+K00951+K01081+K01081+K01487+K01510+K01519+K01768+K01768+K01768+K01835+K01945+K03787+K03787+K06966+K10807+K10808+K10808+K10808+K14977	https:\\www.genome.jp\dbget-bin\www_bget?map00230
MD-2_vs_CN.pathenrichment.xlsx	Purine metabolism	ko00230	0.0186722	0.0205752	0.705867	1	gene-LOC109725406;gene-LOC109726650;gene-LOC109720466;gene-LOC109718590;gene-LOC109704809;gene-LOC109724102;gene-LOC109723829;gene-LOC109710084;gene-LOC109704619;novel.572;novel.825;novel.970;gene-LOC109704189;gene-LOC109727726;gene-LOC109707755;novel.1416;gene-LOC109704419;gene-LOC109718257	K00759+K00873+K00939+K00940+K00951+K01490+K01510+K01510+K01519+K01768+K01768+K01768+K01835+K06966+K06966+K10807+K10808+K13484	https:\\www.genome.jp\dbget-bin\www_bget?map00230
TN4_vs_TN23.pathenrichment.xlsx	Purine metabolism	ko00230	0.0191205	0.0205752	0.70309	1	gene-LOC109708257;gene-LOC109714512;gene-LOC109711232;gene-LOC109714194;gene-LOC109703479;gene-LOC109720791;gene-LOC109727427;gene-LOC109720466;gene-LOC109726925;gene-LOC109704809;gene-LOC109705210;gene-LOC109709034;gene-LOC109720573;gene-LOC109722684;gene-LOC109708911;gene-LOC109715763;gene-LOC109723829;gene-LOC109710084;gene-LOC109719250;gene-LOC109704619;novel.857;novel.970;gene-LOC109704189;g…	K00759+K00856+K00856+K00860+K00873+K00873+K00873+K00939+K00939+K00951+K00951+K00951+K01081+K01427+K01490+K01510+K01510+K01510+K01513+K01519+K01768+K01768+K01835+K03787+K10807+K10807+K10807+K10808+K13811+K14641	https:\\www.genome.jp\dbget-bin\www_bget?map00230
MD-2_vs_TN23.pathenrichment.xlsx	Purine metabolism	ko00230	0.0201183	0.0205752	0.589271	1	gene-LOC109725406;gene-LOC109708257;gene-LOC109714512;gene-LOC109714194;gene-LOC109720791;gene-LOC109705845;gene-LOC109726650;gene-LOC109726809;gene-LOC109727427;gene-LOC109726925;gene-LOC109714033;gene-LOC109704809;gene-LOC109705210;gene-LOC109722684;gene-LOC109723499;gene-LOC109708911;gene-LOC109716347;gene-LOC109723829;gene-LOC109725909;gene-LOC109710084;gene-LOC109704619;gene-LOC109726957;nov…	K00759+K00759+K00856+K00860+K00873+K00873+K00873+K00873+K00873+K00939+K00951+K00951+K00951+K01427+K01487+K01490+K01510+K01510+K01510+K01510+K01519+K01768+K01768+K01768+K01835+K01945+K03787+K06966+K10807+K10807+K10808+K10808+K14977+K18151	https:\\www.genome.jp\dbget-bin\www_bget?map00230
CN_vs_TN21.pathenrichment.xlsx	Purine metabolism	ko00230	0.0203341	0.0205752	0.559761	1	gene-LOC109711591;gene-LOC109708257;gene-LOC109710426;gene-LOC109714512;gene-LOC109714194;gene-LOC109705845;gene-LOC109726809;gene-LOC109708822;gene-LOC109712425;gene-LOC109717546;gene-LOC109718590;gene-LOC109721652;gene-LOC109704809;gene-LOC109709034;gene-LOC109706468;gene-LOC109704285;gene-LOC109723499;novel.572;novel.825;gene-LOC109726714;gene-LOC109727726;novel.1416;novel.1236;gene-LOC1097248…	K00106+K00759+K00764+K00856+K00860+K00873+K00873+K00873+K00939+K00940+K00940+K00942+K00951+K00951+K01081+K01081+K01487+K01768+K01768+K01945+K06966+K10807+K10807+K10808+K10808+K13484+K13811+K13811	https:\\www.genome.jp\dbget-bin\www_bget?map00230
TN4_vs_TN21.pathenrichment.xlsx	Purine metabolism	ko00230	0.020592	0.0205752	0.529296	1	gene-LOC109708257;gene-LOC109714512;gene-LOC109711232;gene-LOC109714194;gene-LOC109703479;gene-LOC109720791;gene-LOC109705845;gene-LOC109715807;gene-LOC109720466;gene-LOC109721652;gene-LOC109704809;gene-LOC109712167;gene-LOC109720573;gene-LOC109704285;gene-LOC109723829;gene-LOC109719250;gene-LOC109704619;novel.857;novel.970;gene-LOC109711029;gene-LOC109704189;gene-LOC109712998;novel.1812;gene-LOC…	K00759+K00856+K00856+K00860+K00873+K00873+K00873+K00939+K00939+K00942+K00951+K00951+K01081+K01081+K01510+K01513+K01519+K01768+K01768+K01835+K01835+K03787+K03787+K06966+K10807+K10807+K10808+K13484+K13811+K13811+K14641+K18151	https:\\www.genome.jp\dbget-bin\www_bget?map00230
MD-2_vs_TN4.pathenrichment.xlsx	Purine metabolism	ko00230	0.0206341	0.0205752	0.521368	1	gene-LOC109725406;gene-LOC109708257;gene-LOC109711232;gene-LOC109713104;gene-LOC109703479;gene-LOC109720791;gene-LOC109722348;gene-LOC109705845;gene-LOC109725693;gene-LOC109726650;gene-LOC109726809;gene-LOC109715807;gene-LOC109720466;gene-LOC109718590;gene-LOC109704809;gene-LOC109709034;gene-LOC109720573;gene-LOC109723499;gene-LOC109716347;gene-LOC109725909;gene-LOC109719250;gene-LOC109726957;nov…	K00759+K00759+K00856+K00860+K00873+K00873+K00873+K00873+K00873+K00873+K00873+K00939+K00939+K00940+K00951+K00951+K01081+K01487+K01510+K01510+K01513+K01768+K01768+K01768+K01768+K01835+K01945+K03787+K03787+K06928+K06966+K10807+K10807+K10807+K10808+K13811+K14641+K14641+K14977+K18151+K18447	https:\\www.genome.jp\dbget-bin\www_bget?map00230
BL_vs_CN.pathenrichment.xlsx	Purine metabolism	ko00230	0.0209059	0.0205752	0.487473	1	gene-LOC109715479;gene-LOC109725851;gene-LOC109725406;gene-LOC109708257;gene-LOC109708833;gene-LOC109710426;gene-LOC109703860;gene-LOC109714194;gene-LOC109720791;gene-LOC109705845;gene-LOC109726809;gene-LOC109715807;gene-LOC109712425;gene-LOC109717546;gene-LOC109704809;gene-LOC109705210;gene-LOC109720573;gene-LOC109704285;gene-LOC109722684;gene-LOC109708911;gene-LOC109715763;gene-LOC109710084;nov…	K00088+K00601+K00759+K00759+K00759+K00764+K00856+K00860+K00873+K00873+K00873+K00939+K00939+K00940+K00951+K00951+K01081+K01081+K01427+K01490+K01510+K01510+K01768+K01768+K01768+K01835+K01945+K06966+K06966+K10807+K10807+K13484+K13484+K13811+K14641+K18532	https:\\www.genome.jp\dbget-bin\www_bget?map00230
CN_vs_TN4.pathenrichment.xlsx	Purine metabolism	ko00230	0.0212515	0.0205752	0.443721	1	gene-LOC109708257;gene-LOC109710426;gene-LOC109711232;gene-LOC109713104;gene-LOC109703479;gene-LOC109720791;gene-LOC109705845;gene-LOC109726650;gene-LOC109726809;gene-LOC109709034;gene-LOC109720573;gene-LOC109723499;gene-LOC109715763;gene-LOC109716347;gene-LOC109723829;gene-LOC109710084;gene-LOC109715769;gene-LOC109719250;gene-LOC109704619;novel.572;novel.857;novel.970;gene-LOC109711029;gene-LOC1…	K00759+K00764+K00856+K00860+K00873+K00873+K00873+K00873+K00873+K00951+K01081+K01487+K01510+K01510+K01510+K01510+K01513+K01513+K01519+K01768+K01768+K01768+K01835+K01835+K01945+K03787+K06966+K06966+K10807+K10808+K13484+K13484+K13811+K14641+K14977+K18151	https:\\www.genome.jp\dbget-bin\www_bget?map00230
MD-2_vs_TN17.pathenrichment.xlsx	Purine metabolism	ko00230	0.0223684	0.0205752	0.322831	1	gene-LOC109711591;gene-LOC109725406;gene-LOC109714194;gene-LOC109703479;gene-LOC109720791;gene-LOC109705845;gene-LOC109726650;gene-LOC109726809;gene-LOC109726925;gene-LOC109721652;gene-LOC109724043;gene-LOC109704809;gene-LOC109709034;gene-LOC109720573;gene-LOC109706468;gene-LOC109716347;gene-LOC109710084;gene-LOC109704619;gene-LOC109726957;novel.572;novel.825;novel.970;gene-LOC109704189;gene-LOC1…	K00106+K00759+K00860+K00873+K00873+K00873+K00873+K00873+K00939+K00942+K00942+K00951+K00951+K01081+K01081+K01510+K01510+K01519+K01768+K01768+K01768+K01768+K01835+K01945+K03787+K03787+K03787+K06966+K10807+K10808+K10808+K10808+K18151+K18447	https:\\www.genome.jp\dbget-bin\www_bget?map00230
TN17_vs_TN23.pathenrichment.xlsx	Purine metabolism	ko00230	0.0231362	0.0205752	0.284327	1	gene-LOC109711591;gene-LOC109725851;gene-LOC109708257;gene-LOC109714512;gene-LOC109720791;gene-LOC109705845;gene-LOC109707372;gene-LOC109708822;gene-LOC109721652;gene-LOC109714033;gene-LOC109709034;gene-LOC109720573;gene-LOC109722684;gene-LOC109708911;gene-LOC109723829;gene-LOC109710084;gene-LOC109715769;novel.1576;novel.970;gene-LOC109717062;gene-LOC109727726;gene-LOC109710947;novel.1416;novel.1…	K00106+K00601+K00759+K00856+K00873+K00873+K00873+K00873+K00942+K00951+K00951+K01081+K01427+K01490+K01510+K01510+K01513+K01768+K01768+K06966+K06966+K10807+K10807+K10807+K10808+K10808+K13811	https:\\www.genome.jp\dbget-bin\www_bget?map00230
BL_vs_TN4.pathenrichment.xlsx	Purine metabolism	ko00230	0.0227618	0.0205752	0.242354	1	gene-LOC109725851;gene-LOC109725406;gene-LOC109708833;gene-LOC109711232;gene-LOC109713104;gene-LOC109714194;gene-LOC109703479;gene-LOC109720791;gene-LOC109705845;gene-LOC109726650;gene-LOC109714567;gene-LOC109715807;gene-LOC109726925;gene-LOC109703622;gene-LOC109704809;gene-LOC109709034;gene-LOC109720573;gene-LOC109706468;gene-LOC109704285;gene-LOC109723499;gene-LOC109708911;gene-LOC109716347;gen…	K00601+K00759+K00759+K00856+K00860+K00860+K00873+K00873+K00873+K00873+K00939+K00939+K00939+K00939+K00951+K00951+K01081+K01081+K01081+K01487+K01490+K01510+K01510+K01513+K01513+K01513+K01519+K01768+K01768+K01768+K01835+K03787+K03787+K03787+K06966+K06966+K10807+K10808+K13484+K13811+K13811+K14641+K14641+K18151+K18447	https:\\www.genome.jp\dbget-bin\www_bget?map00230
TN4_vs_TN17.pathenrichment.xlsx	Purine metabolism	ko00230	0.0231959	0.0205752	0.237264	1	gene-LOC109725851;gene-LOC109708257;gene-LOC109711232;gene-LOC109714194;gene-LOC109720791;gene-LOC109726650;gene-LOC109726809;gene-LOC109714567;gene-LOC109720466;gene-LOC109726925;gene-LOC109703622;gene-LOC109721652;gene-LOC109704809;gene-LOC109723499;gene-LOC109715763;gene-LOC109710084;gene-LOC109715769;gene-LOC109719250;gene-LOC109704619;novel.857;gene-LOC109704189;gene-LOC109712998;novel.1812;…	K00601+K00759+K00856+K00860+K00873+K00873+K00873+K00939+K00939+K00939+K00939+K00942+K00951+K01487+K01510+K01510+K01513+K01513+K01519+K01768+K01835+K03787+K03787+K06966+K06966+K10807+K10807+K10807+K10808+K10808+K10808+K13484+K13811+K13811+K14641+K14977	https:\\www.genome.jp\dbget-bin\www_bget?map00230
TN4_vs_TN17.pathenrichment.xlsx	Glycolysis / Gluconeogenesis	ko00010	0.0180412	0.0197568	0.734047	1	gene-LOC109728231;gene-LOC109727047;gene-LOC109720821;gene-LOC109710875;gene-LOC109711737;gene-LOC109711548;novel.1091;gene-LOC109716483;gene-LOC109718150;gene-LOC109724767;gene-LOC109709854;gene-LOC109720791;gene-LOC109726650;gene-LOC109726809;gene-LOC109720532;gene-LOC109721538;gene-LOC109714910;gene-LOC109718234;gene-LOC109714503;gene-LOC109710186;gene-LOC109714007;gene-LOC109726198;gene-LOC10…	K00002+K00016+K00121+K00121+K00128+K00161+K00844+K00850+K00850+K00850+K00850+K00873+K00873+K00873+K00895+K00895+K00927+K00927+K01610+K01610+K01623+K01623+K01689+K01785+K01803+K01835+K03841+K18857	https:\\www.genome.jp\dbget-bin\www_bget?map00010
MD-2_vs_CN.pathenrichment.xlsx	Glycolysis / Gluconeogenesis	ko00010	0.0207469	0.0197568	0.443627	1	gene-LOC109727802;gene-LOC109723066;novel.144;novel.1928;gene-LOC109717274;novel.1091;gene-LOC109721943;gene-LOC109709854;gene-LOC109726650;gene-LOC109723498;gene-LOC109724094;gene-LOC109727884;gene-LOC109729023;gene-LOC109707192;gene-LOC109704189;novel.1810;gene-LOC109728684;gene-LOC109708430;gene-LOC109705949;gene-LOC109726181	K00002+K00627+K00627+K00627+K00844+K00844+K00850+K00850+K00873+K00895+K01568+K01689+K01803+K01803+K01835+K01913+K14085+K15633+K18857+K18857	https:\\www.genome.jp\dbget-bin\www_bget?map00010
BL_vs_TN23.pathenrichment.xlsx	Glycolysis / Gluconeogenesis	ko00010	0.0206553	0.0197568	0.42793	1	gene-LOC109727802;gene-LOC109728231;gene-LOC109708128;gene-LOC109727043;gene-LOC109724393;gene-LOC109725654;novel.1091;gene-LOC109720791;gene-LOC109705845;gene-LOC109716093;gene-LOC109704337;gene-LOC109714910;gene-LOC109718234;gene-LOC109709170;gene-LOC109714007;gene-LOC109726198;gene-LOC109726594;gene-LOC109727884;gene-LOC109718309;gene-LOC109724845;gene-LOC109710380;gene-LOC109711029;gene-LOC10…	K00002+K00002+K00002+K00016+K00844+K00844+K00844+K00873+K00873+K00895+K00927+K00927+K00927+K01006+K01623+K01623+K01689+K01689+K01792+K01792+K01810+K01835+K01895+K01913+K01913+K03841+K15633+K15634+K18857	https:\\www.genome.jp\dbget-bin\www_bget?map00010
BL_vs_TN21.pathenrichment.xlsx	Glycolysis / Gluconeogenesis	ko00010	0.0216316	0.0197568	0.302514	1	gene-LOC109727802;gene-LOC109728231;gene-LOC109708128;gene-LOC109713902;gene-LOC109719957;gene-LOC109714413;gene-LOC109725654;novel.1091;gene-LOC109721829;gene-LOC109720791;gene-LOC109705845;gene-LOC109716093;gene-LOC109720532;gene-LOC109721538;gene-LOC109711833;gene-LOC109704337;gene-LOC109714910;gene-LOC109718234;gene-LOC109709170;gene-LOC109719677;gene-LOC109714007;gene-LOC109726198;gene-LOC10…	K00002+K00002+K00002+K00128+K00128+K00844+K00844+K00844+K00850+K00873+K00873+K00895+K00895+K00895+K00895+K00927+K00927+K00927+K01006+K01568+K01623+K01623+K01623+K01785+K01792+K01810+K01835+K01913+K01913+K01913+K03841+K03841+K14085+K15633+K18857	https:\\www.genome.jp\dbget-bin\www_bget?map00010
BL_vs_TN17.pathenrichment.xlsx	Glycolysis / Gluconeogenesis	ko00010	0.0228395	0.0197568	0.185269	1	gene-LOC109727802;gene-LOC109727043;gene-LOC109713902;gene-LOC109719957;gene-LOC109710430;gene-LOC109711548;gene-LOC109714413;novel.1091;gene-LOC109721829;gene-LOC109724776;gene-LOC109711868;gene-LOC109707372;gene-LOC109716093;gene-LOC109721538;gene-LOC109724346;gene-LOC109728625;gene-LOC109711833;gene-LOC109714910;gene-LOC109709170;gene-LOC109719677;gene-LOC109714007;gene-LOC109726198;gene-LOC10…	K00002+K00016+K00128+K00128+K00134+K00161+K00844+K00844+K00850+K00850+K00850+K00873+K00895+K00895+K00895+K00895+K00895+K00927+K01006+K01568+K01623+K01623+K01623+K01689+K01785+K01785+K01792+K01834+K01835+K01913+K01913+K03841+K03841+K03841+K15633+K15633+K18857	https:\\www.genome.jp\dbget-bin\www_bget?map00010
MD-2_vs_BL.pathenrichment.xlsx	Glycolysis / Gluconeogenesis	ko00010	0.025974	0.0197568	0.0280639	1	gene-LOC109706133;gene-LOC109711548;gene-LOC109714413;gene-LOC109717274;novel.1091;gene-LOC109716483;gene-LOC109717512;gene-LOC109721829;gene-LOC109721943;gene-LOC109724776;gene-LOC109720791;gene-LOC109705845;gene-LOC109726650;gene-LOC109726809;gene-LOC109724346;gene-LOC109728625;gene-LOC109711833;gene-LOC109704337;gene-LOC109718234;gene-LOC109720387;gene-LOC109709170;gene-LOC109719677;gene-LOC10…	K00131+K00161+K00844+K00844+K00844+K00850+K00850+K00850+K00850+K00850+K00873+K00873+K00873+K00873+K00895+K00895+K00895+K00927+K00927+K00927+K01006+K01568+K01568+K01623+K01623+K01689+K01689+K01689+K01689+K01689+K01785+K01792+K01792+K01803+K01803+K01835+K01835+K01895+K01913+K03841+K03841+K18857+K18857+K18857	https:\\www.genome.jp\dbget-bin\www_bget?map00010
BL_vs_CN.pathenrichment.xlsx	Glycolysis / Gluconeogenesis	ko00010	0.0267131	0.0197568	0.0153073	1	gene-LOC109727802;gene-LOC109727047;gene-LOC109720821;gene-LOC109713902;gene-LOC109706133;novel.144;novel.1928;gene-LOC109717512;gene-LOC109721829;gene-LOC109721943;gene-LOC109724776;gene-LOC109709854;gene-LOC109720791;gene-LOC109705845;gene-LOC109726809;gene-LOC109716093;gene-LOC109723498;gene-LOC109728625;gene-LOC109711833;gene-LOC109704337;gene-LOC109714910;gene-LOC109718234;gene-LOC109720387;…	K00002+K00016+K00121+K00128+K00131+K00627+K00627+K00850+K00850+K00850+K00850+K00850+K00873+K00873+K00873+K00895+K00895+K00895+K00895+K00927+K00927+K00927+K00927+K01006+K01568+K01610+K01610+K01623+K01689+K01689+K01785+K01785+K01792+K01792+K01803+K01835+K01895+K01895+K01913+K01913+K03841+K03841+K15633+K15634+K18857+K18857	https:\\www.genome.jp\dbget-bin\www_bget?map00010
TN17_vs_TN23.pathenrichment.xlsx	Glycolysis / Gluconeogenesis	ko00010	0.0291345	0.0197568	0.0117652	1	gene-LOC109727802;gene-LOC109728231;gene-LOC109708128;gene-LOC109727043;gene-LOC109719957;gene-LOC109710430;gene-LOC109711548;gene-LOC109724393;novel.1091;gene-LOC109720791;gene-LOC109705845;gene-LOC109707372;gene-LOC109708822;gene-LOC109721538;gene-LOC109728625;gene-LOC109704337;gene-LOC109714910;gene-LOC109718234;gene-LOC109714007;gene-LOC109710742;gene-LOC109726594;gene-LOC109727884;gene-LOC10…	K00002+K00002+K00002+K00016+K00128+K00134+K00161+K00844+K00844+K00873+K00873+K00873+K00873+K00895+K00895+K00927+K00927+K00927+K01623+K01623+K01689+K01689+K01785+K01785+K01792+K01803+K01895+K01895+K01913+K03841+K03841+K03841+K18857+K18857	https:\\www.genome.jp\dbget-bin\www_bget?map00010
TN4_vs_TN21.pathenrichment.xlsx	Glycolysis / Gluconeogenesis	ko00010	0.0276705	0.0197568	0.0108011	1	gene-LOC109725051;gene-LOC109727802;gene-LOC109727043;gene-LOC109727047;gene-LOC109720821;gene-LOC109710875;gene-LOC109707288;gene-LOC109711548;novel.144;gene-LOC109725654;novel.1091;gene-LOC109716483;gene-LOC109724767;gene-LOC109724776;gene-LOC109709854;gene-LOC109703479;gene-LOC109720791;gene-LOC109705845;gene-LOC109724346;gene-LOC109728625;gene-LOC109704337;gene-LOC109714910;gene-LOC109718234;…	K00002+K00002+K00016+K00016+K00121+K00121+K00161+K00161+K00627+K00844+K00844+K00850+K00850+K00850+K00850+K00873+K00873+K00873+K00895+K00895+K00927+K00927+K00927+K01610+K01610+K01623+K01623+K01689+K01689+K01792+K01803+K01803+K01835+K01835+K01913+K01913+K01913+K01913+K03841+K03841+K14085+K18857+K18857	https:\\www.genome.jp\dbget-bin\www_bget?map00010
TN17_vs_TN21.pathenrichment.xlsx	Glycolysis / Gluconeogenesis	ko00010	0.0303922	0.0197568	0.00915285	1	gene-LOC109727802;gene-LOC109728231;gene-LOC109708128;gene-LOC109727043;gene-LOC109720821;gene-LOC109725805;gene-LOC109724393;gene-LOC109725654;novel.1091;gene-LOC109724776;gene-LOC109720791;gene-LOC109705845;gene-LOC109720532;gene-LOC109728625;gene-LOC109704337;gene-LOC109714910;gene-LOC109718234;gene-LOC109726198;gene-LOC109710742;gene-LOC109725745;gene-LOC109708471;gene-LOC109718309;gene-LOC10…	K00002+K00002+K00002+K00016+K00121+K00627+K00844+K00844+K00844+K00850+K00873+K00873+K00895+K00895+K00927+K00927+K00927+K01623+K01623+K01785+K01785+K01792+K01792+K01803+K01895+K01913+K01913+K03841+K03841+K03841+K15633	https:\\www.genome.jp\dbget-bin\www_bget?map00010
BL_vs_TN4.pathenrichment.xlsx	Glycolysis / Gluconeogenesis	ko00010	0.0273141	0.0197568	0.00492531	0.669842	gene-LOC109727802;gene-LOC109728231;gene-LOC109727043;gene-LOC109727047;gene-LOC109720821;gene-LOC109710875;gene-LOC109719957;gene-LOC109711737;gene-LOC109710430;novel.144;gene-LOC109714413;novel.1091;gene-LOC109716483;gene-LOC109717512;gene-LOC109721943;gene-LOC109724767;gene-LOC109724776;gene-LOC109709854;gene-LOC109703479;gene-LOC109720791;gene-LOC109705845;gene-LOC109726650;gene-LOC109716093;…	K00002+K00002+K00016+K00016+K00121+K00121+K00128+K00128+K00134+K00627+K00844+K00844+K00850+K00850+K00850+K00850+K00850+K00850+K00873+K00873+K00873+K00873+K00895+K00895+K00895+K00895+K00895+K00895+K00927+K00927+K01006+K01568+K01568+K01610+K01610+K01623+K01689+K01689+K01689+K01785+K01785+K01785+K01792+K01803+K01835+K01895+K01913+K01913+K03841+K03841+K15633+K15634+K18857+K18857	https:\\www.genome.jp\dbget-bin\www_bget?map00010
TN4_vs_TN23.pathenrichment.xlsx	Glycolysis / Gluconeogenesis	ko00010	0.0286807	0.0197568	0.00460546	0.612526	gene-LOC109725051;gene-LOC109727802;gene-LOC109728231;gene-LOC109727043;gene-LOC109727047;gene-LOC109720821;gene-LOC109710875;gene-LOC109711737;gene-LOC109714413;gene-LOC109724393;gene-LOC109725654;novel.1091;gene-LOC109716483;gene-LOC109724767;gene-LOC109709854;gene-LOC109703479;gene-LOC109720791;gene-LOC109727427;gene-LOC109724346;gene-LOC109726104;gene-LOC109728625;gene-LOC109718234;gene-LOC10…	K00002+K00002+K00002+K00016+K00016+K00121+K00121+K00128+K00844+K00844+K00844+K00844+K00850+K00850+K00850+K00873+K00873+K00873+K00895+K00895+K00895+K00927+K01006+K01568+K01610+K01610+K01623+K01623+K01623+K01689+K01689+K01689+K01785+K01785+K01803+K01803+K01835+K01895+K01895+K01913+K03841+K03841+K18857+K18857+K18857	https:\\www.genome.jp\dbget-bin\www_bget?map00010
MD-2_vs_TN23.pathenrichment.xlsx	Glycolysis / Gluconeogenesis	ko00010	0.0284024	0.0197568	0.00401406	0.549926	gene-LOC109725051;gene-LOC109727802;gene-LOC109728231;gene-LOC109708128;gene-LOC109718953;gene-LOC109719957;gene-LOC109718725;gene-LOC109709036;gene-LOC109711548;gene-LOC109717274;gene-LOC109724393;gene-LOC109716483;gene-LOC109717512;gene-LOC109721829;gene-LOC109721943;gene-LOC109724767;gene-LOC109724776;gene-LOC109720791;gene-LOC109705845;gene-LOC109726650;gene-LOC109726809;gene-LOC109727427;gen…	K00002+K00002+K00002+K00002+K00128+K00128+K00134+K00134+K00161+K00844+K00844+K00850+K00850+K00850+K00850+K00850+K00850+K00873+K00873+K00873+K00873+K00873+K00895+K00895+K00895+K00927+K00927+K00927+K01006+K01568+K01568+K01623+K01689+K01785+K01803+K01835+K01895+K01895+K01895+K01913+K01913+K03841+K03841+K03841+K14085+K18857+K18857+K18857	https:\\www.genome.jp\dbget-bin\www_bget?map00010
MD-2_vs_TN4.pathenrichment.xlsx	Glycolysis / Gluconeogenesis	ko00010	0.0276799	0.0197568	0.00331494	0.457462	gene-LOC109727802;gene-LOC109728231;gene-LOC109727043;gene-LOC109727047;gene-LOC109720821;gene-LOC109718953;gene-LOC109719957;gene-LOC109723285;gene-LOC109711737;gene-LOC109711548;novel.144;gene-LOC109717274;gene-LOC109720463;novel.1091;gene-LOC109717512;gene-LOC109721829;gene-LOC109721943;gene-LOC109724767;gene-LOC109709854;gene-LOC109703479;gene-LOC109720791;gene-LOC109722348;gene-LOC109705845;…	K00002+K00002+K00016+K00016+K00121+K00128+K00128+K00128+K00128+K00161+K00627+K00844+K00844+K00844+K00850+K00850+K00850+K00850+K00850+K00873+K00873+K00873+K00873+K00873+K00873+K00873+K00895+K00895+K00895+K00927+K00927+K00927+K01006+K01568+K01568+K01610+K01610+K01623+K01623+K01623+K01689+K01689+K01689+K01689+K01785+K01792+K01803+K01803+K01835+K03841+K18857+K18857+K18857+K18857+K18857	https:\\www.genome.jp\dbget-bin\www_bget?map00010
MD-2_vs_TN17.pathenrichment.xlsx	Glycolysis / Gluconeogenesis	ko00010	0.0302632	0.0197568	0.00137401	0.188239	gene-LOC109725051;gene-LOC109727802;gene-LOC109727043;gene-LOC109719957;gene-LOC109717274;gene-LOC109722169;gene-LOC109717512;gene-LOC109721943;gene-LOC109724767;gene-LOC109711868;gene-LOC109703479;gene-LOC109720791;gene-LOC109705845;gene-LOC109726650;gene-LOC109726809;gene-LOC109721538;gene-LOC109724346;gene-LOC109728625;gene-LOC109704337;gene-LOC109714910;gene-LOC109718234;gene-LOC109708989;gen…	K00002+K00002+K00016+K00128+K00844+K00844+K00850+K00850+K00850+K00850+K00873+K00873+K00873+K00873+K00873+K00895+K00895+K00895+K00927+K00927+K00927+K00927+K01006+K01568+K01568+K01623+K01623+K01623+K01623+K01689+K01689+K01689+K01689+K01689+K01792+K01803+K01810+K01835+K01895+K01913+K03841+K14085+K18857+K18857+K18857+K18857	https:\\www.genome.jp\dbget-bin\www_bget?map00010
CN_vs_TN4.pathenrichment.xlsx	Glycolysis / Gluconeogenesis	ko00010	0.0301063	0.0197568	0.000764085	0.103916	gene-LOC109727802;gene-LOC109728231;gene-LOC109727043;gene-LOC109727047;gene-LOC109713902;gene-LOC109718953;gene-LOC109719957;gene-LOC109723285;gene-LOC109711737;gene-LOC109711548;novel.144;novel.1928;gene-LOC109714413;gene-LOC109717920;gene-LOC109720463;novel.1091;gene-LOC109716483;gene-LOC109721829;gene-LOC109721943;gene-LOC109724767;gene-LOC109709854;gene-LOC109703479;gene-LOC109720791;gene-LO…	K00002+K00002+K00016+K00016+K00128+K00128+K00128+K00128+K00128+K00161+K00627+K00627+K00844+K00844+K00844+K00844+K00850+K00850+K00850+K00850+K00850+K00873+K00873+K00873+K00873+K00873+K00895+K00895+K00927+K00927+K00927+K01006+K01568+K01568+K01610+K01610+K01623+K01689+K01689+K01689+K01785+K01803+K01803+K01803+K01834+K01835+K01835+K18857+K18857+K18857+K18857	https:\\www.genome.jp\dbget-bin\www_bget?map00010
CN_vs_TN23.pathenrichment.xlsx	Glycolysis / Gluconeogenesis	ko00010	0.032634	0.0197568	0.000517041	0.0698006	gene-LOC109725051;gene-LOC109727802;gene-LOC109728231;gene-LOC109720821;gene-LOC109713902;gene-LOC109718725;gene-LOC109709036;novel.144;novel.1928;gene-LOC109717920;gene-LOC109724393;gene-LOC109721829;gene-LOC109721943;gene-LOC109724767;gene-LOC109726809;gene-LOC109727427;gene-LOC109708822;gene-LOC109720532;gene-LOC109723498;gene-LOC109724346;gene-LOC109728625;gene-LOC109704337;gene-LOC109718234;…	K00002+K00002+K00002+K00121+K00128+K00134+K00134+K00627+K00627+K00844+K00844+K00850+K00850+K00850+K00873+K00873+K00873+K00895+K00895+K00895+K00895+K00927+K00927+K00927+K01568+K01610+K01623+K01689+K01689+K01689+K01785+K01785+K01803+K01803+K01803+K01834+K01895+K01913+K03841+K15633+K18857+K18857	https:\\www.genome.jp\dbget-bin\www_bget?map00010
MD-2_vs_TN21.pathenrichment.xlsx	Glycolysis / Gluconeogenesis	ko00010	0.03125	0.0197568	0.000307608	0.0424498	gene-LOC109725051;gene-LOC109727802;gene-LOC109728231;gene-LOC109708128;gene-LOC109718953;gene-LOC109719957;gene-LOC109711737;gene-LOC109718725;gene-LOC109709036;gene-LOC109717274;gene-LOC109722169;gene-LOC109724393;gene-LOC109725654;novel.1091;gene-LOC109716483;gene-LOC109717512;gene-LOC109721943;gene-LOC109724776;gene-LOC109720791;gene-LOC109705845;gene-LOC109726650;gene-LOC109726809;gene-LOC10…	K00002+K00002+K00002+K00002+K00128+K00128+K00128+K00134+K00134+K00844+K00844+K00844+K00844+K00844+K00850+K00850+K00850+K00850+K00873+K00873+K00873+K00873+K00873+K00895+K00895+K00895+K00927+K00927+K01006+K01568+K01568+K01623+K01623+K01623+K01689+K01689+K01785+K01792+K01803+K01803+K01835+K01895+K01913+K01913+K03841+K03841+K14085+K18857+K18857+K18857+K18857	https:\\www.genome.jp\dbget-bin\www_bget?map00010
CN_vs_TN17.pathenrichment.xlsx	Glycolysis / Gluconeogenesis	ko00010	0.0343214	0.0197568	0.000114551	0.0154643	gene-LOC109725051;gene-LOC109727802;gene-LOC109727043;gene-LOC109720821;gene-LOC109719957;gene-LOC109723285;gene-LOC109717274;gene-LOC109722169;novel.1091;gene-LOC109717512;gene-LOC109718150;gene-LOC109721829;gene-LOC109721943;gene-LOC109724767;gene-LOC109709854;gene-LOC109703479;gene-LOC109720791;gene-LOC109705845;gene-LOC109726809;gene-LOC109721538;gene-LOC109724346;gene-LOC109704337;gene-LOC10…	K00002+K00002+K00016+K00121+K00128+K00128+K00844+K00844+K00844+K00850+K00850+K00850+K00850+K00850+K00850+K00873+K00873+K00873+K00873+K00895+K00895+K00927+K00927+K01006+K01568+K01568+K01610+K01610+K01623+K01623+K01689+K01689+K01792+K01803+K01803+K01834+K01835+K01895+K01913+K03841+K15633+K18857+K18857+K18857	https:\\www.genome.jp\dbget-bin\www_bget?map00010
CN_vs_TN21.pathenrichment.xlsx	Glycolysis / Gluconeogenesis	ko00010	0.037037	0.0197568	2.83679e-06	0.00038013	gene-LOC109725051;gene-LOC109727802;gene-LOC109728231;gene-LOC109710875;gene-LOC109718953;gene-LOC109719957;gene-LOC109711737;gene-LOC109718725;gene-LOC109709036;novel.144;novel.1928;gene-LOC109714413;gene-LOC109722169;gene-LOC109725654;gene-LOC109717512;gene-LOC109721829;gene-LOC109721943;gene-LOC109724776;gene-LOC109709854;gene-LOC109705845;gene-LOC109726809;gene-LOC109708822;gene-LOC109720532;…	K00002+K00002+K00002+K00121+K00128+K00128+K00128+K00134+K00134+K00627+K00627+K00844+K00844+K00844+K00850+K00850+K00850+K00850+K00850+K00873+K00873+K00873+K00895+K00895+K00895+K00895+K00927+K00927+K00927+K01006+K01568+K01568+K01623+K01623+K01689+K01689+K01785+K01792+K01803+K01803+K01803+K01810+K01834+K01913+K03841+K03841+K03841+K14085+K18857+K18857+K18857	https:\\www.genome.jp\dbget-bin\www_bget?map00010
TN4_vs_TN17.pathenrichment.xlsx	Oxidative phosphorylation	ko00190	0.00708763	0.0192892	0.999995	1	gene-LOC109727902;gene-LOC109706477;gene-LOC109711513;novel.2028;novel.1784;gene-LOC109717004;gene-LOC109707502;gene-LOC109724598;gene-LOC109728114;gene-LOC109708099;gene-LOC109708116	K01507+K01507+K01535+K01535+K02112+K02146+K02155+K02259+K03945+K03966+K03966	https:\\www.genome.jp\dbget-bin\www_bget?map00190
CN_vs_TN4.pathenrichment.xlsx	Oxidative phosphorylation	ko00190	0.0100354	0.0192892	0.999695	1	gene-LOC109715166;gene-LOC109725061;gene-LOC109725710;gene-LOC109727902;gene-LOC109706477;gene-LOC109708895;gene-LOC109711513;novel.2028;gene-LOC109712204;gene-LOC109715104;gene-LOC109716772;gene-LOC109722125;gene-LOC109724598;gene-LOC109718325;gene-LOC109707110;gene-LOC109708099;gene-LOC109708116	K00234+K01507+K01507+K01507+K01507+K01507+K01535+K01535+K02109+K02115+K02146+K02146+K02259+K03884+K03884+K03966+K03966	https:\\www.genome.jp\dbget-bin\www_bget?map00190
MD-2_vs_BL.pathenrichment.xlsx	Oxidative phosphorylation	ko00190	0.0100354	0.0192892	0.999695	1	gene-LOC109723560;gene-LOC109720589;gene-LOC109721372;gene-LOC109725061;gene-LOC109727902;gene-LOC109712204;gene-LOC109711353;gene-LOC109708307;gene-LOC109712983;gene-LOC109728894;gene-LOC109705680;gene-LOC109707502;gene-LOC109718325;gene-LOC109705913;gene-LOC109728114;gene-LOC109708099;novel.1214	K00411+K01507+K01507+K01507+K01507+K02109+K02113+K02133+K02134+K02151+K02152+K02155+K03884+K03884+K03945+K03966+K05573	https:\\www.genome.jp\dbget-bin\www_bget?map00190
MD-2_vs_TN4.pathenrichment.xlsx	Oxidative phosphorylation	ko00190	0.0125818	0.0192892	0.996383	1	gene-LOC109704353;gene-LOC109728610;gene-LOC109720589;gene-LOC109725710;gene-LOC109727902;gene-LOC109703571;gene-LOC109711513;gene-LOC109715104;novel.1882;gene-LOC109722125;gene-LOC109707502;novel.1904;gene-LOC109717914;gene-LOC109705125;gene-LOC109724598;gene-LOC109711772;gene-LOC109715204;gene-LOC109707110;novel.1494;novel.1783;gene-LOC109719640;gene-LOC109728114;gene-LOC109724511;gene-LOC10970…	K00419+K00419+K01507+K01507+K01507+K01507+K01535+K02115+K02126+K02146+K02155+K02256+K02258+K02258+K02259+K02260+K02266+K03884+K03935+K03935+K03945+K03945+K03955+K03966+K05573	https:\\www.genome.jp\dbget-bin\www_bget?map00190
BL_vs_TN23.pathenrichment.xlsx	Oxidative phosphorylation	ko00190	0.011396	0.0192892	0.995418	1	gene-LOC109727902;gene-LOC109708882;gene-LOC109711513;gene-LOC109724006;gene-LOC109726928;gene-LOC109705680;gene-LOC109728084;gene-LOC109707502;gene-LOC109705125;gene-LOC109724598;gene-LOC109715204;gene-LOC109723377;gene-LOC109728069;gene-LOC109719640;gene-LOC109726429;gene-LOC109728114	K01507+K01507+K01535+K02113+K02151+K02152+K02154+K02155+K02258+K02259+K02266+K03884+K03884+K03945+K03945+K03945	https:\\www.genome.jp\dbget-bin\www_bget?map00190
MD-2_vs_TN23.pathenrichment.xlsx	Oxidative phosphorylation	ko00190	0.012426	0.0192892	0.993803	1	gene-LOC109723560;gene-LOC109720589;gene-LOC109721372;gene-LOC109725061;gene-LOC109708882;gene-LOC109721260;gene-LOC109724006;gene-LOC109727257;gene-LOC109726928;gene-LOC109728894;gene-LOC109705125;gene-LOC109724598;gene-LOC109711772;gene-LOC109715204;gene-LOC109728069;novel.1494;gene-LOC109719640;gene-LOC109728114;gene-LOC109724511;gene-LOC109708099;novel.1214	K00411+K01507+K01507+K01507+K01507+K01535+K02113+K02113+K02151+K02151+K02258+K02259+K02260+K02266+K03884+K03935+K03945+K03945+K03955+K03966+K05573	https:\\www.genome.jp\dbget-bin\www_bget?map00190
CN_vs_TN17.pathenrichment.xlsx	Oxidative phosphorylation	ko00190	0.0117005	0.0192892	0.991363	1	gene-LOC109716385;gene-LOC109721372;gene-LOC109725710;gene-LOC109727902;gene-LOC109706477;gene-LOC109708895;gene-LOC109711513;gene-LOC109712204;gene-LOC109722125;gene-LOC109707502;gene-LOC109718325;gene-LOC109723377;gene-LOC109728069;gene-LOC109707110;gene-LOC109728114	K01507+K01507+K01507+K01507+K01507+K01507+K01535+K02109+K02146+K02155+K03884+K03884+K03884+K03884+K03945	https:\\www.genome.jp\dbget-bin\www_bget?map00190
TN4_vs_TN23.pathenrichment.xlsx	Oxidative phosphorylation	ko00190	0.012747	0.0192892	0.988771	1	gene-LOC109715166;gene-LOC109704353;gene-LOC109728610;gene-LOC109727902;gene-LOC109711513;gene-LOC109724006;gene-LOC109727257;gene-LOC109715104;novel.1690;novel.2011;gene-LOC109718567;gene-LOC109716772;gene-LOC109722125;gene-LOC109707502;novel.1904;gene-LOC109705125;novel.2059;gene-LOC109728069;gene-LOC109707110;gene-LOC109708029	K00234+K00419+K00419+K01507+K01535+K02113+K02113+K02115+K02132+K02132+K02136+K02146+K02146+K02155+K02256+K02258+K02261+K03884+K03884+K03963	https:\\www.genome.jp\dbget-bin\www_bget?map00190
BL_vs_TN21.pathenrichment.xlsx	Oxidative phosphorylation	ko00190	0.012979	0.0192892	0.987403	1	gene-LOC109727902;gene-LOC109706477;gene-LOC109712601;gene-LOC109721260;novel.2028;gene-LOC109715104;gene-LOC109716772;gene-LOC109726928;gene-LOC109705680;gene-LOC109728084;gene-LOC109707502;novel.1904;gene-LOC109724598;gene-LOC109711772;novel.2059;gene-LOC109715204;gene-LOC109723377;gene-LOC109728069;gene-LOC109719640;gene-LOC109726429;gene-LOC109728114	K01507+K01507+K01535+K01535+K01535+K02115+K02146+K02151+K02152+K02154+K02155+K02256+K02259+K02260+K02261+K02266+K03884+K03884+K03945+K03945+K03945	https:\\www.genome.jp\dbget-bin\www_bget?map00190
MD-2_vs_TN17.pathenrichment.xlsx	Oxidative phosphorylation	ko00190	0.0131579	0.0192892	0.982094	1	gene-LOC109704353;gene-LOC109728610;gene-LOC109716385;gene-LOC109720589;gene-LOC109721372;gene-LOC109725710;gene-LOC109727902;gene-LOC109721260;novel.2028;novel.1784;gene-LOC109715104;gene-LOC109722125;gene-LOC109728894;novel.1904;gene-LOC109711772;gene-LOC109715204;gene-LOC109707110;novel.1494;gene-LOC109719640;gene-LOC109724511	K00419+K00419+K01507+K01507+K01507+K01507+K01507+K01535+K01535+K02112+K02115+K02146+K02151+K02256+K02260+K02266+K03884+K03935+K03945+K03955	https:\\www.genome.jp\dbget-bin\www_bget?map00190
CN_vs_TN21.pathenrichment.xlsx	Oxidative phosphorylation	ko00190	0.0130719	0.0192892	0.978131	1	gene-LOC109723560;gene-LOC109704353;gene-LOC109728610;gene-LOC109721372;gene-LOC109725061;gene-LOC109727902;gene-LOC109708895;gene-LOC109711513;gene-LOC109712204;gene-LOC109707502;gene-LOC109715204;gene-LOC109718325;gene-LOC109723377;gene-LOC109721588;gene-LOC109728639;gene-LOC109722207;gene-LOC109708099;gene-LOC109708116	K00411+K00419+K00419+K01507+K01507+K01507+K01507+K01535+K02109+K02155+K02266+K03884+K03884+K03937+K03939+K03940+K03966+K03966	https:\\www.genome.jp\dbget-bin\www_bget?map00190
TN17_vs_TN21.pathenrichment.xlsx	Oxidative phosphorylation	ko00190	0.0127451	0.0192892	0.965272	1	gene-LOC109704353;gene-LOC109728610;gene-LOC109727902;gene-LOC109706477;gene-LOC109712204;gene-LOC109722125;gene-LOC109704333;gene-LOC109725735;novel.1783;gene-LOC109728114;gene-LOC109708029;gene-LOC109708099;gene-LOC109708116	K00419+K00419+K01507+K01507+K02109+K02146+K02148+K02155+K03935+K03945+K03963+K03966+K03966	https:\\www.genome.jp\dbget-bin\www_bget?map00190
TN4_vs_TN21.pathenrichment.xlsx	Oxidative phosphorylation	ko00190	0.0148005	0.0192892	0.940199	1	gene-LOC109715166;gene-LOC109704353;gene-LOC109728610;gene-LOC109721372;gene-LOC109706477;gene-LOC109711604;gene-LOC109721260;gene-LOC109708985;gene-LOC109711513;novel.2028;gene-LOC109715104;gene-LOC109718129;gene-LOC109718567;gene-LOC109722125;gene-LOC109707502;gene-LOC109708178;gene-LOC109724598;gene-LOC109723377;gene-LOC109707110;gene-LOC109711193;gene-LOC109721588;gene-LOC109728639;gene-LOC10…	K00234+K00419+K00419+K01507+K01507+K01507+K01535+K01535+K01535+K01535+K02115+K02136+K02136+K02146+K02155+K02155+K02259+K03884+K03884+K03934+K03937+K03939+K03963	https:\\www.genome.jp\dbget-bin\www_bget?map00190
CN_vs_TN23.pathenrichment.xlsx	Oxidative phosphorylation	ko00190	0.014763	0.0192892	0.921944	1	gene-LOC109704353;gene-LOC109728610;gene-LOC109721372;gene-LOC109725061;gene-LOC109708895;novel.2028;gene-LOC109712204;gene-LOC109724006;novel.1690;novel.2011;gene-LOC109707502;novel.1904;gene-LOC109705125;gene-LOC109724598;gene-LOC109718325;gene-LOC109723377;gene-LOC109728639;gene-LOC109708099;gene-LOC109708116	K00419+K00419+K01507+K01507+K01507+K01535+K02109+K02113+K02132+K02132+K02155+K02256+K02258+K02259+K03884+K03884+K03939+K03966+K03966	https:\\www.genome.jp\dbget-bin\www_bget?map00190
MD-2_vs_TN21.pathenrichment.xlsx	Oxidative phosphorylation	ko00190	0.0159314	0.0192892	0.886195	1	gene-LOC109723560;gene-LOC109720589;gene-LOC109721372;gene-LOC109727902;gene-LOC109706477;gene-LOC109712601;gene-LOC109704641;gene-LOC109721260;gene-LOC109711513;novel.2028;gene-LOC109712204;gene-LOC109711353;gene-LOC109715104;gene-LOC109712983;gene-LOC109726928;gene-LOC109728894;novel.1904;gene-LOC109724598;gene-LOC109711772;gene-LOC109715204;novel.1932;gene-LOC109718325;novel.1783;gene-LOC10971…	K00411+K01507+K01507+K01507+K01507+K01535+K01535+K01535+K01535+K01535+K02109+K02113+K02115+K02134+K02151+K02151+K02256+K02259+K02260+K02266+K03883+K03884+K03935+K03945+K03945+K03966	https:\\www.genome.jp\dbget-bin\www_bget?map00190
BL_vs_TN4.pathenrichment.xlsx	Oxidative phosphorylation	ko00190	0.016692	0.0192892	0.853827	1	gene-LOC109704353;gene-LOC109728610;gene-LOC109721372;gene-LOC109727902;gene-LOC109708985;gene-LOC109711513;gene-LOC109715104;gene-LOC109724849;gene-LOC109716772;gene-LOC109717004;gene-LOC109722125;gene-LOC109725749;gene-LOC109705680;gene-LOC109728084;gene-LOC109708178;novel.1904;gene-LOC109708184;gene-LOC109705125;gene-LOC109724598;gene-LOC109711772;novel.2059;gene-LOC109715204;gene-LOC109718325…	K00419+K00419+K01507+K01507+K01535+K01535+K02115+K02145+K02146+K02146+K02146+K02149+K02152+K02154+K02155+K02256+K02257+K02258+K02259+K02260+K02261+K02266+K03884+K03884+K03937+K03939+K03940+K03945+K03945+K03949+K03955+K03959+K03963	https:\\www.genome.jp\dbget-bin\www_bget?map00190
MD-2_vs_CN.pathenrichment.xlsx	Oxidative phosphorylation	ko00190	0.0155602	0.0192892	0.846282	1	gene-LOC109704353;gene-LOC109728610;gene-LOC109720589;gene-LOC109706477;gene-LOC109721260;novel.2028;gene-LOC109715104;novel.2011;gene-LOC109707502;novel.1904;gene-LOC109711772;gene-LOC109715204;novel.1692;gene-LOC109719640;gene-LOC109728114	K00419+K00419+K01507+K01507+K01535+K01535+K02115+K02132+K02155+K02256+K02260+K02266+K03883+K03945+K03945	https:\\www.genome.jp\dbget-bin\www_bget?map00190
BL_vs_TN17.pathenrichment.xlsx	Oxidative phosphorylation	ko00190	0.0166667	0.0192892	0.829266	1	gene-LOC109726584;gene-LOC109704353;gene-LOC109728610;gene-LOC109720589;gene-LOC109721260;novel.2028;novel.1784;novel.1934;gene-LOC109715104;gene-LOC109725269;gene-LOC109716772;gene-LOC109722125;gene-LOC109705680;gene-LOC109728084;gene-LOC109707502;novel.1904;gene-LOC109711772;gene-LOC109715204;gene-LOC109718325;gene-LOC109723377;gene-LOC109705913;gene-LOC109707110;gene-LOC109728114;gene-LOC10972…	K00411+K00419+K00419+K01507+K01535+K01535+K02112+K02112+K02115+K02135+K02146+K02146+K02152+K02154+K02155+K02256+K02260+K02266+K03884+K03884+K03884+K03884+K03945+K03955+K03966+K03966+K11353	https:\\www.genome.jp\dbget-bin\www_bget?map00190
BL_vs_CN.pathenrichment.xlsx	Oxidative phosphorylation	ko00190	0.0180023	0.0192892	0.698011	1	gene-LOC109704353;gene-LOC109728610;gene-LOC109720589;gene-LOC109721372;gene-LOC109725061;gene-LOC109727902;gene-LOC109706477;gene-LOC109708895;gene-LOC109708985;gene-LOC109711513;novel.2028;gene-LOC109712204;gene-LOC109715104;novel.2011;gene-LOC109705680;gene-LOC109728794;novel.1904;gene-LOC109711772;gene-LOC109715204;gene-LOC109725842;novel.1692;gene-LOC109718325;gene-LOC109705913;gene-LOC10972…	K00419+K00419+K01507+K01507+K01507+K01507+K01507+K01507+K01535+K01535+K01535+K02109+K02115+K02132+K02152+K02153+K02256+K02260+K02266+K02267+K03883+K03884+K03884+K03884+K03937+K03939+K03940+K03945+K03945+K03966+K03966	https:\\www.genome.jp\dbget-bin\www_bget?map00190
TN17_vs_TN23.pathenrichment.xlsx	Oxidative phosphorylation	ko00190	0.0197087	0.0192892	0.490252	1	gene-LOC109704353;gene-LOC109728610;gene-LOC109725061;gene-LOC109727902;gene-LOC109706477;gene-LOC109711513;novel.2028;novel.1784;novel.1934;gene-LOC109724006;novel.1882;novel.1690;novel.2011;gene-LOC109722125;novel.1904;gene-LOC109705125;gene-LOC109724598;gene-LOC109728069;gene-LOC109728114;gene-LOC109708029;gene-LOC109708099;gene-LOC109708116;gene-LOC109703616	K00419+K00419+K01507+K01507+K01507+K01535+K01535+K02112+K02112+K02113+K02126+K02132+K02132+K02146+K02256+K02258+K02259+K03884+K03945+K03963+K03966+K03966+K11353	https:\\www.genome.jp\dbget-bin\www_bget?map00190
CN_vs_TN21.pathenrichment.xlsx	Pentose and glucuronate interconversions	ko00040	0.0137981	0.0191723	0.959714	1	gene-LOC109725051;gene-LOC109727802;gene-LOC109728231;gene-LOC109707166;gene-LOC109712971;gene-LOC109703659;gene-LOC109712682;gene-LOC109724089;gene-LOC109725291;gene-LOC109726350;gene-LOC109709025;gene-LOC109713651;gene-LOC109710225;gene-LOC109727211;gene-LOC109706551;gene-LOC109718296;gene-LOC109721157;novel.49;gene-LOC109727800	K00002+K00002+K00002+K00008+K00012+K00963+K01051+K01051+K01051+K01051+K01051+K01184+K01184+K01213+K01213+K01728+K01783+K12447+K16190	https:\\www.genome.jp\dbget-bin\www_bget?map00040
MD-2_vs_TN17.pathenrichment.xlsx	Pentose and glucuronate interconversions	ko00040	0.0144737	0.0191723	0.946696	1	gene-LOC109725051;gene-LOC109727802;gene-LOC109707166;gene-LOC109705614;gene-LOC109703659;gene-LOC109712683;gene-LOC109717555;gene-LOC109705951;gene-LOC109725291;gene-LOC109726284;gene-LOC109726350;gene-LOC109709025;gene-LOC109720558;gene-LOC109707895;gene-LOC109708998;gene-LOC109709963;gene-LOC109727211;gene-LOC109718296;gene-LOC109710289;gene-LOC109715436;novel.49;novel.1168	K00002+K00002+K00008+K00963+K00963+K01051+K01051+K01051+K01051+K01051+K01051+K01051+K01184+K01184+K01184+K01184+K01213+K01728+K01728+K01805+K12447+K12447	https:\\www.genome.jp\dbget-bin\www_bget?map00040
MD-2_vs_CN.pathenrichment.xlsx	Pentose and glucuronate interconversions	ko00040	0.0145228	0.0191723	0.896753	1	gene-LOC109727802;gene-LOC109703659;gene-LOC109717555;gene-LOC109705951;gene-LOC109726350;gene-LOC109709025;gene-LOC109719521;gene-LOC109720558;gene-LOC109708998;gene-LOC109727874;gene-LOC109714347;gene-LOC109704620;gene-LOC109718296;novel.49	K00002+K00963+K01051+K01051+K01051+K01051+K01184+K01184+K01184+K01213+K01728+K01728+K01728+K12447	https:\\www.genome.jp\dbget-bin\www_bget?map00040
TN4_vs_TN23.pathenrichment.xlsx	Pentose and glucuronate interconversions	ko00040	0.0159337	0.0191723	0.873784	1	gene-LOC109725051;gene-LOC109727802;gene-LOC109728231;gene-LOC109727418;gene-LOC109707166;gene-LOC109712971;gene-LOC109724997;gene-LOC109703659;gene-LOC109714046;gene-LOC109705951;gene-LOC109726350;gene-LOC109726995;gene-LOC109714028;gene-LOC109719521;gene-LOC109720558;gene-LOC109708998;gene-LOC109709544;gene-LOC109709963;gene-LOC109711071;gene-LOC109717782;gene-LOC109727211;gene-LOC109706551;gen…	K00002+K00002+K00002+K00008+K00008+K00012+K00875+K00963+K01051+K01051+K01051+K01051+K01184+K01184+K01184+K01184+K01184+K01184+K01184+K01213+K01213+K01213+K01728+K01728+K01728	https:\\www.genome.jp\dbget-bin\www_bget?map00040
CN_vs_TN17.pathenrichment.xlsx	Pentose and glucuronate interconversions	ko00040	0.0156006	0.0191723	0.870764	1	gene-LOC109725051;gene-LOC109727802;gene-LOC109712971;gene-LOC109713469;gene-LOC109705614;gene-LOC109712682;gene-LOC109712683;gene-LOC109716749;gene-LOC109724089;gene-LOC109724100;gene-LOC109726350;gene-LOC109709025;gene-LOC109719521;gene-LOC109707895;gene-LOC109709963;gene-LOC109727874;gene-LOC109714347;gene-LOC109718296;gene-LOC109715436;novel.1168	K00002+K00002+K00012+K00012+K00963+K01051+K01051+K01051+K01051+K01051+K01051+K01051+K01184+K01184+K01184+K01213+K01728+K01728+K01805+K12447	https:\\www.genome.jp\dbget-bin\www_bget?map00040
BL_vs_CN.pathenrichment.xlsx	Pentose and glucuronate interconversions	ko00040	0.0162602	0.0191723	0.861824	1	gene-LOC109727802;gene-LOC109707166;gene-LOC109712971;gene-LOC109713469;gene-LOC109721576;gene-LOC109705614;gene-LOC109703659;gene-LOC109714351;gene-LOC109716749;gene-LOC109717555;gene-LOC109724089;gene-LOC109726284;gene-LOC109709025;gene-LOC109704533;gene-LOC109715010;gene-LOC109724162;gene-LOC109728176;gene-LOC109709963;gene-LOC109727211;gene-LOC109727874;gene-LOC109706551;gene-LOC109712758;gen…	K00002+K00008+K00012+K00012+K00012+K00963+K00963+K01051+K01051+K01051+K01051+K01051+K01051+K01184+K01184+K01184+K01184+K01184+K01213+K01213+K01213+K01728+K01728+K01783+K01783+K12447+K16190+K16190	https:\\www.genome.jp\dbget-bin\www_bget?map00040
MD-2_vs_BL.pathenrichment.xlsx	Pentose and glucuronate interconversions	ko00040	0.0165289	0.0191723	0.837628	1	gene-LOC109712971;gene-LOC109713469;gene-LOC109721576;gene-LOC109705614;gene-LOC109724852;gene-LOC109703659;gene-LOC109712683;gene-LOC109714351;gene-LOC109724089;gene-LOC109705951;gene-LOC109726284;gene-LOC109726350;gene-LOC109709025;gene-LOC109715010;gene-LOC109719521;gene-LOC109724162;gene-LOC109728176;gene-LOC109707705;gene-LOC109708998;gene-LOC109709963;gene-LOC109727211;gene-LOC109706551;gen…	K00012+K00012+K00012+K00963+K00963+K00963+K01051+K01051+K01051+K01051+K01051+K01051+K01051+K01184+K01184+K01184+K01184+K01184+K01184+K01184+K01213+K01213+K01728+K01728+K01728+K12447+K16190+K16190	https:\\www.genome.jp\dbget-bin\www_bget?map00040
MD-2_vs_TN23.pathenrichment.xlsx	Pentose and glucuronate interconversions	ko00040	0.016568	0.0191723	0.833942	1	gene-LOC109725051;gene-LOC109727802;gene-LOC109728231;gene-LOC109708128;gene-LOC109703659;gene-LOC109717555;gene-LOC109724089;gene-LOC109705951;gene-LOC109725291;gene-LOC109726284;gene-LOC109726350;gene-LOC109709025;gene-LOC109720558;gene-LOC109707705;gene-LOC109707895;gene-LOC109708998;gene-LOC109709963;gene-LOC109727211;gene-LOC109706551;novel.1785;gene-LOC109713703;gene-LOC109704620;gene-LOC10…	K00002+K00002+K00002+K00002+K00963+K01051+K01051+K01051+K01051+K01051+K01051+K01051+K01184+K01184+K01184+K01184+K01184+K01213+K01213+K01213+K01728+K01728+K01728+K01728+K01805+K12447+K12447+K16190	https:\\www.genome.jp\dbget-bin\www_bget?map00040
TN4_vs_TN21.pathenrichment.xlsx	Pentose and glucuronate interconversions	ko00040	0.016731	0.0191723	0.808787	1	gene-LOC109725051;gene-LOC109727802;gene-LOC109727418;gene-LOC109707166;gene-LOC109712971;gene-LOC109724997;gene-LOC109714046;gene-LOC109717555;gene-LOC109705951;gene-LOC109726284;gene-LOC109726350;gene-LOC109726995;gene-LOC109713808;gene-LOC109720558;gene-LOC109708998;gene-LOC109709544;gene-LOC109709963;gene-LOC109711071;gene-LOC109711827;gene-LOC109727211;gene-LOC109727874;gene-LOC109706551;gen…	K00002+K00002+K00008+K00008+K00012+K00875+K01051+K01051+K01051+K01051+K01051+K01051+K01184+K01184+K01184+K01184+K01184+K01184+K01184+K01213+K01213+K01213+K01728+K01728+K12447+K16190	https:\\www.genome.jp\dbget-bin\www_bget?map00040
MD-2_vs_TN4.pathenrichment.xlsx	Pentose and glucuronate interconversions	ko00040	0.0171112	0.0191723	0.803391	1	gene-LOC109727802;gene-LOC109728231;gene-LOC109727418;gene-LOC109703659;gene-LOC109712682;gene-LOC109712683;gene-LOC109714046;gene-LOC109724089;gene-LOC109705951;gene-LOC109725291;gene-LOC109726284;gene-LOC109726350;gene-LOC109709025;gene-LOC109714028;gene-LOC109717910;gene-LOC109719521;gene-LOC109724971;gene-LOC109707705;gene-LOC109707895;gene-LOC109708998;gene-LOC109709544;gene-LOC109709963;gen…	K00002+K00002+K00008+K00963+K01051+K01051+K01051+K01051+K01051+K01051+K01051+K01051+K01051+K01184+K01184+K01184+K01184+K01184+K01184+K01184+K01184+K01184+K01184+K01213+K01213+K01213+K01728+K01728+K01728+K01728+K01728+K01805+K12447+K16190	https:\\www.genome.jp\dbget-bin\www_bget?map00040
CN_vs_TN4.pathenrichment.xlsx	Pentose and glucuronate interconversions	ko00040	0.0171192	0.0191723	0.782202	1	gene-LOC109727802;gene-LOC109728231;gene-LOC109727418;gene-LOC109712971;gene-LOC109713469;gene-LOC109703659;gene-LOC109712682;gene-LOC109714046;gene-LOC109717555;gene-LOC109724089;gene-LOC109705951;gene-LOC109726284;gene-LOC109726995;gene-LOC109709025;gene-LOC109714028;gene-LOC109720558;gene-LOC109707895;gene-LOC109709544;gene-LOC109709963;gene-LOC109710225;gene-LOC109711071;gene-LOC109717782;gen…	K00002+K00002+K00008+K00012+K00012+K00963+K01051+K01051+K01051+K01051+K01051+K01051+K01051+K01051+K01184+K01184+K01184+K01184+K01184+K01184+K01184+K01213+K01213+K01213+K01728+K01728+K01728+K01728+K01805	https:\\www.genome.jp\dbget-bin\www_bget?map00040
TN4_vs_TN17.pathenrichment.xlsx	Pentose and glucuronate interconversions	ko00040	0.0173969	0.0191723	0.743491	1	gene-LOC109728231;gene-LOC109727418;gene-LOC109721576;gene-LOC109705614;gene-LOC109703659;gene-LOC109712683;gene-LOC109716749;gene-LOC109717555;gene-LOC109724100;gene-LOC109705951;gene-LOC109726284;gene-LOC109726350;gene-LOC109713207;gene-LOC109714028;gene-LOC109714118;gene-LOC109717910;gene-LOC109719521;gene-LOC109720558;gene-LOC109709544;gene-LOC109709963;gene-LOC109710225;gene-LOC109711071;gen…	K00002+K00008+K00012+K00963+K00963+K01051+K01051+K01051+K01051+K01051+K01051+K01051+K01184+K01184+K01184+K01184+K01184+K01184+K01184+K01184+K01184+K01184+K01213+K01213+K01728+K01728+K12447	https:\\www.genome.jp\dbget-bin\www_bget?map00040
TN17_vs_TN23.pathenrichment.xlsx	Pentose and glucuronate interconversions	ko00040	0.017138	0.0191723	0.74046	1	gene-LOC109727802;gene-LOC109728231;gene-LOC109708128;gene-LOC109707166;gene-LOC109712971;gene-LOC109721576;gene-LOC109705614;gene-LOC109703659;gene-LOC109712683;gene-LOC109716749;gene-LOC109724100;gene-LOC109726284;gene-LOC109713207;gene-LOC109708998;gene-LOC109710225;gene-LOC109706551;gene-LOC109714347;gene-LOC109706697;novel.1580;novel.1168	K00002+K00002+K00002+K00008+K00012+K00012+K00963+K00963+K01051+K01051+K01051+K01051+K01184+K01184+K01184+K01213+K01728+K01805+K12447+K12447	https:\\www.genome.jp\dbget-bin\www_bget?map00040
BL_vs_TN17.pathenrichment.xlsx	Pentose and glucuronate interconversions	ko00040	0.0179012	0.0191723	0.691425	1	gene-LOC109727802;gene-LOC109707166;gene-LOC109712971;gene-LOC109713469;gene-LOC109721576;gene-LOC109703659;gene-LOC109714351;gene-LOC109716749;gene-LOC109717555;gene-LOC109724089;gene-LOC109725291;gene-LOC109713207;gene-LOC109713651;gene-LOC109704533;gene-LOC109715010;gene-LOC109719521;gene-LOC109720558;gene-LOC109724162;gene-LOC109728176;gene-LOC109707895;gene-LOC109709963;gene-LOC109706551;gen…	K00002+K00008+K00012+K00012+K00012+K00963+K01051+K01051+K01051+K01051+K01051+K01184+K01184+K01184+K01184+K01184+K01184+K01184+K01184+K01184+K01184+K01213+K01728+K01728+K01728+K01805+K12447+K16190+K16190	https:\\www.genome.jp\dbget-bin\www_bget?map00040
CN_vs_TN23.pathenrichment.xlsx	Pentose and glucuronate interconversions	ko00040	0.017871	0.0191723	0.677282	1	gene-LOC109725051;gene-LOC109727802;gene-LOC109728231;gene-LOC109712971;gene-LOC109703659;gene-LOC109712682;gene-LOC109717555;gene-LOC109724089;gene-LOC109705951;gene-LOC109726284;gene-LOC109726350;gene-LOC109709025;gene-LOC109708998;gene-LOC109709963;gene-LOC109710225;gene-LOC109727211;gene-LOC109727874;gene-LOC109706551;gene-LOC109713703;gene-LOC109714347;gene-LOC109718296;gene-LOC109721157;gen…	K00002+K00002+K00002+K00012+K00963+K01051+K01051+K01051+K01051+K01051+K01051+K01051+K01184+K01184+K01184+K01213+K01213+K01213+K01728+K01728+K01728+K01783+K16190	https:\\www.genome.jp\dbget-bin\www_bget?map00040
BL_vs_TN4.pathenrichment.xlsx	Pentose and glucuronate interconversions	ko00040	0.0182094	0.0191723	0.668729	1	gene-LOC109727802;gene-LOC109728231;gene-LOC109727418;gene-LOC109707166;gene-LOC109712971;gene-LOC109713469;gene-LOC109721576;gene-LOC109705614;gene-LOC109714351;gene-LOC109705951;gene-LOC109725291;gene-LOC109726284;gene-LOC109713651;gene-LOC109704533;gene-LOC109714028;gene-LOC109714118;gene-LOC109715010;gene-LOC109724162;gene-LOC109724971;gene-LOC109728176;gene-LOC109707895;gene-LOC109709544;gen…	K00002+K00002+K00008+K00008+K00012+K00012+K00012+K00963+K01051+K01051+K01051+K01051+K01184+K01184+K01184+K01184+K01184+K01184+K01184+K01184+K01184+K01184+K01184+K01184+K01184+K01213+K01213+K01213+K01728+K01728+K01728+K01805+K12447+K16190+K16190+K16190	https:\\www.genome.jp\dbget-bin\www_bget?map00040
MD-2_vs_TN21.pathenrichment.xlsx	Pentose and glucuronate interconversions	ko00040	0.0183824	0.0191723	0.63358	1	gene-LOC109725051;gene-LOC109727802;gene-LOC109728231;gene-LOC109708128;gene-LOC109703659;gene-LOC109712682;gene-LOC109712683;gene-LOC109717555;gene-LOC109705951;gene-LOC109725291;gene-LOC109726350;gene-LOC109709025;gene-LOC109713651;gene-LOC109715010;gene-LOC109719521;gene-LOC109720558;gene-LOC109707705;gene-LOC109708998;gene-LOC109709544;gene-LOC109709963;gene-LOC109717782;gene-LOC109727211;gen…	K00002+K00002+K00002+K00002+K00963+K01051+K01051+K01051+K01051+K01051+K01051+K01051+K01184+K01184+K01184+K01184+K01184+K01184+K01184+K01184+K01213+K01213+K01213+K01213+K01728+K01728+K01805+K12447+K16190+K16190	https:\\www.genome.jp\dbget-bin\www_bget?map00040
BL_vs_TN21.pathenrichment.xlsx	Pentose and glucuronate interconversions	ko00040	0.0191595	0.0191723	0.533799	1	gene-LOC109727802;gene-LOC109728231;gene-LOC109708128;gene-LOC109712971;gene-LOC109713469;gene-LOC109721576;gene-LOC109705614;gene-LOC109714351;gene-LOC109717555;gene-LOC109724089;gene-LOC109705951;gene-LOC109725291;gene-LOC109726284;gene-LOC109713207;gene-LOC109713651;gene-LOC109713808;gene-LOC109714028;gene-LOC109715010;gene-LOC109719521;gene-LOC109724162;gene-LOC109728176;gene-LOC109708998;gen…	K00002+K00002+K00002+K00012+K00012+K00012+K00963+K01051+K01051+K01051+K01051+K01051+K01051+K01184+K01184+K01184+K01184+K01184+K01184+K01184+K01184+K01184+K01184+K01184+K01213+K01728+K01728+K01728+K12447+K12447+K16190	https:\\www.genome.jp\dbget-bin\www_bget?map00040
TN17_vs_TN21.pathenrichment.xlsx	Pentose and glucuronate interconversions	ko00040	0.0205882	0.0191723	0.398297	1	gene-LOC109727802;gene-LOC109728231;gene-LOC109708128;gene-LOC109707166;gene-LOC109712971;gene-LOC109721576;gene-LOC109705614;gene-LOC109703659;gene-LOC109716749;gene-LOC109724100;gene-LOC109726284;gene-LOC109709544;gene-LOC109710225;gene-LOC109717782;gene-LOC109727874;gene-LOC109706551;gene-LOC109712758;gene-LOC109714347;novel.49;novel.1168;gene-LOC109727800	K00002+K00002+K00002+K00008+K00012+K00012+K00963+K00963+K01051+K01051+K01051+K01184+K01184+K01213+K01213+K01213+K01728+K01728+K12447+K12447+K16190	https:\\www.genome.jp\dbget-bin\www_bget?map00040
BL_vs_TN23.pathenrichment.xlsx	Pentose and glucuronate interconversions	ko00040	0.022792	0.0191723	0.164237	1	gene-LOC109727802;gene-LOC109728231;gene-LOC109708128;gene-LOC109712971;gene-LOC109713469;gene-LOC109721576;gene-LOC109705614;gene-LOC109724852;gene-LOC109703659;gene-LOC109714351;gene-LOC109717555;gene-LOC109705951;gene-LOC109725291;gene-LOC109726284;gene-LOC109726350;gene-LOC109726995;gene-LOC109704533;gene-LOC109715010;gene-LOC109719521;gene-LOC109724162;gene-LOC109707895;gene-LOC109708998;gen…	K00002+K00002+K00002+K00012+K00012+K00012+K00963+K00963+K00963+K01051+K01051+K01051+K01051+K01051+K01051+K01051+K01184+K01184+K01184+K01184+K01184+K01184+K01184+K01213+K01213+K01728+K01728+K01728+K01728+K01728+K12447+K12447	https:\\www.genome.jp\dbget-bin\www_bget?map00040
CN_vs_TN17.pathenrichment.xlsx	Glycerophospholipid metabolism	ko00564	0.0132605	0.0180033	0.937923	1	gene-LOC109728006;gene-LOC109712551;gene-LOC109721712;gene-LOC109714198;gene-LOC109728380;gene-LOC109712676;gene-LOC109711665;gene-LOC109711583;gene-LOC109722178;gene-LOC109713310;gene-LOC109724041;gene-LOC109722027;gene-LOC109725049;gene-LOC109708918;gene-LOC109717723;gene-LOC109720990;gene-LOC109727260	K00006+K00901+K01047+K01114+K01115+K01126+K01126+K01613+K05929+K06123+K06123+K08730+K13511+K13511+K18693+K18696+K18696	https:\\www.genome.jp\dbget-bin\www_bget?map00564
TN4_vs_TN21.pathenrichment.xlsx	Glycerophospholipid metabolism	ko00564	0.014157	0.0180033	0.917437	1	gene-LOC109712551;gene-LOC109721712;gene-LOC109714198;gene-LOC109725991;gene-LOC109728380;gene-LOC109716562;gene-LOC109724827;gene-LOC109726916;novel.649;gene-LOC109719840;gene-LOC109727899;gene-LOC109707972;gene-LOC109712325;gene-LOC109724927;gene-LOC109725049;gene-LOC109725105;gene-LOC109716921;gene-LOC109709241;gene-LOC109724945;gene-LOC109719300;gene-LOC109727260;gene-LOC109716640	K00901+K01047+K01114+K01114+K01115+K01613+K01613+K01613+K06130+K13508+K13508+K13508+K13508+K13509+K13511+K13511+K16818+K16818+K16860+K18696+K18696+K22389	https:\\www.genome.jp\dbget-bin\www_bget?map00564
CN_vs_TN4.pathenrichment.xlsx	Glycerophospholipid metabolism	ko00564	0.014758	0.0180033	0.891662	1	gene-LOC109725775;gene-LOC109712551;gene-LOC109711560;gene-LOC109725134;gene-LOC109721712;gene-LOC109714198;gene-LOC109725991;gene-LOC109725618;gene-LOC109711665;gene-LOC109725538;gene-LOC109711583;gene-LOC109722178;novel.649;gene-LOC109715937;gene-LOC109719840;gene-LOC109712325;gene-LOC109724927;gene-LOC109727105;gene-LOC109708918;gene-LOC109720981;gene-LOC109708961;gene-LOC109716956;gene-LOC109…	K00550+K00901+K00901+K00967+K01047+K01114+K01114+K01126+K01126+K01613+K01613+K05929+K06130+K08730+K13508+K13508+K13509+K13510+K13511+K14156+K16818+K18693+K18693+K18696+K18696	https:\\www.genome.jp\dbget-bin\www_bget?map00564
TN4_vs_TN23.pathenrichment.xlsx	Glycerophospholipid metabolism	ko00564	0.014659	0.0180033	0.888625	1	gene-LOC109713905;gene-LOC109712519;gene-LOC109721712;gene-LOC109714198;gene-LOC109725991;gene-LOC109712676;gene-LOC109718949;novel.649;gene-LOC109715937;gene-LOC109722027;gene-LOC109719064;gene-LOC109719840;gene-LOC109727899;gene-LOC109707972;gene-LOC109712325;gene-LOC109720600;gene-LOC109708961;gene-LOC109709241;gene-LOC109724945;gene-LOC109712598;gene-LOC109719300;gene-LOC109727260;gene-LOC109…	K00630+K00901+K01047+K01114+K01114+K01126+K06130+K06130+K08730+K08730+K13508+K13508+K13508+K13508+K13508+K16818+K16818+K16818+K16860+K18696+K18696+K18696+K22389	https:\\www.genome.jp\dbget-bin\www_bget?map00564
MD-2_vs_TN4.pathenrichment.xlsx	Glycerophospholipid metabolism	ko00564	0.0156014	0.0180033	0.845239	1	gene-LOC109724628;gene-LOC109712519;gene-LOC109712551;gene-LOC109711560;gene-LOC109719542;gene-LOC109725134;gene-LOC109724025;gene-LOC109728380;gene-LOC109712676;gene-LOC109719955;gene-LOC109725618;gene-LOC109724827;gene-LOC109725538;gene-LOC109724041;gene-LOC109705522;gene-LOC109715937;gene-LOC109719840;gene-LOC109712325;gene-LOC109708918;gene-LOC109720981;gene-LOC109718643;gene-LOC109716921;gen…	K00655+K00901+K00901+K00901+K00967+K00967+K01115+K01115+K01126+K01126+K01126+K01613+K01613+K06123+K06130+K08730+K13508+K13508+K13511+K14156+K14674+K16818+K16818+K16818+K16818+K18693+K18693+K18693+K18696+K18696+K18696	https:\\www.genome.jp\dbget-bin\www_bget?map00564
CN_vs_TN21.pathenrichment.xlsx	Glycerophospholipid metabolism	ko00564	0.0159768	0.0180033	0.763174	1	gene-LOC109725775;gene-LOC109727412;gene-LOC109709553;gene-LOC109717770;gene-LOC109728380;gene-LOC109725618;gene-LOC109711665;gene-LOC109716562;gene-LOC109725538;gene-LOC109726916;gene-LOC109722178;gene-LOC109713310;gene-LOC109727899;gene-LOC109712325;gene-LOC109727105;gene-LOC109725049;gene-LOC109708918;gene-LOC109709241;gene-LOC109721907;gene-LOC109723027;gene-LOC109727260;gene-LOC109720511	K00550+K00901+K00995+K01115+K01115+K01126+K01126+K01613+K01613+K01613+K05929+K06123+K13508+K13508+K13510+K13511+K13511+K16818+K18693+K18696+K18696+K22389	https:\\www.genome.jp\dbget-bin\www_bget?map00564
TN4_vs_TN17.pathenrichment.xlsx	Glycerophospholipid metabolism	ko00564	0.0161082	0.0180033	0.762905	1	gene-LOC109728006;gene-LOC109721712;gene-LOC109725991;gene-LOC109728380;gene-LOC109712676;gene-LOC109725618;gene-LOC109711665;gene-LOC109724827;gene-LOC109726916;gene-LOC109724041;novel.649;gene-LOC109719064;gene-LOC109719840;gene-LOC109727899;gene-LOC109712325;gene-LOC109724927;gene-LOC109727105;gene-LOC109725049;gene-LOC109720981;gene-LOC109716921;gene-LOC109721907;gene-LOC109712598;gene-LOC109…	K00006+K01047+K01114+K01115+K01126+K01126+K01126+K01613+K01613+K06123+K06130+K13508+K13508+K13508+K13508+K13509+K13510+K13511+K14156+K16818+K18693+K18696+K18696+K18696+K18696	https:\\www.genome.jp\dbget-bin\www_bget?map00564
CN_vs_TN23.pathenrichment.xlsx	Glycerophospholipid metabolism	ko00564	0.016317	0.0180033	0.72267	1	gene-LOC109725775;gene-LOC109712551;gene-LOC109714198;gene-LOC109719080;gene-LOC109728380;gene-LOC109725618;gene-LOC109725538;gene-LOC109722178;gene-LOC109718949;novel.649;gene-LOC109719840;gene-LOC109727899;gene-LOC109707972;gene-LOC109708918;gene-LOC109720600;gene-LOC109724945;gene-LOC109705342;gene-LOC109721907;gene-LOC109712598;gene-LOC109723027;gene-LOC109726688	K00550+K00901+K01114+K01114+K01115+K01126+K01613+K05929+K06130+K06130+K13508+K13508+K13508+K13511+K16818+K16860+K18693+K18693+K18696+K18696+K18696	https:\\www.genome.jp\dbget-bin\www_bget?map00564
MD-2_vs_CN.pathenrichment.xlsx	Glycerophospholipid metabolism	ko00564	0.0165975	0.0180033	0.674229	1	gene-LOC109725775;gene-LOC109706870;gene-LOC109716084;gene-LOC109728380;gene-LOC109719955;gene-LOC109711665;gene-LOC109722178;gene-LOC109724041;novel.649;gene-LOC109724820;gene-LOC109724927;gene-LOC109720981;gene-LOC109705160;gene-LOC109720990;gene-LOC109726688;gene-LOC109727260	K00550+K00901+K01115+K01115+K01126+K01126+K05929+K06123+K06130+K13508+K13509+K14156+K18693+K18696+K18696+K18696	https:\\www.genome.jp\dbget-bin\www_bget?map00564
MD-2_vs_TN17.pathenrichment.xlsx	Glycerophospholipid metabolism	ko00564	0.0177632	0.0180033	0.564513	1	gene-LOC109728006;gene-LOC109724628;gene-LOC109706859;gene-LOC109712551;gene-LOC109721712;gene-LOC109714198;gene-LOC109725991;gene-LOC109716084;gene-LOC109719955;gene-LOC109725944;gene-LOC109711665;gene-LOC109718949;gene-LOC109705522;novel.649;gene-LOC109724820;gene-LOC109712325;gene-LOC109724927;gene-LOC109725049;gene-LOC109708918;gene-LOC109720981;gene-LOC109709241;gene-LOC109717723;gene-LOC109…	K00006+K00655+K00894+K00901+K01047+K01114+K01114+K01115+K01126+K01126+K01126+K06130+K06130+K06130+K13508+K13508+K13509+K13511+K13511+K14156+K16818+K18693+K18693+K18696+K18696+K18696+K18696	https:\\www.genome.jp\dbget-bin\www_bget?map00564
TN17_vs_TN23.pathenrichment.xlsx	Glycerophospholipid metabolism	ko00564	0.0179949	0.0180033	0.537114	1	gene-LOC109718162;gene-LOC109721712;gene-LOC109714198;gene-LOC109719080;gene-LOC109712676;gene-LOC109725618;gene-LOC109725944;gene-LOC109711665;gene-LOC109722178;gene-LOC109718949;novel.649;gene-LOC109722027;gene-LOC109707972;gene-LOC109724927;gene-LOC109724945;gene-LOC109717723;gene-LOC109705342;gene-LOC109721907;gene-LOC109712598;gene-LOC109720990;gene-LOC109727260	K00006+K01047+K01114+K01114+K01126+K01126+K01126+K01126+K05929+K06130+K06130+K08730+K13508+K13509+K16860+K18693+K18693+K18693+K18696+K18696+K18696	https:\\www.genome.jp\dbget-bin\www_bget?map00564
TN17_vs_TN21.pathenrichment.xlsx	Glycerophospholipid metabolism	ko00564	0.0196078	0.0180033	0.37704	1	gene-LOC109712551;gene-LOC109721712;gene-LOC109714198;gene-LOC109712676;gene-LOC109725618;gene-LOC109711665;gene-LOC109716562;gene-LOC109724041;gene-LOC109722027;gene-LOC109707972;gene-LOC109712325;gene-LOC109727105;gene-LOC109725105;gene-LOC109708918;gene-LOC109709241;gene-LOC109724945;gene-LOC109721907;gene-LOC109712598;gene-LOC109720990;gene-LOC109716640	K00901+K01047+K01114+K01126+K01126+K01126+K01613+K06123+K08730+K13508+K13508+K13510+K13511+K13511+K16818+K16860+K18693+K18696+K18696+K22389	https:\\www.genome.jp\dbget-bin\www_bget?map00564
MD-2_vs_BL.pathenrichment.xlsx	Glycerophospholipid metabolism	ko00564	0.0194805	0.0180033	0.335453	1	gene-LOC109713577;gene-LOC109724679;gene-LOC109706870;gene-LOC109714568;gene-LOC109725526;gene-LOC109724299;gene-LOC109721712;gene-LOC109716084;gene-LOC109703465;gene-LOC109725618;gene-LOC109706825;gene-LOC109711665;gene-LOC109726916;gene-LOC109713310;gene-LOC109705522;gene-LOC109713336;gene-LOC109724820;gene-LOC109707972;gene-LOC109712325;gene-LOC109724927;gene-LOC109725049;gene-LOC109708918;gen…	K00111+K00901+K00901+K00968+K00993+K00995+K01047+K01115+K01115+K01126+K01126+K01126+K01613+K06123+K06130+K08744+K13508+K13508+K13508+K13509+K13511+K13511+K14156+K14674+K16818+K18693+K18693+K18696+K18696+K18696+K18696+K22389+K22389	https:\\www.genome.jp\dbget-bin\www_bget?map00564
MD-2_vs_TN23.pathenrichment.xlsx	Glycerophospholipid metabolism	ko00564	0.0195266	0.0180033	0.330054	1	gene-LOC109728006;gene-LOC109724628;gene-LOC109706870;gene-LOC109719542;gene-LOC109714198;gene-LOC109719080;gene-LOC109725991;gene-LOC109716084;gene-LOC109717770;gene-LOC109710663;gene-LOC109719955;gene-LOC109725618;gene-LOC109706825;gene-LOC109716562;gene-LOC109724041;gene-LOC109718949;gene-LOC109705522;novel.649;gene-LOC109722027;gene-LOC109724820;gene-LOC109712325;gene-LOC109725049;gene-LOC109…	K00006+K00655+K00901+K00967+K01114+K01114+K01114+K01115+K01115+K01115+K01126+K01126+K01126+K01613+K06123+K06130+K06130+K06130+K08730+K13508+K13508+K13511+K13511+K14156+K14674+K15728+K18693+K18693+K18693+K18696+K18696+K18696+K18696	https:\\www.genome.jp\dbget-bin\www_bget?map00564
MD-2_vs_TN21.pathenrichment.xlsx	Glycerophospholipid metabolism	ko00564	0.0208333	0.0180033	0.195384	1	gene-LOC109724628;gene-LOC109727412;gene-LOC109706870;gene-LOC109711560;gene-LOC109727508;gene-LOC109725991;gene-LOC109716084;gene-LOC109717770;gene-LOC109712676;gene-LOC109719955;gene-LOC109725618;gene-LOC109706825;gene-LOC109726916;gene-LOC109722178;gene-LOC109724041;novel.649;gene-LOC109724820;gene-LOC109707972;gene-LOC109712325;gene-LOC109724927;gene-LOC109725049;gene-LOC109725105;gene-LOC109…	K00655+K00901+K00901+K00901+K00981+K01114+K01115+K01115+K01126+K01126+K01126+K01126+K01613+K05929+K06123+K06130+K13508+K13508+K13508+K13509+K13511+K13511+K13511+K14156+K15728+K16818+K18693+K18693+K18696+K18696+K18696+K18696+K22389+K22389	https:\\www.genome.jp\dbget-bin\www_bget?map00564
BL_vs_TN4.pathenrichment.xlsx	Glycerophospholipid metabolism	ko00564	0.0207385	0.0180033	0.171387	1	gene-LOC109724628;gene-LOC109707665;gene-LOC109712551;gene-LOC109724679;gene-LOC109711560;gene-LOC109725134;gene-LOC109724299;gene-LOC109728938;gene-LOC109719080;gene-LOC109713030;gene-LOC109716084;gene-LOC109717770;gene-LOC109703465;gene-LOC109728380;gene-LOC109709556;gene-LOC109712676;gene-LOC109711665;gene-LOC109724827;gene-LOC109726916;gene-LOC109722178;gene-LOC109713310;gene-LOC109724041;gen…	K00655+K00655+K00901+K00901+K00901+K00967+K00995+K01047+K01114+K01115+K01115+K01115+K01115+K01115+K01115+K01126+K01126+K01613+K01613+K05929+K06123+K06123+K08730+K08744+K13508+K13508+K13508+K13508+K13509+K13511+K13513+K14156+K16818+K16818+K16818+K16818+K18693+K18696+K22389+K22389+K22389	https:\\www.genome.jp\dbget-bin\www_bget?map00564
BL_vs_TN21.pathenrichment.xlsx	Glycerophospholipid metabolism	ko00564	0.0216316	0.0180033	0.133236	1	gene-LOC109713577;gene-LOC109713905;gene-LOC109724628;gene-LOC109707665;gene-LOC109724679;gene-LOC109727412;gene-LOC109725134;gene-LOC109725526;gene-LOC109724299;gene-LOC109721712;gene-LOC109717770;gene-LOC109703465;gene-LOC109712676;gene-LOC109719955;gene-LOC109711665;gene-LOC109726916;gene-LOC109711583;gene-LOC109722178;gene-LOC109724041;novel.649;gene-LOC109722027;gene-LOC109724820;gene-LOC109…	K00111+K00630+K00655+K00655+K00901+K00901+K00967+K00993+K00995+K01047+K01115+K01115+K01126+K01126+K01126+K01613+K01613+K05929+K06123+K06130+K08730+K13508+K13508+K13508+K13511+K13511+K13511+K13513+K16818+K16818+K16860+K18696+K18696+K18696+K22389	https:\\www.genome.jp\dbget-bin\www_bget?map00564
BL_vs_CN.pathenrichment.xlsx	Glycerophospholipid metabolism	ko00564	0.0220674	0.0180033	0.0958578	1	gene-LOC109713577;gene-LOC109725775;gene-LOC109707665;gene-LOC109712551;gene-LOC109724679;gene-LOC109725526;gene-LOC109724299;gene-LOC109721712;gene-LOC109728938;gene-LOC109716084;gene-LOC109703465;gene-LOC109728380;gene-LOC109719955;gene-LOC109725618;gene-LOC109706825;gene-LOC109711665;gene-LOC109716562;gene-LOC109726916;gene-LOC109711583;gene-LOC109722178;gene-LOC109713310;gene-LOC109724041;nov…	K00111+K00550+K00655+K00901+K00901+K00993+K00995+K01047+K01047+K01115+K01115+K01115+K01126+K01126+K01126+K01126+K01613+K01613+K01613+K05929+K06123+K06123+K06130+K08730+K08744+K13508+K13511+K13511+K15728+K16818+K16818+K18693+K18693+K18696+K18696+K18696+K18696+K22389	https:\\www.genome.jp\dbget-bin\www_bget?map00564
BL_vs_TN17.pathenrichment.xlsx	Glycerophospholipid metabolism	ko00564	0.0234568	0.0180033	0.0451001	1	gene-LOC109728006;gene-LOC109713577;gene-LOC109712819;gene-LOC109724628;gene-LOC109726497;gene-LOC109707665;gene-LOC109724679;gene-LOC109725134;gene-LOC109725526;gene-LOC109724299;gene-LOC109721712;gene-LOC109714198;gene-LOC109725991;gene-LOC109713030;gene-LOC109717770;gene-LOC109703465;gene-LOC109709556;gene-LOC109719955;gene-LOC109725618;gene-LOC109716562;gene-LOC109726916;gene-LOC109711583;gen…	K00006+K00111+K00655+K00655+K00655+K00655+K00901+K00967+K00993+K00995+K01047+K01114+K01114+K01115+K01115+K01115+K01115+K01126+K01126+K01613+K01613+K01613+K05929+K06130+K13508+K13508+K13511+K13513+K16818+K16818+K16818+K16818+K18693+K18693+K18696+K18696+K22389+K22389	https:\\www.genome.jp\dbget-bin\www_bget?map00564
BL_vs_TN23.pathenrichment.xlsx	Glycerophospholipid metabolism	ko00564	0.0249288	0.0180033	0.0248136	1	gene-LOC109713905;gene-LOC109724628;gene-LOC109707665;gene-LOC109724679;gene-LOC109725134;gene-LOC109724299;gene-LOC109721712;gene-LOC109714198;gene-LOC109719080;gene-LOC109716084;gene-LOC109717770;gene-LOC109703465;gene-LOC109709556;gene-LOC109711665;gene-LOC109716562;gene-LOC109726916;gene-LOC109711583;gene-LOC109713310;gene-LOC109718949;novel.649;gene-LOC109722027;gene-LOC109713336;gene-LOC109…	K00630+K00655+K00655+K00901+K00967+K00995+K01047+K01114+K01114+K01115+K01115+K01115+K01115+K01126+K01613+K01613+K01613+K06123+K06130+K06130+K08730+K08744+K13508+K13508+K13511+K13511+K13513+K16818+K16818+K16860+K18693+K18696+K18696+K18696+K22389	https:\\www.genome.jp\dbget-bin\www_bget?map00564
BL_vs_TN17.pathenrichment.xlsx	Peroxisome	ko04146	0.0148148	0.0176526	0.858148	1	gene-LOC109711591;gene-LOC109706458;gene-LOC109725228;gene-LOC109711748;gene-LOC109721923;gene-LOC109713338;gene-LOC109719292;gene-LOC109719436;gene-LOC109721021;gene-LOC109707311;gene-LOC109708907;novel.1859;gene-LOC109725195;novel.260;gene-LOC109726879;gene-LOC109717154;gene-LOC109709830;gene-LOC109708962;gene-LOC109719661;gene-LOC109726992;gene-LOC109721866;gene-LOC109720671;novel.1869;gene-LO…	K00106+K00232+K00306+K00830+K01897+K03781+K08726+K08726+K08726+K08726+K08726+K08726+K11147+K11147+K11187+K11517+K12663+K13339+K13346+K13347+K13348+K13354+K13356+K15628	https:\\www.genome.jp\dbget-bin\www_bget?map04146
CN_vs_TN17.pathenrichment.xlsx	Peroxisome	ko04146	0.0156006	0.0176526	0.760347	1	gene-LOC109706332;gene-LOC109719557;gene-LOC109718597;gene-LOC109704185;gene-LOC109713338;gene-LOC109729040;gene-LOC109713603;gene-LOC109719578;gene-LOC109715827;novel.260;gene-LOC109712646;gene-LOC109717154;novel.1634;gene-LOC109709830;gene-LOC109725196;gene-LOC109713894;novel.747;gene-LOC109716002;gene-LOC109727025;novel.384	K00031+K01640+K01897+K01897+K03781+K03781+K08726+K08726+K11147+K11147+K11517+K11517+K11517+K12663+K13237+K13341+K13341+K13347+K13356+K13356	https:\\www.genome.jp\dbget-bin\www_bget?map04146
MD-2_vs_TN4.pathenrichment.xlsx	Peroxisome	ko04146	0.0161047	0.0176526	0.753747	1	gene-LOC109706332;gene-LOC109706458;gene-LOC109710287;gene-LOC109725228;gene-LOC109724291;gene-LOC109718597;gene-LOC109719877;gene-LOC109725509;gene-LOC109704185;gene-LOC109709661;gene-LOC109727478;gene-LOC109713603;gene-LOC109719292;gene-LOC109707310;gene-LOC109708907;gene-LOC109715827;gene-LOC109725195;gene-LOC109728227;novel.260;gene-LOC109717154;gene-LOC109718272;gene-LOC109703992;novel.1903;…	K00031+K00232+K00232+K00306+K01640+K01897+K01897+K01897+K01897+K04564+K04565+K08726+K08726+K08726+K08726+K11147+K11147+K11147+K11147+K11517+K11517+K12261+K13336+K13339+K13339+K13341+K13346+K13347+K13354+K13356+K13356+K15628	https:\\www.genome.jp\dbget-bin\www_bget?map04146
MD-2_vs_CN.pathenrichment.xlsx	Peroxisome	ko04146	0.0155602	0.0176526	0.737142	1	gene-LOC109710287;gene-LOC109718597;gene-LOC109724405;gene-LOC109727478;gene-LOC109714430;gene-LOC109719292;gene-LOC109708907;gene-LOC109717154;gene-LOC109703992;gene-LOC109718096;gene-LOC109719661;gene-LOC109704318;gene-LOC109705315;novel.2073;novel.645	K00232+K01897+K04565+K04565+K07513+K08726+K08726+K11517+K12261+K13338+K13346+K13346+K13354+K13356+K13356	https:\\www.genome.jp\dbget-bin\www_bget?map04146
BL_vs_TN23.pathenrichment.xlsx	Peroxisome	ko04146	0.017094	0.0176526	0.603432	1	gene-LOC109725228;gene-LOC109713036;gene-LOC109711748;gene-LOC109718597;gene-LOC109719877;gene-LOC109723159;gene-LOC109707380;gene-LOC109704185;gene-LOC109713338;gene-LOC109704149;gene-LOC109719292;gene-LOC109707311;gene-LOC109720325;gene-LOC109712646;novel.1903;novel.747;gene-LOC109719661;gene-LOC109704318;gene-LOC109718954;gene-LOC109721866;gene-LOC109704862;gene-LOC109727025;novel.1869;novel.3…	K00306+K00477+K00830+K01897+K01897+K01897+K01897+K01897+K03781+K04565+K08726+K08726+K11187+K11517+K13336+K13341+K13346+K13346+K13348+K13348+K13356+K13356+K13356+K13356	https:\\www.genome.jp\dbget-bin\www_bget?map04146
MD-2_vs_TN23.pathenrichment.xlsx	Peroxisome	ko04146	0.0171598	0.0176526	0.601013	1	gene-LOC109717744;gene-LOC109710287;gene-LOC109724291;gene-LOC109718597;gene-LOC109720478;gene-LOC109704185;gene-LOC109724405;gene-LOC109704149;gene-LOC109723967;gene-LOC109713603;gene-LOC109719292;gene-LOC109719578;gene-LOC109707310;gene-LOC109708907;novel.378;gene-LOC109725195;gene-LOC109715484;gene-LOC109718272;gene-LOC109717505;gene-LOC109703992;gene-LOC109713894;novel.747;gene-LOC109719661;g…	K00232+K00232+K01640+K01897+K01897+K01897+K04565+K04565+K05677+K08726+K08726+K08726+K08726+K08726+K08726+K11147+K11517+K11517+K12261+K12261+K13341+K13341+K13346+K13346+K13347+K13347+K13354+K13356+K13356	https:\\www.genome.jp\dbget-bin\www_bget?map04146
CN_vs_TN23.pathenrichment.xlsx	Peroxisome	ko04146	0.017094	0.0176526	0.600892	1	gene-LOC109706332;gene-LOC109724291;gene-LOC109718597;gene-LOC109719877;gene-LOC109720478;gene-LOC109704185;gene-LOC109713338;gene-LOC109703670;gene-LOC109704149;gene-LOC109713603;gene-LOC109719292;gene-LOC109719578;gene-LOC109707310;gene-LOC109708907;gene-LOC109725195;gene-LOC109715484;gene-LOC109717154;novel.1634;gene-LOC109725196;gene-LOC109713894;gene-LOC109704871;novel.1869	K00031+K01640+K01897+K01897+K01897+K01897+K03781+K04565+K04565+K08726+K08726+K08726+K08726+K08726+K11147+K11517+K11517+K11517+K13237+K13341+K13356+K13356	https:\\www.genome.jp\dbget-bin\www_bget?map04146
[truncated: 2,220 more rows]
